# Supplementary material for: Assessing the Quality of Simulated Food Patterns with Reduced Animal Protein Using Meal Data from NHANES 2017–2018
Source: Nutrients. 2023 May 31;15(11):2572. doi: 10.3390/nu15112572 (PMC10255158; doi:10.3390/nu15112572)
Supplement: Supplementary file 1 [file nutrients-15-02572-s001.zip]

Archive with 2 entries (2 files):
- female_weekly_paper.csv
- male_weekly_paper.csv
