# Supplementary material for: Assessing the Quality of Simulated Food Patterns with Reduced Animal Protein Using Meal Data from NHANES 2017–2018
Source: Nutrients. 2023 May 31;15(11):2572. doi: 10.3390/nu15112572 (PMC10255158; doi:10.3390/nu15112572)
Supplement: Supplementary file 1 [file nutrients-15-02572-s001.zip › female_weekly_paper.csv]

gender	diet	Added_sugars	Carbohydrate	Protein	Energy	Fat_total	Fat_saturated	Fiber	Sodium	Dairy_cheese	Dairy_milk	Dairy_total	Dairy_yogurt	Fruit_citrus_melon_berry	Fruit_juice	Fruit_oth	Fruit_total	Grain_refined	Grain_total	Grain_whole	Prot_animal_cured_meat	Prot_animal_meat	Prot_animal_organ	Prot_animal_poultry	Prot_animal_seafood_high_n3	Prot_animal_seafood_low_n3	Prot_animal_total	Prot_eggs	Prot_legumes	Prot_meats_poultry_eggs	Prot_nuts_seeds	Prot_nuts_seeds_soy	Prot_seafood	Prot_soy	Prot_total	Prot_total_with_legumes	Veg_dark_green	Veg_legumes	Veg_oth	Veg_red_orange_oth	Veg_red_orange_tomato	Veg_red_orange_total	Veg_starch_oth	Veg_starch_potato	Veg_starch_total	Veg_total	Veg_total_with_legumes	HEI Total Fruit	HEI Whole Fruit
female	Flexitarian 25%	13.366525714285714	292.0938867142857	51.26507557142857	1727.2557571428572	39.80468557142857	10.054671757142858	22.683247142857144	2218.8608714285715	0.1250417142857142	0.0289788571428571	0.1789457142857143	0.0025714285714285	0.2085417142857143	0.7893928571428572	0.4093571428571428	1.4072917142857142	5.475254	6.467270571428571	0.9920165714285716	0.0	0.3980999999999999	0.0	0.6268594285714285	0.0	0.0	1.0249594285714283	0.0026	0.6721274285714286	1.027559428571429	2.051156	2.416979	0.0	0.3658229999999999	3.444538428571428	4.116665857142857	0.0	0.1684088571428571	0.2858308571428571	0.1017751428571428	0.7468498571428571	0.8486250000000001	0.0101714285714285	0.3248535714285714	0.335025	1.4694808571428573	1.6378897142857145	5.0	4.471680399584798
female	Flexitarian 25%	13.995260285714286	274.27551985714285	53.72940285714286	1741.6178428571427	42.89952471428571	9.748762842857143	20.23351142857143	2838.6822857142856	0.0197615714285714	0.0921242857142857	0.1748229999999999	0.0459728571428571	0.1466305714285714	0.3011428571428571	0.8721708571428571	1.3199442857142858	5.3088	6.367741142857143	1.058941142857143	0.004628	1.0999428571428571	0.0	0.02592	0.0	0.2742857142857143	1.4047765714285714	0.013	0.6126902857142857	1.1434908571428573	1.857976	2.490930857142857	0.2742857142857143	0.6329548571428572	3.908707428571428	4.5213977142857145	0.1360217142857142	0.1524547142857142	0.5609248571428571	0.0293814285714285	0.5573644285714285	0.5867458571428571	0.1035402857142857	0.2298968571428571	0.3334371428571429	1.6171295714285716	1.7695842857142856	4.736774958724954	5.0
female	Flexitarian 25%	14.402444	292.5213815714285	54.04552971428571	1731.4926	40.37386042857143	8.258813028571428	23.995364285714288	2923.8014714285714	0.0	0.297479	0.3187218571428571	0.0019285714285714	0.4983885714285714	0.4636142857142857	0.6000464285714286	1.5620492857142858	5.397952714285714	7.133773285714286	1.7358205714285713	0.0736857142857142	0.9040877142857144	0.04375	0.3924914285714286	0.0822	0.1685798571428571	1.6647947142857142	0.2167335714285714	0.7398142857142858	1.6307484285714284	1.5089735714285717	1.9069735714285716	0.2507798571428571	0.398	3.788501857142857	4.528316142857142	0.3790117142857143	0.1865571428571428	0.605824	0.4927207142857143	0.5153920000000001	1.0081127142857145	0.0459822857142857	0.0995142857142857	0.1454965714285714	2.138445	2.325002142857143	5.0	5.0
female	Flexitarian 25%	13.893222	267.75241671428574	51.44608485714286	1759.708757142857	42.12461685714286	9.39756622857143	19.679034285714287	2662.484414285714	0.0681349999999999	0.1709258571428571	0.3084622857142857	0.0408299999999999	0.0523497142857142	0.4253785714285714	0.7509942857142857	1.2287225714285714	5.416590285714285	6.917101142857143	1.500510857142857	0.2124571428571428	0.237322	0.0	0.0	0.0	0.7294071428571429	1.1791862857142856	0.4606714285714286	0.6413642857142856	0.9104505714285714	1.7991581428571428	2.2031581428571427	0.7294071428571429	0.404	3.843015857142857	4.484380142857143	0.4610065714285714	0.1604928571428571	0.5692152857142857	0.0126357142857142	0.1843785714285714	0.1970142857142857	0.3181464285714285	0.0687321428571428	0.3868785714285714	1.6141147142857142	1.7746075714285714	4.364083567952109	5.0
female	Flexitarian 25%	13.626118142857145	264.8331017142857	55.82580528571429	1737.1018857142858	42.326142571428576	10.188091128571427	19.66060142857143	2464.2590142857143	0.0789542857142857	0.0261	0.2167685714285714	0.0874285714285714	0.2448857142857143	0.2712928571428571	0.7556857142857144	1.2718642857142857	5.786653	6.281253	0.4946	0.0232142857142857	0.5863901428571429	0.0	0.3626857142857143	0.0	0.2892857142857142	1.261575857142857	0.1461428571428571	0.5206428571428571	1.118433	1.3193142857142857	2.764524	0.2892857142857142	1.4452097142857143	4.172242714285714	4.692885571428571	0.1390165714285714	0.1284571428571428	0.849578	0.1763555714285714	0.3558028571428571	0.5321584285714286	0.1227317142857142	0.0	0.1227317142857142	1.6434847142857143	1.7719418571428571	4.576099911632783	5.0
female	Flexitarian 25%	14.51172742857143	261.5747522857143	61.80387942857143	1738.6227571428572	45.50223671428571	11.549241757142855	21.71633571428572	2606.847557142857	0.0612385714285714	0.2024682857142857	0.3489502857142857	0.0	0.3195762857142857	0.1636928571428571	0.5623397142857144	1.0456088571428572	4.801494571428571	5.945303285714286	1.1438087142857143	0.0288	0.7187625714285714	0.0	0.4965651428571428	0.0	0.2721214285714285	1.5162491428571427	0.3146657142857143	0.4686382857142857	1.5587934285714284	1.793346857142857	2.3534531428571426	0.2721214285714285	0.5601062857142857	4.184368	4.6530062857142855	0.1537648571428571	0.1166354285714285	0.2734042857142857	0.1807648571428571	0.4099058571428571	0.5906707142857143	0.0948084285714285	0.3626625714285714	0.457471	1.4753108571428573	1.591946285714286	3.758754065707822	5.0
female	Flexitarian 25%	13.984660000000002	284.0096337142857	57.80817485714287	1732.3780857142858	45.73390071428571	9.939286314285711	28.611351428571428	2412.9425285714283	0.2546907142857142	0.1747285714285714	0.5011692857142858	0.07175	0.3665565714285714	0.4069571428571428	0.7387928571428571	1.5123065714285713	4.9221827142857135	7.092811285714285	2.170628571428572	0.0	0.9818387142857142	0.0	0.3449285714285714	0.0	0.0	1.3267672857142858	0.0416634285714285	0.6678075714285715	1.3684307142857144	2.268837428571429	2.391683142857143	0.0	0.1228457142857142	3.760113857142857	4.427921428571429	0.0853357142857142	0.1657208571428571	0.1096448571428571	0.6252322857142857	0.8844485714285714	1.509680857142857	0.0	0.04875	0.04875	1.7534114285714286	1.9191322857142856	5.0	5.0
female	Flexitarian 25%	14.34454842857143	276.5505217142857	65.56509057142857	1725.7117999999998	41.48702814285714	10.310983057142858	21.941864285714285	2786.2422857142856	0.0151071428571428	0.1661901428571428	0.3935284285714285	0.0598154285714285	0.146353	0.5277357142857143	0.4715541428571428	1.1456428571428572	5.135928285714286	6.666427999999999	1.5304997142857142	0.0	1.1628507142857143	0.0	0.0717428571428571	0.0	0.0708874285714285	1.305481	0.0296678571428571	0.713283	1.2642614285714284	0.719269	2.4986802857142862	0.0708874285714285	1.779411285714286	3.833829142857143	4.547112142857143	0.0355097142857142	0.1795538571428571	0.4175042857142857	0.0724307142857142	0.7237234285714286	0.7961541428571428	0.187274	0.2674908571428571	0.4547648571428571	1.703933	1.883486857142857	4.149167814198673	4.475741132276134
female	Flexitarian 25%	13.267892857142856	273.06136342857144	51.22459485714285	1752.0583857142858	42.548491428571424	9.7598033	19.30058142857143	2682.4753142857144	0.0226542857142857	0.0653092857142857	0.1264424285714285	0.0	0.1792	0.3995357142857143	0.6853148571428571	1.2640505714285717	5.079855571428571	6.168	1.0881444285714286	0.1862351428571428	0.4898544285714285	0.0	0.2086057142857142	0.0	0.012	0.8966952857142856	0.5162130000000001	0.5029334285714285	1.4009082857142856	2.054289428571429	2.5911854285714284	0.012	0.5368959999999999	4.004093714285714	4.507027142857143	0.2564958571428571	0.1259391428571428	0.3422437142857142	0.090518	0.5838792857142857	0.6743972857142858	0.0348214285714285	0.2336428571428571	0.2684642857142857	1.5416011428571428	1.6675402857142856	4.509162557506746	5.0
female	Flexitarian 25%	14.101205142857143	262.81291742857144	58.149903142857134	1753.1181571428572	43.28182785714286	11.63554467142857	21.289698571428573	2539.7492	0.1444654285714286	0.0325	0.3868797142857142	0.0908571428571428	0.0469142857142857	0.18305	0.7287382857142858	0.9587025714285716	4.62092542857143	6.677672857142858	2.056747428571428	0.1602931428571428	0.6638914285714286	0.0	0.4283	0.0	0.2742857142857143	1.5267702857142855	0.0142445714285714	0.6784014285714285	1.2667291428571428	1.6357594285714288	2.2573594285714287	0.2742857142857143	0.6215999999999999	3.7983742857142855	4.476775714285714	0.0142445714285714	0.1705597142857143	0.563476	0.0374962857142857	0.4819371428571428	0.5194334285714286	0.0863855714285714	0.2582667142857143	0.3446522857142858	1.4418062857142857	1.612366	3.417847819906133	5.0
female	Flexitarian 25%	14.047521428571429	272.8178182857143	62.408646857142855	1752.4104571428572	44.14274028571429	11.141782785714286	24.242497142857143	2244.4452142857144	0.1291494285714285	0.2577948571428571	0.5375157142857143	0.0017142857142857	0.3025227142857142	0.2363714285714285	0.5813057142857144	1.1201998571428573	4.224045714285714	7.309215142857143	3.0851694285714286	0.0	0.7178447142857143	0.0	0.6563840000000001	0.0	0.0	1.374228714285714	0.0018162857142857	0.5597642857142857	1.376045	1.3181462857142858	2.4871605714285714	0.0	1.1690142857142856	3.8632055714285713	4.422969857142857	0.1294642857142857	0.1398785714285714	0.3506907142857143	0.0275179999999999	0.5693871428571428	0.5969051428571428	0.1020311428571428	0.2175821428571429	0.3196132857142857	1.3966734285714286	1.536552	3.9952107559080345	5.0
female	Flexitarian 25%	13.213343714285717	257.62479085714284	51.38934728571428	1728.1941142857142	45.07456685714286	9.715684485714286	23.002838571428573	2382.6559142857145	0.0587392857142857	0.0795424285714285	0.1824245714285714	0.0012857142857142	0.2556	0.0887357142857142	0.7610035714285714	1.1053392857142856	4.043859142857142	6.298842	2.254982857142857	0.1412	0.6598162857142856	0.0	0.2584285714285714	0.0	0.0	1.0594448571428572	0.178675	0.500925	1.238119857142857	1.4550551428571428	2.586083714285714	0.0	1.1310285714285715	3.8242035714285714	4.325128571428571	0.4410361428571429	0.1234964285714285	0.3740008571428571	0.1071885714285714	0.2609249999999999	0.3681135714285714	0.1627425714285714	0.2669607142857143	0.4297032857142857	1.6128538571428572	1.7363502857142856	3.997450563341148	5.0
female	Flexitarian 25%	12.957411	274.514154	61.742389714285714	1758.3122428571428	40.48519085714286	8.720646242857143	20.87257428571429	2581.182142857143	0.0217542857142857	0.1734697142857142	0.3939154285714286	0.070816	0.0	0.5483394285714286	0.7597321428571429	1.3080715714285716	5.151250571428571	6.816830571428572	1.66558	0.1481428571428571	0.1877252857142857	0.0	0.9442887142857144	0.0822	0.0	1.362356857142857	0.0041142857142857	0.8591897142857142	1.284271142857143	1.339775	2.628915571428572	0.0822	1.2891405714285715	3.9953867142857145	4.854576428571429	0.2966108571428571	0.2147248571428571	0.3123544285714286	0.3283308571428572	0.2845295714285714	0.6128604285714286	0.0652308571428571	0.2227421428571428	0.287973	1.5097987142857143	1.7245235714285716	4.649599270345751	5.0
female	Flexitarian 25%	13.855136571428572	284.1187231428572	52.53947842857143	1744.148542857143	42.29307742857143	9.816594657142858	22.88495571428572	2444.638042857143	0.054318	0.2108209999999999	0.2809747142857142	0.0038571428571428	0.0	0.11785	0.9625455714285714	1.0803955714285716	6.550515142857143	7.276372285714286	0.7258571428571428	0.1648785714285714	0.6012038571428572	0.0	0.3337187142857142	0.0	0.0	1.0998011428571428	0.1564714285714286	0.5454214285714285	1.2562725714285714	1.9966371428571428	2.629608571428571	0.0	0.6329714285714285	3.885881142857142	4.431302571428572	0.0301714285714285	0.1370142857142857	0.5439555714285714	0.1562251428571428	0.7380575714285714	0.8942827142857143	0.0402285714285714	0.3051821428571428	0.3454107142857143	1.8138204285714288	1.9508347142857143	3.871500709662688	5.0
female	Flexitarian 25%	13.494734714285714	267.2111362857143	55.04022028571429	1756.1667857142857	42.35304442857143	9.666873485714286	18.936344285714288	2504.109414285714	0.0297035714285714	0.0229714285714285	0.264595	0.2042057142857143	0.2531142857142857	0.3316285714285714	0.3711857142857143	0.9559285714285712	6.392817142857142	6.970431428571429	0.5776142857142857	0.1458279999999999	0.8050895714285714	0.0	0.1961164285714285	0.0	0.196725	1.343759	0.0037714285714285	0.6404891428571428	1.1508054285714286	1.79225	2.785895142857143	0.196725	0.993645142857143	4.133425571428572	4.773914714285715	0.0366757142857142	0.1581274285714285	0.7890131428571429	0.0728	0.5540831428571428	0.6268831428571427	0.0507607142857142	0.0811428571428571	0.1319035714285714	1.5844755714285714	1.742603	3.402042231995944	4.443626917147269
female	Flexitarian 25%	13.790130571428572	276.8484657142857	54.49836	1736.3444571428572	43.26281585714286	10.80891492857143	19.325134285714284	2257.438571428572	0.1336692857142857	0.0719857142857142	0.4045121428571429	0.1645714285714286	0.2212285714285713	0.2602428571428571	0.7900571428571429	1.2715285714285716	5.614366857142857	6.510215714285714	0.8958488571428571	0.0348214285714285	0.6557571428571428	0.0	0.0	0.0	0.1141714285714285	0.8047500000000001	0.5237241428571429	0.5920642857142857	1.2143027142857143	2.081575	2.6653607142857143	0.1141714285714285	0.5837857142857142	3.993834857142857	4.585899142857143	0.1981598571428571	0.14645	0.5863994285714286	0.1039464285714285	0.3237142857142857	0.4276607142857142	0.1819402857142857	0.0742857142857142	0.256226	1.468446	1.614896	4.576887689960662	5.0
female	Flexitarian 25%	13.388643428571427	285.969522	55.44472371428572	1761.8128714285715	46.05244242857143	10.016970785714287	24.481797142857143	2460.042614285714	0.1266928571428571	0.0754964285714285	0.343315	0.1385542857142857	0.1986785714285714	0.0827571428571428	0.9449571428571428	1.226392857142857	5.264369714285714	6.901176571428572	1.636806857142857	0.0	0.7379505714285715	0.0	0.2999165714285715	0.0	0.0	1.0378671428571429	0.1023714285714285	0.7141195714285714	1.1402385714285714	1.9751681428571428	2.6185407142857144	0.0	0.6433725714285714	3.758779285714286	4.472898857142857	0.10487	0.1777315714285714	0.3315251428571429	0.4169111428571428	0.5294668571428571	0.946378	0.0185178571428571	0.065235	0.0837528571428571	1.466526	1.6442575714285714	4.350606969358615	5.0
female	Flexitarian 25%	13.076142285714283	271.9417564285714	53.843757857142855	1722.758285714286	44.890191	10.664156728571427	22.38811	2332.082471428572	0.0877178571428571	0.0216	0.3408699999999999	0.15842	0.1308857142857143	0.3931785714285714	0.7279214285714286	1.2519857142857145	5.207433571428571	6.938569	1.7311354285714289	0.0	0.8654817142857143	0.0	0.4427471428571428	0.0	0.0	1.3082288571428573	0.1439408571428571	0.8388047142857143	1.4521697142857144	2.154972	2.322972	0.0	0.1679999999999999	3.775141714285714	4.613946428571429	0.225235	0.2088698571428571	0.7265412857142858	0.1632985714285714	0.3865131428571429	0.5498117142857143	0.0501615714285714	0.0441207142857142	0.0942822857142857	1.5958702857142857	1.804740142857143	4.5420827629578735	5.0
female	Flexitarian 25%	13.005054428571428	271.3825647142857	53.57863571428572	1756.7456285714286	46.264388	10.529996814285711	21.365512857142857	2475.9042142857143	0.1092808571428571	0.0877614285714285	0.3337208571428571	0.1366785714285714	0.4107762857142857	0.3024	0.6576890000000001	1.3708652857142858	5.4734430000000005	6.903266	1.429823	0.3222642857142856	0.4434252857142857	0.0	0.2711451428571428	0.0	0.0	1.0368347142857144	0.3060214285714285	0.7880240000000001	1.3428561428571428	2.612025714285714	2.655025714285714	0.0	0.043	3.997881857142857	4.785905857142857	0.4186912857142856	0.1988028571428571	0.3359408571428571	0.143034	0.4688681428571428	0.6119021428571428	0.079534	0.2283891428571429	0.3079231428571428	1.6744574285714289	1.8732602857142855	4.877147776187518	5.0
female	Flexitarian 25%	13.178183714285714	263.401554	54.690172857142855	1736.4920714285713	42.97084614285715	11.054383014285715	23.11903857142857	2240.445042857143	0.2015431428571428	0.1995142857142857	0.459328	0.0475	0.0591428571428571	0.1332142857142857	0.727020857142857	0.919378	4.271071	6.009349571428571	1.7382785714285711	0.1748178571428571	0.8981824285714286	0.0	0.5271158571428571	0.0	0.0	1.6001161428571429	0.0133367142857142	0.7148544285714287	1.613452857142857	1.595022857142857	1.895922857142857	0.0	0.3009	3.509375714285714	4.224230142857143	0.1264107142857143	0.1776175714285714	0.2712908571428571	0.4316428571428571	0.6065774285714286	1.0382202857142857	0.2667952857142857	0.0371428571428571	0.3039381428571429	1.73986	1.9174775714285717	3.3090346881185626	5.0
female	Flexitarian 25%	13.779369714285716	273.97479557142856	58.97053742857143	1740.6817142857144	46.65302857142857	9.507391828571429	22.466825714285715	2715.9641714285717	0.0963778571428571	0.023795	0.1271182857142857	0.0	0.0840857142857142	1.0942285714285716	0.1248857142857143	1.3032	4.725123857142857	6.725034714285714	1.9999108571428568	0.0	0.6336044285714285	0.0	0.415251	0.0	0.012	1.0608554285714284	0.3481634285714285	0.4452975714285713	1.3970188571428572	2.2033484285714287	2.4860127142857142	0.012	0.2826642857142857	3.895031571428572	4.340329142857143	0.2323667142857143	0.1104055714285714	0.5283144285714286	0.0776975714285714	0.6456328571428571	0.7233304285714286	0.1837495714285714	0.043226	0.2269755714285714	1.7109871428571428	1.8213927142857145	4.679201219358064	1.5006435902124389
female	Flexitarian 25%	13.75754742857143	252.3245622857143	57.99299642857143	1777.2913285714287	42.570549285714286	9.966878914285717	19.09864	2460.053642857143	0.110912	0.0950462857142857	0.2083882857142857	0.00243	0.2680857142857143	0.5703428571428572	0.3345285714285714	1.1729571428571428	6.429504714285715	6.930590428571429	0.5010857142857142	0.0	0.718654	0.0	0.6239999999999999	0.0	0.0	1.3426539999999998	0.201314	0.4169285714285714	1.543968	1.6032642857142856	2.3092642857142853	0.0	0.7059999999999998	3.853232285714285	4.270160857142857	0.1376071428571428	0.1029285714285714	0.4543302857142857	0.3659485714285714	0.3678108571428571	0.7337594285714287	0.050555	0.1767671428571429	0.2273221428571428	1.553019	1.6559475714285714	4.124806116479352	4.238291410268272
female	Flexitarian 25%	13.29303885714286	286.257877	52.25930557142857	1724.741842857143	45.852544	9.810285714285714	22.977867142857143	2657.920285714285	0.0252142857142857	0.0495035714285714	0.1277415714285714	0.0397379999999999	0.0321428571428571	0.8918928571428572	0.6344714285714286	1.5585071428571429	4.0355490000000005	6.984509857142856	2.948960857142857	0.1333114285714285	1.0042277142857143	0.0	0.2468571428571428	0.0	0.0708874285714285	1.4552837142857145	0.0415571428571428	0.513372	1.4259534285714286	2.1356244285714285	2.421509	0.0708874285714285	0.2858845714285714	3.918349857142857	4.431721857142857	0.291978	0.1245957142857142	0.456536	0.2809368571428571	0.4983838571428571	0.7793207142857143	0.2073564285714285	0.2771774285714286	0.4845338571428571	2.012368571428571	2.136964285714285	5.0	4.831261331043588
female	Flexitarian 25%	13.156208857142856	286.621765	54.33682357142857	1742.2154714285714	42.69112342857142	9.668006357142858	24.644347142857143	2471.877128571429	0.0504142857142857	0.1731034285714285	0.3181462857142857	0.0017142857142857	0.1507142857142857	0.4442857142857143	0.7174757142857143	1.3124757142857144	4.854879571428571	7.543885571428571	2.689006	0.0	0.3657252857142857	0.0	0.8930007142857143	0.0	0.0133714285714285	1.2720974285714288	0.0171142857142857	0.8581071428571428	1.275840285714286	1.9087717142857143	2.335371714285714	0.0133714285714285	0.4266	3.624583428571429	4.482690571428571	0.2276768571428571	0.2156428571428571	0.3433495714285714	0.3249442857142857	0.3442001428571428	0.6691444285714285	0.2772714285714285	0.062635	0.3399064285714285	1.5800772857142855	1.7957201428571428	4.708357461410609	5.0
female	Flexitarian 25%	14.854733857142858	297.02015985714286	47.507339	1754.124357142857	42.20323628571429	8.965269042857143	22.08851428571429	2542.429328571429	0.0357428571428571	0.14324	0.2061542857142857	0.0012857142857142	0.4140142857142857	0.4989499999999999	0.401485	1.3144492857142858	5.601965285714286	6.891431285714285	1.2894659999999998	0.0	0.7153798571428572	0.0	0.2098571428571428	0.0	0.319754	1.244991	0.0523694285714285	0.7009092857142857	0.9776064285714284	2.0674577142857142	2.609686285714285	0.319754	0.5422285714285714	3.907046714285714	4.607956	0.1644122857142857	0.1746911428571428	0.1347462857142857	0.0852891428571428	0.5011085714285715	0.5863977142857142	0.2392548571428571	0.1696848571428571	0.4089397142857143	1.294496	1.4691871428571428	4.68342395581092	5.0
female	Flexitarian 25%	12.984686285714288	279.49826557142853	57.08163728571429	1761.2810285714288	43.72256457142857	9.486003242857144	20.55275428571429	2734.3572	0.0625314285714285	0.0790999999999999	0.3371	0.1385542857142857	0.357852	0.0186285714285714	0.6579672857142856	1.034447857142857	5.09133	6.711118571428571	1.6197885714285716	0.0078928571428571	0.7538158571428573	0.0	0.5566337142857143	0.0	0.0	1.3183424285714287	0.2032367142857142	0.4786282857142857	1.5215791428571428	1.800563857142857	2.5595924285714284	0.0	0.7590285714285715	4.081171571428572	4.559799857142857	0.00737	0.1196905714285714	0.3697975714285714	0.0697751428571428	0.5068707142857142	0.5766458571428571	0.07425	0.2330928571428571	0.3073428571428571	1.2611562857142855	1.380846857142857	3.670793588452404	5.0
female	Flexitarian 25%	13.273807285714286	271.0489502857143	49.464054857142855	1731.0916714285715	44.40111985714286	10.494232385714286	17.91361857142857	2450.1807857142853	0.0574407142857142	0.2063648571428571	0.2916872857142857	0.0015388571428571	0.059	0.4542142857142857	0.5105285714285714	1.023742857142857	5.8457352857142855	6.495558428571428	0.6498231428571428	0.1558857142857142	0.4948681428571428	0.0	0.5746857142857144	0.0	0.0	1.2254395714285715	0.0	0.4681825714285714	1.2254395714285715	2.011757142857143	2.487385714285714	0.0	0.4756285714285714	3.712825285714285	4.181007857142856	0.0	0.1187391428571428	0.2878428571428571	0.4061428571428571	0.6353582857142858	1.0415011428571428	0.3853678571428571	0.1137271428571428	0.499095	1.828439	1.9471781428571429	3.696160615146757	4.112495750720207
female	Flexitarian 25%	14.425346428571428	289.070989	53.27082085714286	1759.7689714285714	43.41287271428571	8.58783452857143	21.375614285714285	3254.4792428571427	0.01134	0.0393642857142857	0.1003328571428571	0.0025714285714285	0.0167	0.2528714285714286	0.9664285714285716	1.2360000000000002	5.684668714285714	6.496435285714285	0.8117665714285714	0.2966988571428571	0.3520147142857143	0.0	0.3244914285714286	0.0	0.1970588571428571	1.1702638571428572	0.4445678571428572	0.3677867142857143	1.4177728571428572	1.4914394285714283	2.3587382857142853	0.1970588571428571	0.8672988571428571	3.97357	4.341356714285714	0.2069227142857142	0.0931317142857142	0.6462378571428572	0.2730281428571429	0.2251732857142857	0.4982014285714286	0.1481422857142857	0.1938371428571428	0.3419794285714285	1.6933414285714286	1.7864731428571428	4.389780775443999	5.0
female	Flexitarian 25%	13.540706	289.52322300000003	57.13907114285714	1766.2002714285716	43.68229628571429	10.477976242857142	23.90271428571429	2647.3007	0.1938428571428571	0.1203705714285714	0.3555491428571428	0.0019285714285714	0.1550571428571428	0.5046071428571428	0.9665425714285716	1.6262068571428574	4.748851571428572	7.233902142857143	2.485050571428572	0.0	0.3745672857142857	0.0	0.5888030000000001	0.0	0.2463964285714286	1.2097667142857145	0.1560571428571428	0.6086368571428571	1.1194274285714283	1.9027985714285711	2.45057	0.2463964285714286	0.5477714285714287	3.816393857142857	4.425030714285714	0.0546428571428571	0.1524728571428571	0.4553207142857142	0.2732988571428571	0.3743907142857142	0.6476895714285714	0.1540958571428571	0.1978938571428571	0.3519897142857142	1.509642857142857	1.6621157142857144	5.0	5.0
female	Flexitarian 25%	14.528487285714286	281.581761	60.00178014285715	1777.3203285714285	43.32596142857143	10.509798185714288	26.714632857142856	2324.2531714285715	0.1390857142857143	0.0227142857142857	0.1720857142857143	0.0	0.5952285714285714	0.1478	0.5126285714285714	1.2556571428571428	6.629407571428572	7.412550428571427	0.783142857142857	0.1412	0.9433418571428572	0.0	0.3358451428571428	0.0	0.0	1.4203869999999998	0.0	0.4447142857142857	1.4203869999999998	2.4011071428571427	2.7071071428571427	0.0	0.306	4.127494142857143	4.572208428571429	0.1810214285714285	0.1109999999999999	0.3114458571428571	0.056886	0.6229064285714285	0.6797924285714286	0.5190517142857143	0.1009642857142857	0.620016	1.7922757142857144	1.9032757142857144	4.415555832394647	5.0
female	Flexitarian 25%	14.121786857142856	273.1911332857143	62.281675285714286	1732.7749857142858	41.12570571428572	9.646216	18.224647142857144	2722.6242142857145	0.0335485714285714	0.1313085714285714	0.4290247142857142	0.222739	0.0586392857142857	0.4275785714285715	0.686225	1.1724428571428571	5.251033	6.378863285714286	1.1278302857142857	0.0	0.6724808571428572	0.0	0.5334285714285715	0.0	0.0708874285714285	1.2767968571428572	0.0151392857142857	0.6517404285714286	1.2210487142857145	0.8021358571428571	2.5637781428571427	0.0708874285714285	1.761642285714286	3.855714285714285	4.507454714285714	0.1442475714285714	0.1631144285714285	0.7324018571428572	0.1269142857142857	0.2309428571428571	0.3578571428571428	0.1977114285714285	0.2461351428571428	0.4438465714285713	1.6783531428571428	1.8414675714285715	4.228920614364824	5.0
female	Flexitarian 25%	14.469717285714284	291.1693341428572	52.66272428571428	1729.3673285714283	45.697830571428575	10.279728885714286	24.35512142857143	2423.605457142857	0.0869971428571428	0.2186367142857142	0.389491	0.0038571428571428	0.2181785714285714	0.2873928571428571	0.8997028571428572	1.405274285714286	4.799180857142857	6.372626142857143	1.5734452857142858	0.0666557142857142	0.5310548571428572	0.0	0.6113241428571429	0.0	0.1368	1.3458347142857143	0.0524785714285714	0.8011902857142857	1.2615132857142857	2.26624	2.32384	0.1368	0.0576	3.7221532857142856	4.523343571428572	0.0	0.1982348571428571	0.2751604285714286	0.2350865714285714	0.454848	0.6899345714285714	0.6000497142857143	0.2420092857142857	0.842059	1.807154	2.005388857142857	5.0	5.0
female	Flexitarian 25%	13.799929142857142	283.61601299999995	56.99322542857143	1737.8382142857142	44.73896057142857	11.122034471428572	23.191362857142856	2338.134757142857	0.1015028571428571	0.0347217142857142	0.2050817142857142	0.0012857142857142	0.1188	0.3114428571428571	0.9106785714285716	1.3409214285714286	5.620916857142857	6.791844428571428	1.1709275714285714	0.0	0.9187187142857144	0.0	0.0	0.0	0.2509714285714285	1.169690142857143	0.1580321428571428	0.798507	1.076750857142857	1.245535857142857	2.4119929999999994	0.2509714285714285	1.1664571428571426	3.7397152857142855	4.538222285714285	0.0809642857142857	0.1998667142857143	0.5804235714285715	0.1460727142857143	0.505099	0.6511717142857142	0.5519142857142857	0.0510414285714285	0.6029557142857142	1.9155152857142856	2.115382	4.822519645199588	5.0
female	Flexitarian 25%	13.478480142857142	278.27311328571426	64.66785942857143	1732.350314285714	39.54828928571429	9.758213485714284	24.95196142857143	2559.026457142857	0.1257299999999999	0.1454648571428571	0.2846234285714285	0.0025714285714285	1.0022428571428572	0.1652142857142857	0.3037499999999999	1.471207142857143	5.757807	6.891468714285715	1.1336617142857144	0.0264	0.435161	0.0	0.3482	0.0	0.3321785714285715	1.1419395714285714	0.0311285714285714	0.4710571428571429	0.8408895714285715	0.6358728571428571	2.7412585714285718	0.3321785714285715	2.105385714285714	3.9143267142857145	4.385383857142857	0.3004208571428571	0.1173428571428571	0.6905657142857143	0.0590538571428571	0.6610425714285714	0.7200964285714286	0.2156785714285714	0.0825142857142857	0.2981928571428571	2.0092758571428573	2.1266187142857143	5.0	5.0
female	Flexitarian 25%	13.418339428571429	280.0792974285714	57.20595185714286	1775.3544428571429	40.68259871428571	10.238419171428571	24.304784285714284	2373.4550000000004	0.1708017142857142	0.0231714285714285	0.2762445714285714	0.0019285714285714	0.2492779999999999	0.1539985714285714	1.0061178571428573	1.4093944285714286	5.265577714285714	7.470333714285714	2.204756	0.0069428571428571	0.5856142857142858	0.0	0.3530857142857143	0.0822	0.3492268571428571	1.3770697142857142	0.0428097142857142	0.835616	0.9884525714285716	1.4776464285714286	2.5035744285714285	0.4314268571428571	1.025928	3.923453857142857	4.7590698571428565	0.0185142857142857	0.2072445714285714	0.3123304285714286	0.2553547142857142	0.2670804285714286	0.5224351428571429	0.194231	0.2633142857142857	0.4575452857142857	1.310825142857143	1.5180697142857142	4.961665662883205	5.0
female	Flexitarian 25%	14.485848	277.54477585714284	55.920055857142856	1742.5553571428572	43.75518814285714	9.46305277142857	22.674301428571432	2396.711928571429	0.0	0.089157	0.0959069999999999	0.0038571428571428	0.1188	0.3579502857142858	0.5885	1.0652502857142858	5.90382742857143	6.895528142857144	0.9917007142857142	0.0666557142857142	0.5875905714285715	0.0	0.7413027142857143	0.0	0.0	1.3955490000000002	0.0028285714285714	0.6905627142857143	1.3983775714285716	1.975521428571428	2.427978571428571	0.0	0.4524571428571428	3.826356142857143	4.516918857142857	0.1171785714285714	0.1704821428571428	0.3401452857142857	0.3265557142857143	0.5239694285714286	0.8505251428571429	0.1661164285714285	0.2838199999999999	0.4499364285714285	1.7577854285714287	1.9282675714285715	3.820718956458649	5.0
female	Flexitarian 25%	13.507106285714286	270.43631185714287	63.67131671428571	1727.5808714285715	44.245865714285706	10.861295742857145	26.340435714285714	2511.0308142857143	0.1433478571428571	0.0578571428571428	0.3037437142857143	0.0865029999999999	0.4899428571428571	0.0	0.8024678571428572	1.2924107142857142	5.188126285714286	6.561812000000001	1.3736857142857144	0.1525464285714285	1.0767752857142858	0.0	0.0928157142857142	0.0	0.0905457142857143	1.412683142857143	0.0	0.5915714285714285	1.322137428571429	2.23155	2.5758814285714284	0.0905457142857143	0.3443314285714285	3.9885645714285713	4.580136	0.0260357142857142	0.1477142857142857	0.3839647142857142	0.0819851428571428	0.5441087142857143	0.6260938571428571	0.5221214285714286	0.1378728571428571	0.6599942857142859	1.6960885714285716	1.843802857142857	4.675652004415984	5.0
female	Flexitarian 25%	14.14837	278.8137381428571	59.79025485714286	1747.8255428571429	39.63932742857144	9.592353457142858	17.573577142857143	2379.4756	0.1826648571428571	0.0048285714285714	0.3977805714285714	0.0062871428571428	0.1213714285714285	0.714642857142857	0.2864202857142857	1.1224345714285715	6.567196714285714	6.968353	0.4011562857142857	0.0	0.7211305714285715	0.0	0.6473005714285714	0.0	0.196725	1.5651561428571428	0.0258162857142857	0.4564464285714286	1.3942474285714286	1.5210214285714283	2.3418214285714285	0.196725	0.8208000000000001	3.932793857142857	4.389240285714286	0.0716428571428571	0.1138035714285714	0.2070794285714285	0.0406045714285714	0.7499334285714286	0.790538	0.3484515714285714	0.0710781428571428	0.4195297142857143	1.48879	1.6025935714285713	4.013682086348794	2.91642175010144
female	Flexitarian 25%	13.853171285714286	267.246618	54.87284771428572	1815.7713857142855	42.23047371428572	9.3460281	20.087907142857144	2532.6470714285715	0.0678222857142857	0.1278285714285714	0.2337937142857142	0.0	0.0048	0.1218571428571428	0.8635672857142858	0.9902244285714286	5.284683285714286	6.0292832857142855	0.7446	0.0	0.5357932857142857	0.0	0.6062765714285714	0.0	0.211725	1.353794857142857	0.078067	0.2578857142857143	1.220136857142857	1.2970819999999998	2.6069334285714283	0.211725	1.3098514285714289	4.0387952857142855	4.296681	0.1639451428571428	0.0633285714285714	0.4605874285714285	0.0886802857142857	0.3522928571428571	0.4409731428571429	0.0580307142857142	0.6201071428571429	0.6781378571428572	1.7436435714285714	1.8069721428571428	3.4084151381958505	5.0
female	Flexitarian 25%	13.757553571428572	282.598536	51.75888157142857	1731.3484714285714	43.25619185714286	9.685234214285714	18.852812857142855	2923.505857142857	0.0	0.0726	0.1784428571428571	0.0064285714285714	0.1120785714285714	0.2125714285714285	0.8416642857142858	1.166314285714286	5.888341428571429	6.469219142857143	0.5808777142857142	0.0	0.9754575714285716	0.0	0.1907071428571428	0.0	0.0858874285714285	1.2520521428571427	0.0882714285714285	0.5460631428571429	1.2544361428571429	0.8462157142857143	2.460680285714285	0.0858874285714285	1.6144645714285717	3.801003857142857	4.347067	0.1848762857142857	0.1366711428571428	0.48578	0.1390462857142857	0.1862154285714286	0.3252617142857143	0.2632745714285714	0.265223	0.5284975714285715	1.5244155714285714	1.6610867142857144	4.210281411286082	5.0
female	Flexitarian 25%	13.567401285714286	285.5493485714286	53.47970985714285	1735.9931	41.38285442857143	9.871740228571428	23.798312857142857	2119.434371428571	0.0392221428571428	0.1912785714285714	0.3557751428571428	0.0826458571428571	0.2209428571428571	0.20465	1.0266694285714286	1.4522622857142855	6.098901142857143	7.136307142857143	1.037406	0.0	0.6395681428571428	0.0	0.4961178571428571	0.0	0.0	1.135686	0.1428571428571428	0.7573892857142857	1.2785431428571428	1.7100007142857143	2.362857857142857	0.0	0.6528571428571429	3.641401	4.398790285714285	0.0184417142857142	0.1890035714285714	0.6301162857142858	0.1593644285714285	0.5641079999999999	0.7234724285714285	0.0742857142857142	0.1205539999999999	0.1948397142857142	1.566870142857143	1.7558737142857144	5.0	5.0
female	Flexitarian 25%	13.217868285714289	283.441937	60.886459714285714	1749.6291857142858	43.82655771428572	9.996957728571427	22.165232857142858	2808.5381	0.0669971428571428	0.2037032857142857	0.2900147142857143	0.0	0.0	0.3908214285714285	0.7650857142857143	1.1559071428571428	6.049467285714286	6.917709571428572	0.8682422857142856	0.0232142857142857	0.6669148571428571	0.0	0.3545857142857143	0.0	0.217725	1.262439857142857	0.1923857142857143	0.2928361428571429	1.2371005714285714	1.6130964285714284	2.569683285714286	0.217725	0.9565868571428572	4.024508857142857	4.317345	0.0843737142857142	0.0729367142857142	0.6505285714285716	0.1024268571428571	0.8384897142857143	0.9409165714285714	0.0580307142857142	0.0	0.0580307142857142	1.7338495714285715	1.806786285714286	4.129114730049371	5.0
female	Flexitarian 25%	13.846520428571427	263.3385027142857	56.100753	1765.6384714285716	42.29092371428572	9.462706985714286	21.521554285714284	2477.6045142857142	0.1050001428571428	0.1982614285714285	0.3263167142857143	0.0059122857142857	0.7353571428571428	0.0025714285714285	0.4640499999999999	1.2019785714285711	3.9673592857142856	6.085566	2.1182067142857144	0.0	0.2136	0.0	0.9274864285714288	0.0	0.0	1.1410864285714286	0.1718571428571428	0.5354935714285715	1.3129435714285715	1.0658928571428572	2.689092857142857	0.0	1.6232	4.0020364285714285	4.537529999999999	0.0462857142857142	0.1338878571428571	0.3478862857142857	0.2718482857142857	0.4519594285714285	0.7238077142857142	0.2071884285714285	0.338835	0.5460234285714286	1.664003142857143	1.797891	4.254758940175529	5.0
female	Flexitarian 25%	13.945717571428572	276.1317562857143	57.503970571428574	1730.5452428571427	46.155516285714285	10.200470842857142	22.971565714285717	2729.659614285714	0.0630357142857142	0.1650857142857142	0.2416785714285714	0.0019285714285714	0.5321999999999999	0.2196571428571428	0.4252285714285714	1.1770857142857143	4.973187	7.051750428571428	2.0785634285714285	0.0	0.824957	0.0	0.0	0.0	0.219502	1.044459	0.4865714285714286	0.6151464285714285	1.3115284285714286	1.837248714285714	2.269276142857142	0.219502	0.4320274285714286	3.800306571428571	4.415453	0.1655535714285714	0.1546178571428571	0.7179048571428572	0.0395345714285714	0.5182225714285714	0.5577571428571428	0.064971	0.0827428571428571	0.1477138571428571	1.5889294285714288	1.7435472857142855	4.251137463554323	5.0
female	Flexitarian 25%	13.703056857142858	287.634067	60.20634785714286	1726.819357142857	41.10110357142857	10.084621242857144	23.460281428571427	3170.566657142857	0.0471428571428571	0.1171571428571428	0.1733	0.009	0.3980354285714286	0.4513	0.75865	1.6079854285714286	4.924466714285714	6.70072357142857	1.776256857142857	0.3378714285714285	0.5943501428571428	0.0208638571428571	0.4646698571428572	0.0	0.0	1.4177552857142857	0.1199214285714285	0.5160762857142858	1.5376767142857142	1.51434	2.311753285714285	0.0	0.7974132857142856	3.84943	4.365506285714285	0.2029418571428571	0.1237989999999999	0.3889137142857143	0.109668	0.454221	0.563889	0.2725081428571428	0.1438812857142857	0.4163894285714286	1.572134	1.695933	5.0	5.0
female	Flexitarian 25%	14.683904571428572	277.83101285714287	55.21256542857143	1733.7040142857145	43.56713814285714	9.8945671	20.10945	3053.755114285714	0.141	0.1945397142857143	0.4337837142857143	0.0593868571428571	0.0699999999999999	0.6170357142857142	0.3472948571428572	1.034330571428571	5.278655285714286	6.743177428571428	1.4645221428571429	0.0197321428571428	0.3746758571428571	0.0	0.821682	0.0	0.142	1.35809	0.3731562857142857	0.523252	1.5892462857142855	1.7270355714285712	2.310235571428571	0.142	0.5832	4.041481857142857	4.564733857142857	0.0433737142857142	0.132066	0.5337878571428571	0.1224445714285714	0.6822689999999999	0.8047135714285714	0.1488595714285714	0.1734492857142857	0.3223088571428572	1.704184	1.83625	3.728759937198375	3.008694489546292
female	Flexitarian 25%	13.571507142857143	280.6373327142857	55.81040314285714	1726.7523571428571	45.09521414285714	9.933856828571429	25.994935714285717	2429.1367	0.1380992857142857	0.0146571428571428	0.2556921428571428	0.0736785714285714	0.3697571428571429	0.3126642857142857	0.8238565714285715	1.506278	3.897707	6.004948714285715	2.1072417142857143	0.0121502857142857	0.8203985714285713	0.0	0.2716714285714285	0.0	0.1141714285714285	1.218391714285714	0.1264892857142857	0.6414540000000001	1.2307095714285714	2.0110107142857143	2.7216107142857138	0.1141714285714285	0.7106	4.066491714285714	4.707945714285715	0.0479999999999999	0.1590958571428571	0.5495245714285714	0.1775695714285714	0.414114	0.5916835714285714	0.342407	0.146865	0.489272	1.678480142857143	1.837576	5.0	5.0
female	Flexitarian 25%	13.677612285714286	274.6804525714286	60.944232	1725.068985714286	42.455746857142856	10.179474099999998	20.402725714285715	2651.8582142857144	0.185665	0.1236074285714285	0.3175835714285714	0.0083111428571428	0.3541714285714286	0.0706857142857142	0.8990857142857144	1.323942857142857	5.773384142857144	6.528368142857143	0.7549840000000001	0.0	0.9304887142857142	0.0	0.165375	0.0	0.3583945714285715	1.4542582857142856	0.028	0.2548561428571428	1.1238637142857144	0.6283714285714286	2.577954857142857	0.3583945714285715	1.9495834285714284	4.060213142857143	4.315069285714285	0.1896737142857142	0.0635704285714285	0.2853585714285714	0.1882799999999999	0.671238	0.8595180000000001	0.0604271428571428	0.1495392857142857	0.2099664285714285	1.5445167142857144	1.6080871428571428	4.796702581558869	5.0
female	Flexitarian 25%	13.305537714285716	280.4604262857143	59.03122128571429	1780.5203857142858	47.664725	10.613785157142855	26.127157142857147	2529.7064285714287	0.1322814285714285	0.0175142857142857	0.29595	0.1385542857142857	0.4700805714285714	0.1172285714285714	1.0378632857142858	1.6251724285714284	5.533035571428571	7.387399571428571	1.854364	0.0078928571428571	0.9216717142857144	0.0	0.3816578571428572	0.0	0.0	1.3112224285714285	0.0157485714285714	0.7195148571428572	1.326971	2.3419568571428573	2.545971142857143	0.0	0.2040142857142856	3.872942142857143	4.5924570000000005	0.00737	0.1795759999999999	0.390941	0.1013662857142857	0.6906844285714285	0.7920507142857144	0.2009481428571428	0.1149778571428571	0.315926	1.5062877142857145	1.6858637142857142	5.0	5.0
female	Flexitarian 25%	14.094301142857145	275.9150088571428	52.09324271428572	1737.672814285714	44.01368542857143	9.202374442857144	22.91876857142857	2878.941585714286	0.0	0.2055042857142857	0.27012	0.0451157142857142	0.5034425714285715	0.0937142857142857	0.330434	0.9275908571428572	3.5574771428571426	6.261669857142857	2.7041927142857145	0.0	0.3035608571428571	0.0	0.9306928571428572	0.0	0.1635377142857142	1.3977914285714286	0.0616571428571428	0.5579138571428571	1.2959108571428573	2.069835714285714	2.351484285714285	0.1635377142857142	0.2816485714285714	3.810932857142857	4.368846714285715	0.0865954285714285	0.1417244285714285	0.6171358571428572	0.281134	0.3889248571428571	0.6700588571428572	0.2206787142857142	0.178909	0.3995877142857143	1.7733778571428571	1.9151022857142856	3.336325923661266	5.0
female	Flexitarian 25%	15.197935428571428	268.1527855714286	54.11941914285715	1763.5929714285714	42.240687	8.950757900000001	21.234207142857144	2395.2605857142853	0.0428578571428571	0.0828	0.1626864285714286	0.0	0.0739285714285714	0.1302285714285714	0.9557202857142856	1.1598774285714286	5.596240142857143	6.527425857142857	0.9311857142857144	0.1605137142857143	0.5130967142857142	0.0	0.4569017142857143	0.0	0.1045714285714285	1.2350835714285715	0.1247841428571428	0.4545	1.2552962857142858	2.3220455714285717	2.848745571428572	0.1045714285714285	0.5267000000000001	4.208613285714286	4.663113285714286	0.1787407142857143	0.1134857142857142	0.4100985714285713	0.0942547142857142	0.5372115714285715	0.6314662857142856	0.0687382857142857	0.0827857142857142	0.151524	1.3718295714285715	1.4853152857142855	4.1104915057011695	5.0
female	Flexitarian 25%	13.66006442857143	275.452614	52.364088	1732.9751857142858	44.77487957142857	9.725294728571429	21.95444428571429	2664.6177285714284	0.0541964285714285	0.1219205714285714	0.2911898571428571	0.10833	0.0267497142857142	0.2660428571428571	0.7886854285714285	1.0814780000000002	5.580089714285714	6.502246428571428	0.9221567142857144	0.0	0.7202931428571429	0.0	0.3719455714285714	0.0	0.0	1.0922387142857144	0.1409268571428571	0.5441832857142858	1.2331655714285714	2.3767214285714284	2.7464494285714283	0.0	0.369728	3.979615	4.523798285714286	0.1393571428571428	0.1350864285714285	0.6345327142857143	0.0967322857142857	0.5519647142857143	0.6486970000000001	0.1954292857142857	0.1654174285714285	0.3608467142857142	1.7834335714285712	1.91852	3.900366003921761	5.0
female	Flexitarian 25%	13.121860857142858	260.5904434285714	53.35453842857142	1770.5229428571429	45.12922	9.92870922857143	22.877994285714287	2514.854057142857	0.0315178571428571	0.1084018571428571	0.1875554285714285	0.0	0.1001244285714285	0.1324848571428571	0.6976142857142857	0.9302235714285716	4.488873571428571	7.455072428571428	2.966198857142857	0.0078928571428571	0.6021215714285715	0.0	0.4438227142857143	0.0	0.0708874285714285	1.1247245714285714	0.3116714285714286	0.6977774285714285	1.3655085714285715	2.4559342857142856	2.4935045714285717	0.0708874285714285	0.0375702857142857	3.929900571428572	4.627678	0.3264	0.1742604285714285	0.4610905714285714	0.3873641428571428	0.2722568571428571	0.6596210000000001	0.0358942857142857	0.0244258571428571	0.0603201428571428	1.5074317142857143	1.681692142857143	3.283717584617414	5.0
female	Flexitarian 25%	13.859662571428572	283.35281442857143	56.04297785714285	1750.0835285714286	44.550922	9.887948757142857	21.002054285714287	2509.5273142857145	0.1452321428571428	0.20075	0.481725	0.0038571428571428	0.1329285714285714	0.6749285714285714	0.4929285714285714	1.3007857142857142	6.243368714285714	6.862403285714286	0.6190345714285714	0.0	0.6263467142857142	0.0	0.5796714285714285	0.0	0.0	1.2060181428571428	0.026	0.5026	1.2320181428571428	1.9488964285714283	2.689810714285714	0.0	0.7409142857142857	3.921828857142857	4.424428857142857	0.0	0.1268999999999999	0.5565832857142857	0.1208787142857142	0.7379858571428571	0.8588645714285714	0.1924285714285714	0.0947142857142857	0.2871428571428572	1.7025907142857142	1.8294907142857144	4.645441535537482	4.470194798130738
female	Flexitarian 25%	14.962262999999998	270.632907	58.298633	1731.7170571428574	43.520892	10.416417714285714	20.31338	2407.2072000000003	0.1443214285714285	0.1881857142857142	0.5090785714285714	0.063	0.2746515714285714	0.1417142857142857	0.6522727142857142	1.0686385714285715	5.8173571428571424	6.943471428571429	1.1261142857142856	0.0264	0.8319662857142857	0.0	0.2755014285714285	0.0	0.2450028571428571	1.3788705714285714	0.1319988571428571	0.7266402857142857	1.2658665714285713	1.6158535714285711	2.452553571428571	0.2450028571428571	0.8366999999999999	3.963423	4.690063285714286	0.0815999999999999	0.1823118571428571	0.4388152857142857	0.328755	0.5199484285714285	0.8487034285714287	0.1004125714285714	0.057855	0.1582675714285714	1.5273862857142857	1.7096981428571427	3.85686047491394	5.0
female	Flexitarian 25%	14.818738428571429	279.6912287142857	53.93587814285714	1764.6424571428572	43.67036542857143	9.996695714285716	23.52197428571429	2302.9873142857145	0.0356864285714285	0.0526464285714285	0.2353728571428571	0.13984	0.0	0.2494214285714285	0.9182785714285714	1.1677	5.497602714285714	7.341673571428572	1.844070857142857	0.1412	0.5756502857142857	0.0	0.3020197142857143	0.0	0.2021785714285714	1.2210485714285717	0.1531428571428571	0.748189	1.1720128571428572	2.495135714285714	2.648135714285714	0.2021785714285714	0.153	4.022327142857143	4.770516142857142	0.1480842857142857	0.1862191428571428	0.4667445714285714	0.080263	0.5635794285714286	0.6438424285714286	0.2169642857142857	0.0331428571428571	0.2501071428571428	1.5087784285714283	1.6949975714285714	4.135752809561454	5.0
female	Flexitarian 25%	13.581015714285714	271.475732	51.563763571428574	1780.8391714285715	42.54168114285714	9.979067228571427	22.98001	2337.5322	0.044108	0.0890097142857142	0.1485025714285714	0.00243	0.2829214285714286	0.0287857142857142	0.5275142857142857	0.8392214285714286	4.8069560000000005	6.585677714285715	1.7787217142857144	0.1481428571428571	0.6848650000000001	0.0	0.2186999999999999	0.0	0.2844571428571428	1.3361649999999998	0.0155428571428571	0.9358931428571428	1.0672507142857142	2.1404414285714286	2.3843234285714283	0.2844571428571428	0.243882	3.7360312857142857	4.671924428571429	0.2296348571428571	0.2335428571428571	0.4174314285714285	0.088081	0.3231765714285714	0.4112575714285714	0.5558632857142857	0.1376797142857142	0.693543	1.7518668571428573	1.9854097142857143	2.945315900909701	5.0
female	Flexitarian 25%	13.236726285714283	267.78750285714284	54.05497742857143	1717.7769857142855	42.33925585714286	9.546170242857142	20.371952857142865	2445.8987714285718	0.1234785714285714	0.1077191428571428	0.237868	0.0	0.1449124285714285	0.3283714285714286	0.5337411428571429	1.007025	5.527398142857143	6.003498142857143	0.4761	0.0	0.4742574285714285	0.0	0.5596142857142857	0.0	0.2171785714285714	1.2510502857142858	0.0818821428571428	0.5666101428571428	1.1157538571428571	1.9464891428571427	2.794953	0.2171785714285714	0.8484638571428571	4.127885428571429	4.694495571428571	0.1824308571428571	0.1411231428571428	0.4186694285714286	0.1624945714285714	0.3347582857142857	0.4972528571428571	0.5239958571428571	0.0	0.5239958571428571	1.622349	1.763472142857143	3.663983335638224	4.938458084726099
female	Flexitarian 25%	13.71556642857143	258.28272928571425	51.82030814285714	1737.2427285714286	45.05101028571429	10.665321928571428	23.33551	2143.5968	0.0314042857142857	0.1850361428571428	0.3055289999999999	0.0850885714285714	0.2145137142857142	0.6469071428571428	0.6158994285714287	1.4773202857142855	3.985567714285714	6.143720714285714	2.158153	0.5292571428571428	0.4408645714285714	0.0	0.2399142857142857	0.0	0.0684	1.278436	0.0352285714285714	0.5118124285714286	1.2452645714285713	2.140075	2.4195464285714285	0.0684	0.2794714285714285	3.733211	4.245023428571428	0.2699142857142857	0.1287994285714286	0.4891544285714286	0.1011357142857142	0.3790225714285714	0.4801582857142857	0.3729918571428571	0.16385	0.5368418571428571	1.7760688571428571	1.9048682857142856	5.0	5.0
female	Flexitarian 25%	13.636081714285714	277.8058354285714	51.66617914285715	1730.4269285714286	42.141319571428575	9.517387228571428	20.843034285714285	2339.682214285714	0.0815557142857142	0.1250499999999999	0.3695028571428572	0.1385542857142857	0.0107428571428571	0.2668214285714286	0.8258405714285715	1.1034048571428572	5.193106	6.574338857142857	1.3812328571428572	0.0	0.8513954285714286	0.0	0.3588535714285714	0.0	0.0	1.210249	0.0184525714285714	0.7065995714285714	1.2287015714285714	2.1585221428571426	2.520225	0.0	0.3617028571428571	3.748926571428572	4.455526142857143	0.00737	0.1765429999999999	0.3936912857142857	0.048393	0.4696579999999999	0.518051	0.2739107142857143	0.3252142857142857	0.599125	1.5182372857142856	1.6947802857142855	3.985305731942204	5.0
female	Flexitarian 25%	11.754834571428573	277.3553887142857	57.68191385714285	1729.317171428571	42.282817	9.358854171428572	22.229791428571428	2966.784	0.0933428571428571	0.0527228571428571	0.2157975714285714	0.0198689999999999	0.2430165714285714	0.2045714285714285	0.6285834285714287	1.0761714285714288	5.464751428571428	7.192822857142857	1.7280714285714285	0.0182251428571428	0.6419188571428572	0.0	0.4102714285714285	0.0	0.2015695714285714	1.271985	0.0892745714285714	0.6619474285714286	1.15969	1.557522857142857	2.59592	0.2015695714285714	1.0383971428571428	3.957179571428571	4.619127	0.1087428571428571	0.1647261428571428	0.6962442857142858	0.1829502857142857	0.3179205714285714	0.5008708571428572	0.1181398571428571	0.2061514285714285	0.3242912857142857	1.6301492857142856	1.7948754285714286	3.889437715474189	5.0
female	Flexitarian 25%	13.698853142857145	284.2758225714286	53.55811357142857	1723.8805285714286	44.48004814285714	9.300189142857144	21.96985571428572	2569.3675285714285	0.0632507142857142	0.0056385714285714	0.1406392857142857	0.07175	0.3563999999999999	0.1808214285714285	0.9361877142857143	1.473409142857143	5.352110428571428	7.091215571428571	1.739105142857143	0.3057428571428571	0.2679211428571428	0.0	0.728681	0.0	0.1045714285714285	1.4069164285714284	0.1560857142857143	0.6145008571428571	1.4584307142857142	2.358971285714286	2.5434261428571427	0.1045714285714285	0.1844548571428571	4.106428285714285	4.720929142857143	0.110625	0.153329	0.6179484285714286	0.1588768571428571	0.2878784285714286	0.4467552857142857	0.0309965714285714	0.2546207142857143	0.2856172857142857	1.460946	1.614275	5.0	5.0
female	Flexitarian 25%	15.160926	278.971805	56.500414	1764.4582142857143	42.837293	11.168492885714286	22.199835714285715	2602.706271428571	0.0	0.1004028571428571	0.1943257142857142	0.0064285714285714	0.1485	0.3277142857142857	0.8600428571428572	1.3362571428571428	5.339122428571429	6.275232142857143	0.936109714285714	0.3021321428571428	0.3182977142857143	0.0	0.8299941428571429	0.0	0.0	1.450424	0.3229215714285715	0.6414564285714287	1.7733455714285713	0.7261521428571429	2.182114285714286	0.0	1.4559621428571428	3.955459857142857	4.596916285714286	0.0321428571428571	0.1595885714285714	0.320814	0.2960441428571428	0.2664918571428571	0.5625359999999999	0.0585867142857142	0.4623714285714286	0.5209581428571429	1.436451	1.5960395714285716	4.733241668881361	5.0
female	Flexitarian 25%	14.53101957142857	273.1857377142857	55.30517328571428	1731.0594999999998	45.22649	10.943213214285716	25.289281428571428	2350.163628571429	0.0269897142857142	0.1701288571428571	0.2017471428571428	0.0019285714285714	0.3195964285714286	0.2933142857142857	0.7117668571428571	1.3246775714285717	4.989893	6.586375571428571	1.5964825714285715	0.1393428571428571	0.6031051428571429	0.0	0.4016621428571428	0.0	0.2021785714285714	1.3462887142857145	0.0172445714285714	0.6057481428571428	1.1613547142857144	1.6158752857142855	2.2960467142857146	0.2021785714285714	0.6801714285714285	3.65958	4.265328142857142	0.1314231428571428	0.1524441428571428	0.4787592857142857	0.2498388571428571	0.6497411428571428	0.89958	0.2781925714285714	0.2476527142857143	0.5258452857142857	2.0356077142857143	2.188051857142857	4.7827557755401084	5.0
female	Flexitarian 25%	14.29222242857143	275.76055242857143	57.32900828571429	1753.3804857142857	45.99744028571428	10.452867771428572	23.125485714285716	2639.9493	0.0	0.1774431428571428	0.2564865714285714	0.063	0.0064785714285714	0.4777857142857143	0.632060142857143	1.1163244285714289	5.198795428571429	6.438002285714286	1.2392068571428572	0.0	0.367093	0.0	0.467763	0.0	0.015	0.8498560000000001	0.3825081428571428	0.5957597142857143	1.217364142857143	1.7488507142857144	2.6923227142857145	0.015	0.943472	3.924686857142857	4.520446571428571	0.2580888571428571	0.1507211428571428	0.2806401428571429	0.3717884285714286	0.3282845714285714	0.700073	0.1914401428571428	0.0713242857142857	0.2627644285714285	1.5015664285714287	1.6522875714285716	3.979186340567236	4.552197308914306
female	Flexitarian 25%	13.572941	267.27862342857145	55.046668571428576	1727.1258999999998	42.32606371428572	10.644468714285711	20.66718714285714	2389.578457142857	0.0467494285714285	0.0592602857142857	0.2394592857142857	0.0727261428571428	0.2731457142857142	0.2421411428571428	0.4288565714285714	0.9441434285714286	4.546188571428571	6.860811857142857	2.3146232857142857	0.4326	0.7215702857142858	0.0	0.1499999999999999	0.0	0.0969981428571428	1.4011684285714283	0.2922857142857143	0.6277605714285714	1.596456	1.268892	2.3799891428571427	0.0969981428571428	1.1110971428571428	4.073443285714285	4.701203857142858	0.1294642857142857	0.1581845714285714	0.2801167142857143	0.3321532857142856	0.6415227142857143	0.973676	0.1358571428571428	0.0552857142857142	0.1911428571428571	1.5743998571428572	1.7325844285714285	3.416598887534157	5.0
female	Flexitarian 25%	13.433439142857145	268.55582185714286	57.23705985714286	1735.5149714285717	43.199326142857146	9.7698836	18.705385714285715	2859.490328571429	0.1034815714285714	0.1333885714285714	0.2592987142857142	0.0025714285714285	0.0550619999999999	0.5836857142857143	0.2186997142857143	0.8574474285714285	5.459312	6.3277778571428565	0.8684658571428571	0.0243005714285714	0.8426372857142858	0.0	0.1802857142857143	0.2532428571428571	0.012	1.3124664285714285	0.2922857142857143	0.4530642857142857	1.3395092857142858	1.8931561428571424	2.4301061428571424	0.2652428571428571	0.5369499999999999	4.034858285714286	4.487922571428571	0.1763571428571428	0.1136	0.6079485714285715	0.0434357142857142	0.4131207142857143	0.4565564285714286	0.0507782857142857	0.1956157142857142	0.246394	1.487256142857143	1.600856142857143	3.0878710450767146	1.9717613993007657
female	Flexitarian 25%	14.043229	276.22149014285714	52.51963128571428	1731.5429285714283	46.13060342857143	10.843616785714287	19.870004285714288	2641.1185142857144	0.0576265714285714	0.220075	0.331096	0.0383587142857142	0.1133477142857142	0.5491571428571429	0.5092068571428572	1.171711714285714	5.562126714285715	6.889553571428571	1.3274268571428571	0.0666557142857142	1.0376567142857145	0.0	0.3307687142857143	0.0	0.0	1.4350811428571428	0.0180322857142857	0.7823332857142856	1.4531134285714289	1.8115901428571424	2.5209175714285714	0.0	0.7093274285714287	3.974031	4.756364285714286	0.4107975714285714	0.1920395714285714	0.7165054285714286	0.0755392857142857	0.317916	0.3934552857142857	0.0294908571428571	0.3144491428571428	0.34394	1.864698285714286	2.056737857142857	4.229290590171828	4.494218430540128
female	Flexitarian 25%	13.368512	271.84677357142857	51.04713328571428	1741.0557	43.35128814285714	9.412108114285717	18.611897142857146	2695.1505714285718	0.0667301428571428	0.131	0.2949287142857142	0.0902531428571428	0.0521565714285714	0.9264285714285714	0.2407114285714286	1.2192965714285715	5.069014428571428	6.420626571428572	1.3516121428571428	0.004628	0.7508681428571428	0.0	0.6181571428571428	0.0	0.0	1.3736532857142856	0.026	0.5014254285714286	1.3996532857142856	2.0596712857142854	2.4051404285714284	0.0	0.3454691428571428	3.804793714285714	4.306219142857143	0.2132485714285714	0.1253105714285714	0.2880418571428572	0.2261501428571428	0.7492064285714285	0.9753565714285716	0.1250142857142857	0.0702142857142857	0.1952285714285714	1.6718755714285716	1.7971861428571427	4.377001592441053	2.102661046398458
female	Flexitarian 25%	12.943000714285716	275.93210285714287	61.56095242857143	1750.3338571428571	43.43664442857143	11.501234842857142	25.65082142857143	2690.7498	0.1389928571428571	0.1345434285714285	0.325592	0.0038571428571428	0.6024714285714285	0.0203411428571428	0.5859785714285713	1.208791142857143	5.148758142857142	7.195172142857142	2.046414	0.2697714285714286	0.5030714285714285	0.0	0.3835221428571428	0.0	0.0	1.156365	0.2857142857142857	0.6782667142857143	1.4420792857142857	1.5989467142857143	2.491312571428572	0.0	0.8923658571428571	3.9333918571428574	4.611658571428571	0.0954928571428571	0.1697624285714285	0.5225617142857143	0.0735375714285714	0.5886457142857143	0.6621832857142858	0.0374204285714285	0.1624242857142857	0.1998447142857143	1.4800825714285717	1.6498450000000002	4.316287782485905	5.0
female	Flexitarian 25%	13.36743942857143	276.53955257142854	53.643229857142856	1755.8787285714284	46.38153442857144	11.770748	26.241771428571436	2229.1399142857144	0.0943757142857142	0.1605711428571428	0.4152325714285714	0.0874285714285714	0.1260857142857143	0.2294428571428571	0.8324357142857144	1.1879642857142858	4.347292142857143	6.836098142857144	2.4888060000000003	0.1327708571428571	0.5998145714285714	0.0	0.1759222857142857	0.0	0.1141714285714285	1.022679142857143	0.2439464285714285	0.6155642857142857	1.1524541428571429	2.2930367142857144	2.916951	0.1141714285714285	0.6239142857142858	4.183576571428572	4.7991408571428575	0.2413121428571429	0.1544035714285714	0.527763	0.5099884285714287	0.3115447142857143	0.8215331428571429	0.1279418571428571	0.0	0.1279418571428571	1.718550142857143	1.8729537142857144	4.228524820592272	5.0
female	Flexitarian 25%	14.201913571428571	258.9335094285714	60.90070671428571	1745.0869428571427	45.838178285714285	10.357147714285714	20.43608	2456.339257142857	0.1602062857142857	0.2718252857142857	0.5995867142857143	0.002698	0.1324887142857143	0.2105	0.5340551428571428	0.8770438571428573	5.157173714285714	6.734240714285714	1.577067	0.004628	0.6566701428571429	0.0	0.7182651428571428	0.0	0.0	1.3795632857142857	0.1947354285714286	0.4245944285714285	1.5742987142857143	1.9442214285714283	2.2555134285714287	0.0	0.311292	3.829812142857143	4.254406571428572	0.0801335714285714	0.1060481428571428	0.5774175714285714	0.1232	0.402243	0.525443	0.209884	0.0115714285714285	0.2214554285714285	1.4044495714285714	1.5104977142857143	3.141118056942329	4.774431582557417
female	Flexitarian 25%	14.218600714285715	282.2501397142857	56.53042599999999	1744.519242857143	44.50016942857143	10.0479707	21.769875714285718	2328.4465	0.0706522857142857	0.1151919999999999	0.3365085714285714	0.0017142857142857	0.0048	0.2992071428571429	0.7788642857142857	1.0828714285714285	6.414552714285714	7.422090571428571	1.007537857142857	0.0	0.8425415714285714	0.0	0.4300022857142857	0.0	0.0	1.2725438571428571	0.353892	0.8243392857142856	1.6264358571428572	2.298753714285714	2.356353714285714	0.0	0.0576	3.982789571428571	4.807128857142857	0.3355008571428571	0.2049857142857142	0.2268974285714285	0.117049	0.6964234285714285	0.8134724285714284	0.01942	0.0886785714285714	0.1080985714285714	1.4839692857142857	1.688955	3.8795481656522193	5.0
female	Flexitarian 25%	13.194824714285716	285.3075082857143	52.784908	1735.1836714285714	45.010188142857146	9.229205114285715	24.84905714285714	2495.7053428571426	0.0359771428571428	0.0431678571428571	0.2452992857142857	0.1385542857142857	0.1784774285714285	0.4211071428571428	0.8395811428571428	1.4391657142857142	5.229194000000001	7.070693428571429	1.8414994285714283	0.0	0.4526571428571428	0.0	0.8037857142857143	0.0	0.0608	1.3172428571428572	0.0245302857142857	0.8175011428571428	1.280973142857143	2.36405	2.36405	0.0608	0.0	3.705823142857143	4.523324285714286	0.0624717142857142	0.2053502857142857	0.6958462857142856	0.047534	0.6230822857142856	0.6706162857142858	0.08145	0.1609588571428571	0.2424088571428571	1.6713431428571428	1.8766934285714283	5.0	5.0
female	Flexitarian 25%	13.284599142857145	286.72240942857144	56.692555142857145	1733.7981	42.977109142857145	11.107344428571428	24.04326	2390.4148142857143	0.0	0.2316285714285714	0.3821387142857143	0.1407601428571428	0.0199285714285714	0.4942271428571428	1.0151678571428573	1.5293235714285716	5.785832428571429	7.740432428571429	1.9546	0.1416142857142857	0.7276447142857142	0.0	0.1584691428571429	0.0	0.3669411428571428	1.3946692857142855	0.0144	0.6301285714285714	1.0421281428571427	1.8773554285714285	2.471526857142857	0.3669411428571428	0.5941714285714286	3.880596142857143	4.510724714285714	0.2590555714285714	0.1585892857142857	0.475663	0.1295182857142857	0.3536265714285714	0.4831448571428572	0.0241285714285714	0.1093392857142857	0.1334678571428571	1.3513312857142858	1.5099205714285715	5.0	5.0
female	Flexitarian 25%	13.648475142857142	276.37478714285714	50.766861285714285	1750.2004571428572	45.89535142857143	10.082954571428573	21.22888142857143	2371.8663	0.0315178571428571	0.1210874285714285	0.1903364285714285	0.0057857142857142	0.1306857142857142	0.3906714285714286	0.7030174285714287	1.2243745714285714	5.442390714285715	7.101559285714286	1.659168571428571	0.47397	0.1553571428571428	0.0	0.2468571428571428	0.0	0.2021785714285714	1.0783628571428572	0.4115142857142858	0.8103878571428572	1.2876985714285714	2.109140571428571	2.411940571428571	0.2021785714285714	0.3028	3.901817714285714	4.712205571428571	0.326728	0.2039778571428571	0.4009575714285714	0.1846894285714285	0.3271707142857142	0.5118601428571428	0.3558438571428571	0.1146785714285714	0.4705224285714285	1.710068142857143	1.914046	4.372265496902427	5.0
female	Flexitarian 25%	13.081275000000002	275.73942385714287	52.47598114285714	1727.4161	41.62635642857144	9.978913228571429	22.630595714285715	2348.7115000000003	0.0037428571428571	0.0159428571428571	0.1559005714285714	0.1044434285714285	0.1262857142857142	0.3678142857142857	0.978125	1.472225	4.815455571428572	6.8917530000000005	2.0762974285714284	0.0	0.5308077142857143	0.0	0.5722857142857143	0.0	0.0	1.103093428571429	0.1461428571428571	0.7760892857142857	1.2492362857142858	2.418287857142857	2.703887857142857	0.0	0.2855999999999999	3.953124142857143	4.729213428571429	0.0	0.1966321428571428	0.4337825714285714	0.3127608571428571	0.873652	1.1864128571428572	0.0485821428571428	0.1437714285714285	0.1923535714285714	1.812549	2.0091811428571424	5.0	5.0
female	Flexitarian 25%	12.855815000000002	274.98542442857143	53.474506142857145	1718.0024	46.107502	10.375192	22.146384285714287	2439.3554428571438	0.0468285714285714	0.0768321428571428	0.2312857142857142	0.1076249999999999	0.1104571428571428	0.0168	1.308373	1.435630142857143	5.973698285714286	7.014312571428571	1.0406142857142855	0.0	0.6815235714285715	0.0	0.1967662857142857	0.0	0.4540838571428572	1.3323737142857144	0.0408382857142857	0.8952022857142856	0.9191281428571428	2.3011271428571427	2.3895688571428573	0.4540838571428572	0.0884417142857142	3.762780857142857	4.657983142857143	0.3244882857142857	0.2221128571428571	0.27913	0.0936654285714285	0.1413681428571428	0.2350335714285714	0.7698665714285714	0.211973	0.9818395714285714	1.8204914285714284	2.042604285714286	5.0	5.0
female	Flexitarian 25%	14.25734385714286	274.4656381428572	56.78584857142857	1750.2122428571429	46.01412542857143	10.740106442857142	28.350864285714287	2448.3640428571425	0.0655851428571428	0.0409285714285714	0.1107994285714285	0.0042857142857142	0.0048	0.0273142857142857	1.4263285714285716	1.4584428571428574	5.403706	7.631353714285714	2.2276477142857143	0.004628	1.3420001428571429	0.0	0.1286999999999999	0.0	0.0	1.4753281428571428	0.1792857142857142	0.4942571428571428	1.6546138571428572	1.7835214285714285	2.1114642857142853	0.0	0.327942857142857	3.766078142857143	4.2603352857142855	0.1395285714285714	0.1243857142857142	0.3467174285714285	0.4791787142857143	0.5782995714285715	1.0574782857142857	0.1231518571428571	0.079031	0.2021828571428571	1.7459071428571429	1.8702928571428568	5.0	5.0
female	Flexitarian 25%	14.240446285714286	265.7062972857143	61.88035828571429	1742.5021142857145	44.36239114285714	11.185598971428572	25.63491857142857	2915.5793285714285	0.1687927142857142	0.0846445714285714	0.2724452857142857	0.0017142857142857	0.297	0.1189428571428571	0.6356061428571429	1.051549	5.068884714285715	6.762062285714286	1.6931775714285713	0.0	0.5527682857142857	0.0	0.6476465714285714	0.0	0.0708874285714285	1.2713022857142855	0.0483485714285714	0.6275062857142857	1.2487634285714286	1.4395695714285714	2.7729135714285715	0.0708874285714285	1.333344	4.092564428571428	4.720070714285714	0.0865954285714285	0.1557242857142857	0.5987152857142857	0.1390261428571428	0.613895142857143	0.7529212857142857	0.1270712857142857	0.1523051428571429	0.2793764285714286	1.7176084285714286	1.8733327142857144	3.771691980238466	5.0
female	Flexitarian 25%	14.706417714285717	282.96081	59.923624	1739.3624	44.36697685714285	10.7825102	24.39647	2621.8056714285717	0.0630357142857142	0.1884678571428571	0.3389321428571428	0.0874285714285714	0.5043357142857143	0.0096	0.6580857142857143	1.1720214285714283	5.831890857142858	7.521894857142857	1.690004	0.3106571428571428	0.7408074285714286	0.0	0.2500022857142857	0.0	0.0	1.3014668571428571	0.1767642857142857	0.7813878571428571	1.4782311428571429	1.641742857142857	2.4054571428571427	0.0	0.7637142857142857	3.883688285714286	4.665076142857143	0.1053	0.1968177142857143	0.5558609999999999	0.0879757142857142	0.6898531428571429	0.7778288571428572	0.0340212857142857	0.0874605714285714	0.1214818571428571	1.5604717142857143	1.757289428571429	4.211390293691198	5.0
female	Flexitarian 25%	14.329365285714289	280.0690194285714	62.618094285714285	1740.882128571429	44.68960514285714	11.148262399999998	27.32493142857143	2438.5264142857145	0.1730142857142857	0.0396628571428571	0.3030297142857142	0.07175	0.4878285714285714	0.5528571428571428	0.6380857142857143	1.6787714285714286	4.892231428571429	6.4815314285714285	1.5893	0.3500285714285714	0.7341217142857143	0.0	0.2096	0.0	0.0	1.2937502857142855	0.1457999999999999	0.6239075714285713	1.439550285714286	1.6193561428571428	2.458127571428571	0.0	0.8387714285714285	3.8976778571428574	4.521585428571428	0.213906	0.1551351428571428	0.2270724285714285	0.0392574285714285	0.6426170000000001	0.6818744285714285	0.491166	0.1789825714285714	0.6701485714285714	1.7930014285714286	1.9481365714285717	5.0	5.0
female	Flexitarian 25%	12.892517142857145	268.4205492857143	68.00826571428571	1753.3201857142856	45.73446085714286	10.816511571428572	22.67190285714286	2711.789314285714	0.1725178571428571	0.164877	0.4253627142857142	0.0734642857142857	0.5940000000000001	0.3980285714285714	0.6372202857142858	1.6292488571428572	5.842836571428571	6.859858	1.0170214285714283	0.3296	0.6752651428571428	0.0	0.7011647142857143	0.0	0.0	1.706029857142857	0.1647334285714286	0.6647321428571429	1.8707632857142855	0.8883891428571429	2.5838177142857144	0.0	1.6954285714285715	4.454581	5.119313142857143	0.0638145714285714	0.1662321428571428	0.6833567142857143	0.1516967142857142	0.3736885714285714	0.5253852857142858	0.0941711428571428	0.3021848571428571	0.396356	1.6689125714285713	1.8351447142857145	5.0	5.0
female	Flexitarian 25%	13.260865999999998	272.5034307142857	63.704947571428576	1734.25	40.750579	9.0776381	22.118972857142857	2697.3361857142854	0.0138	0.1316928571428571	0.2821071428571428	0.0603571428571428	0.5862165714285714	0.0758571428571428	0.564662	1.2267357142857145	5.8027112857142855	6.110211285714286	0.3075	0.0	0.6473214285714286	0.0	0.1697142857142857	0.0	0.2613964285714286	1.0784321428571428	0.2942285714285714	0.5302974285714286	1.1112642857142858	0.5778071428571429	2.8000585714285715	0.2613964285714286	2.2222514285714285	4.172719285714286	4.703016714285714	0.1793451428571428	0.132619	0.3979532857142857	0.1838338571428571	0.4562321428571428	0.640066	0.2644352857142857	0.3462464285714285	0.6106817142857144	1.828046142857143	1.960665142857143	4.420987870425668	5.0
female	Flexitarian 25%	13.131684428571427	273.2594054285714	52.52488	1738.3340428571428	44.59894114285714	10.014656942857142	20.708144285714287	2798.368928571429	0.0374571428571428	0.1134314285714285	0.2003954285714285	0.0025714285714285	0.3630627142857143	0.2855368571428571	0.6323	1.2808995714285716	4.713515571428571	6.030011	1.3164954285714283	0.0078928571428571	1.085297	0.0	0.0	0.0	0.012	1.1051898571428571	0.4029411428571428	0.5642238571428572	1.496131	1.821716857142857	2.274398857142857	0.012	0.452682	3.7825298571428574	4.346753714285714	0.4194778571428571	0.1411635714285714	0.3796225714285715	0.1493571428571428	0.2565942857142857	0.4059514285714286	0.1143392857142857	0.304035	0.4183742857142857	1.623426142857143	1.7645897142857143	4.605341737581376	5.0
female	Flexitarian 25%	13.986043	280.4796467142857	62.85354842857144	1771.3312285714287	45.336914285714286	9.8433294	20.15320285714285	3165.511857142857	0.0536857142857142	0.127805	0.3505707142857143	0.0408299999999999	0.0781568571428571	0.3710428571428572	0.8337767142857143	1.282976428571429	5.626277142857143	6.5969048571428575	0.9706277142857144	0.0465714285714285	0.6353722857142856	0.0	0.231525	0.0	0.3268285714285714	1.2402972857142858	0.6952660000000002	0.4467928571428571	1.6087347142857145	1.573445714285714	2.2904685714285717	0.3268285714285714	0.7170228571428572	4.226031857142857	4.672824714285714	0.5031678571428572	0.1119857142857142	0.3507182857142857	0.174592	0.4542054285714286	0.6287974285714286	0.1287755714285714	0.0590792857142857	0.1878548571428571	1.6705384285714284	1.782524142857143	4.526879303673994	5.0
female	Flexitarian 25%	13.546463285714283	268.9465417142857	53.94346185714286	1713.5719428571429	42.90568685714286	10.3361266	21.203187142857143	2388.754857142857	0.0431857142857142	0.0693518571428571	0.3279505714285714	0.1643058571428571	0.0069994285714285	0.3464	1.1012524285714285	1.454651857142857	5.077485428571428	6.390992571428571	1.3135071428571428	0.0404071428571428	0.7250737142857142	0.0	0.3785875714285714	0.0	0.015	1.1590684285714286	0.1454071428571428	0.5391357142857143	1.2894755714285715	1.4495235714285717	2.3851464285714283	0.015	0.9356228571428572	3.689622	4.228757714285714	0.425338	0.1334642857142857	0.5238507142857143	0.1280802857142857	0.575444	0.7035242857142857	0.0579235714285714	0.1080571428571428	0.1659807142857143	1.8186937142857145	1.9521580000000005	5.0	5.0
female	Flexitarian 25%	13.801313285714286	279.1934261428572	56.67985314285714	1740.4456714285714	45.31166842857142	10.593673514285712	29.698514285714285	2560.3535714285717	0.18458	0.068075	0.2609694285714286	0.0062142857142857	0.3912428571428571	0.1417142857142857	0.6658428571428573	1.1988	4.3134117142857145	7.302026	2.9886142857142857	0.004628	0.899289857142857	0.0	0.5229184285714286	0.0	0.0	1.4268362857142856	0.1836954285714285	0.5930775714285714	1.6105317142857145	2.0224614285714284	2.0224614285714284	0.0	0.0	3.6329931428571434	4.226070714285714	0.1973121428571428	0.1493884285714286	0.3824065714285715	0.1135714285714285	0.4933592857142857	0.6069307142857143	0.529148142857143	0.0761428571428571	0.6052910000000001	1.7919404285714289	1.941328857142857	4.3049318476284855	5.0
female	Flexitarian 25%	14.999795857142855	268.6172357142857	55.482053	1731.7888714285714	41.829317	9.685859085714286	22.85533142857143	2585.6852857142853	0.0719142857142857	0.0759857142857142	0.1713857142857142	0.006	0.1045142857142857	0.4079428571428571	0.5502422857142858	1.0626994285714286	4.997377857142857	6.360806428571428	1.3634285714285714	0.0197321428571428	0.9989184285714284	0.0	0.2906678571428571	0.0	0.4764642857142857	1.785782714285714	0.0004285714285714	0.7743678571428572	1.309747	1.669512142857143	2.1684835714285717	0.4764642857142857	0.4989714285714285	3.954694857142857	4.729062714285715	0.0	0.1962071428571428	0.5270268571428571	0.287292	0.645812	0.933104	0.4128522857142856	0.1264607142857143	0.539313	1.9994438571428568	2.195651	3.835266260310633	4.7260132443891365
female	Flexitarian 25%	14.2196	284.6286224285714	60.62162342857143	1723.9968142857142	43.84743714285714	10.174402642857142	27.935664285714285	2514.259471428571	0.1573214285714285	0.0520642857142857	0.3236357142857143	0.0867857142857142	0.2427428571428571	0.0193428571428571	0.9357	1.1977857142857145	4.901990714285715	6.861804142857143	1.9598134285714284	0.0	0.9483187142857142	0.0	0.1967662857142857	0.0	0.0	1.145085	0.1966954285714285	0.4425571428571428	1.3417804285714283	2.156511571428571	2.6448972857142854	0.0	0.4883857142857142	3.9866777142857135	4.429234857142857	0.0185714285714285	0.1114428571428571	0.1505791428571428	0.0747547142857143	0.6911072857142857	0.765862	0.5446945714285715	0.1107285714285714	0.6554231428571429	1.5904357142857144	1.7018785714285714	4.342328623958263	5.0
female	Flexitarian 25%	14.05230842857143	271.99606685714286	51.76115457142857	1728.496257142857	47.419138857142855	10.376452285714285	21.963605714285716	2215.2499142857146	0.2202978571428571	0.1291657142857142	0.3530595714285715	0.0015388571428571	0.4461737142857143	0.2428928571428571	0.4377262857142857	1.1267928571428572	4.547571857142857	7.110982714285714	2.563410857142857	0.0232142857142857	0.8406732857142857	0.0	0.5621964285714286	0.0	0.0	1.426084	0.0	0.6916958571428572	1.426084	2.5916231428571423	2.5916231428571423	0.0	0.0	4.017707142857143	4.709403	0.1561688571428571	0.1732522857142857	0.5035028571428571	0.1658167142857143	0.2906564285714285	0.4564731428571429	0.0689135714285714	0.1311108571428571	0.2000244285714285	1.3161692857142857	1.4894215714285717	4.074324909898148	5.0
female	Flexitarian 25%	14.404254285714286	273.28898357142856	55.734239571428574	1729.1790714285714	43.42684857142857	11.160480214285714	21.991685714285715	2538.258114285714	0.1508835714285714	0.0985762857142857	0.2919981428571429	0.0012857142857142	0.1844278571428571	0.2766628571428571	0.7872142857142858	1.248305	5.796847285714286	6.443081428571428	0.6462341428571429	0.0	0.4413748571428571	0.0	0.4412937142857143	0.0	0.4037482857142857	1.2864168571428571	0.4005142857142857	0.6996508571428572	1.283182857142857	1.6332235714285714	2.1209875714285715	0.4037482857142857	0.487764	3.8079187142857145	4.507569571428571	0.0	0.1729737142857143	0.2579688571428571	0.3755214285714285	0.4054657142857142	0.7809871428571429	0.2725844285714285	0.201542	0.4741264285714285	1.5130824285714286	1.686056142857143	4.511913415395671	5.0
female	Flexitarian 25%	13.672970428571428	287.96309028571426	61.79585714285714	1752.9798714285714	42.358179285714286	10.974479528571427	24.671447142857144	2744.664	0.1447014285714285	0.0819791428571428	0.3979897142857143	0.1181011428571428	0.0913172857142857	0.29155	0.5805220000000001	0.9633892857142856	6.6986858571428565	7.447829428571429	0.7491435714285714	0.0	0.6680630000000001	0.0	0.5049764285714285	0.0	0.0133714285714285	1.186410857142857	0.0729928571428571	0.6131348571428571	1.2460322857142856	1.6678245714285715	2.445719	0.0133714285714285	0.7778944285714287	3.7051227142857135	4.318257571428572	0.1053	0.1528968571428571	0.6676924285714286	0.0159035714285714	0.6651374285714287	0.6810409999999999	0.0308757142857142	0.1916545714285714	0.2225302857142857	1.6765637142857144	1.8294605714285717	3.4348272526411785	4.790694524395607
female	Flexitarian 25%	14.16191042857143	288.9549405714286	56.43041685714286	1779.2322714285713	44.486433142857145	9.607104685714289	20.939835714285717	2781.723128571429	0.0218291428571428	0.2529781428571428	0.2767358571428571	0.0019285714285714	0.0048	0.2418428571428571	0.7468007142857144	0.9934435714285714	4.962207285714285	6.378785857142857	1.4165785714285712	0.200603	0.840593	0.0	0.588195	0.0519655714285714	0.1994339999999999	1.8807905714285715	0.0948857142857142	0.7254734285714285	1.7242767142857145	1.905991	2.143991	0.2513995714285714	0.238	4.119667285714286	4.845140714285714	0.006955	0.1802731428571428	0.3020735714285714	0.3702428571428571	0.2601534285714286	0.6303962857142856	0.8774751428571428	0.0498571428571428	0.9273322857142856	1.8667571428571428	2.047030285714286	3.4897199320936654	5.0
female	Flexitarian 25%	13.285527	268.51292885714287	52.498015571428574	1732.385942857143	41.886464571428576	10.104183457142856	20.08275	2415.8916	0.023723	0.072625	0.1272051428571428	0.0025714285714285	0.0840857142857142	0.4964785714285714	0.8608285714285715	1.4413928571428571	5.719245285714286	6.855559571428572	1.1363142857142858	0.1233422857142857	0.4949721428571428	0.0	0.3487771428571428	0.0	0.3402428571428571	1.3073344285714286	0.1833571428571428	0.3829607142857142	1.1504487142857145	1.9167357142857144	2.43205	0.3402428571428571	0.5153142857142857	3.922741571428571	4.305702285714285	0.0805169999999999	0.0964321428571428	0.7498734285714285	0.1339002857142857	0.692761	0.8266612857142857	0.0578377142857142	0.1921811428571428	0.2500188571428571	1.9070705714285716	2.0035027142857142	5.0	5.0
female	Flexitarian 25%	14.097331142857144	275.750171	54.00526742857143	1726.7208857142855	43.26715428571429	10.459720657142856	21.16084	2084.9593	0.1033812857142857	0.1950045714285714	0.3530027142857143	0.0423688571428571	0.0164997142857142	0.6801428571428572	0.4448782857142857	1.1415208571428572	5.1889648571428575	6.481357142857143	1.2923922857142858	0.0197321428571428	0.3771571428571428	0.0	0.9592415714285716	0.0	0.0	1.3561308571428572	0.1453678571428571	0.6503272857142858	1.5014987142857144	1.584998857142857	2.4904054285714285	0.0	0.9054065714285714	3.9919041428571433	4.642231428571429	0.1825974285714286	0.1619412857142857	0.3414858571428571	0.2761985714285714	0.3116975714285714	0.5878961428571429	0.2012701428571428	0.1259771428571428	0.3272472857142857	1.4392267142857142	1.601168	4.13182316619258	3.3399868199395155
female	Flexitarian 25%	14.29362285714286	291.16472442857145	55.269741571428575	1784.7600142857143	46.424746285714285	10.568267057142858	22.131714285714285	2444.1049857142857	0.1431212857142857	0.0045428571428571	0.3810184285714286	0.1385542857142857	0.2075142857142857	0.2933714285714285	1.0204	1.521285714285714	6.204046714285714	7.189289571428572	0.985242857142857	0.0477071428571428	0.6640645714285714	0.0	0.3411428571428571	0.0	0.0	1.0529145714285717	0.2740028571428571	0.6876211428571428	1.3269174285714287	2.46741	2.694038571428571	0.0	0.2266285714285714	4.020956	4.708577142857143	0.145187	0.1708548571428571	0.5492244285714286	0.2136807142857142	0.5640097142857143	0.7776904285714286	0.0936708571428571	0.1875917142857142	0.2812625714285714	1.7533644285714287	1.9242192857142857	5.0	5.0
female	Flexitarian 25%	13.616551	285.5566657142857	55.77936485714286	1727.792642857143	41.866701142857146	9.2663879	21.547865714285717	2923.1742000000004	0.0019807142857142	0.0872682857142857	0.1912287142857142	0.0551011428571428	0.5722244285714286	0.0972857142857142	0.4975771428571428	1.1670872857142858	6.184913714285714	7.112169714285714	0.927256	0.1300071428571428	0.4868567142857142	0.0	0.3280867142857143	0.0	0.0	0.9449505714285714	0.1947277142857143	0.8868464285714286	1.1396782857142858	1.259782857142857	2.719311428571429	0.0	1.4595285714285713	3.858989714285714	4.745836142857143	0.1039774285714285	0.2214428571428571	0.7637864285714285	0.0282467142857142	0.2683145714285714	0.2965612857142857	0.1524298571428571	0.1826025714285714	0.3350324285714285	1.4993575714285714	1.7208004285714285	4.221742444540199	5.0
female	Flexitarian 25%	13.249729714285715	259.2877807142857	54.29355257142857	1750.5089428571428	39.51589542857143	9.613022071428572	23.16155285714286	2227.503714285714	0.047078	0.0366931428571428	0.1190534285714285	0.0055	0.1378331428571428	0.0093714285714285	0.85235	0.9995545714285716	5.051111285714286	5.842531285714286	0.7914199999999999	0.0288	0.664315	0.0	0.1774285714285714	0.0	0.341466	1.2120095714285717	0.0015	0.7207922857142857	0.8720435714285715	1.8606151428571427	2.316837	0.341466	0.4562218571428572	3.530346571428572	4.251138857142857	0.0446942857142857	0.1791865714285714	0.2521408571428571	0.0816727142857142	0.6131411428571428	0.6948138571428571	0.4591357142857142	0.2288448571428571	0.6879805714285714	1.6796295714285716	1.8588161428571428	3.568799860703369	5.0
female	Flexitarian 25%	13.454566571428572	272.15763542857144	57.71620671428571	1722.2757857142858	45.88476571428571	10.932697328571429	27.810358571428573	2444.9743714285714	0.1255671428571428	0.1498637142857142	0.4283594285714285	0.1382142857142857	0.6629142857142857	0.0225142857142857	0.5468782857142858	1.2323068571428573	4.0415908571428565	6.832789428571429	2.791198571428571	0.0	0.992111	0.0	0.2087025714285714	0.0	0.0608	1.2616135714285714	0.0334771428571428	0.5994035714285715	1.2342907142857145	2.110474	2.5848025714285714	0.0608	0.4743285714285714	3.8798932857142856	4.479296857142857	0.2699642857142857	0.1505607142857143	0.6363915714285715	0.1093428571428571	0.4723158571428571	0.5816587142857143	0.0072	0.3135607142857143	0.3207607142857143	1.8087752857142856	1.959336	4.471942252819058	5.0
female	Flexitarian 50%	13.803537142857143	239.46403185714283	66.15749814285714	1808.497357142857	52.62764	16.848692028571428	17.586455714285712	2435.8013	0.3322985714285714	0.2866082857142857	0.6449905714285714	0.0007694285714285	0.433304	0.0104428571428571	0.4083584285714286	0.8521052857142857	5.132641428571428	5.870630714285714	0.7379892857142858	0.0273928571428571	1.3411212857142856	0.0	0.9263167142857142	0.0	0.15555	2.450380857142857	0.2246452857142857	0.4678324285714286	2.519476142857143	1.7194235714285713	2.0577235714285718	0.15555	0.3383	4.732749714285714	5.200582142857143	0.0908571428571428	0.1164272857142857	0.5736827142857143	0.0209965714285714	0.345883	0.3668795714285714	0.2243035714285714	0.1211607142857142	0.3454642857142857	1.3768837142857142	1.493311	2.9447972454480067	5.0
female	Flexitarian 50%	14.249571	253.10967442857145	62.39840785714286	1817.1975	50.955701	14.112046685714288	16.77308	2438.4268428571427	0.2569585714285715	0.1113354285714285	0.5218171428571429	0.1159014285714285	0.1757135714285714	0.2983714285714285	0.4392794285714286	0.9133644285714286	5.492527428571428	5.721370285714285	0.2288428571428571	0.3078422857142857	1.4442824285714286	0.0	0.6202715714285715	0.0	0.0	2.3723962857142857	0.1400652857142857	0.3728047142857143	2.512461571428571	1.3701394285714286	2.067599714285714	0.0	0.6974602857142856	4.580061285714286	4.952866	0.0812407142857142	0.0920415714285714	0.2675818571428571	0.0210894285714285	0.7328777142857142	0.753967142857143	0.1708571428571428	0.2089335714285714	0.3797907142857143	1.4825804285714288	1.574622	3.1413908937093677	4.230367089983339
female	Flexitarian 50%	13.386085571428572	224.29876057142857	57.30031828571428	1771.737471428571	45.88732114285715	12.124646628571428	15.732532857142855	2312.3604571428573	0.0801457142857142	0.2441895714285714	0.4357047142857143	0.0316265714285714	0.3175662857142857	0.1062142857142857	0.28331	0.7070905714285713	4.610416	5.725405	1.114989	0.1126215714285714	1.6760638571428572	0.0	0.22192	0.0385714285714285	0.2854285714285715	2.334605428571429	0.1674285714285714	0.3859838571428571	2.178034	1.5846642857142856	2.0650214285714283	0.324	0.4803571428571428	4.567055428571428	4.9530392857142855	0.023972	0.0961672857142857	0.7154202857142857	0.0898464285714285	0.4310212857142857	0.5208677142857143	0.09	0.0	0.09	1.35026	1.4464272857142857	2.4943402409755597	4.239315187803985
female	Flexitarian 50%	13.294257	232.3369844285714	63.30509557142857	1752.625728571429	48.51293742857143	13.451109414285714	18.86312857142857	2526.303971428572	0.157875	0.2978281428571429	0.6448489999999999	0.0807172857142857	0.2390734285714285	0.0435	0.5810828571428572	0.8636562857142857	4.144237	5.567651	1.423414	0.2674928571428571	0.8806292857142858	0.04375	0.3489999999999999	0.170646	0.5039298571428571	2.215448	0.2801705714285714	0.2979332857142857	1.8210427142857144	1.5781585714285715	2.135558	0.6745758571428571	0.5573994285714285	4.631176571428571	4.929109857142857	0.1208857142857142	0.0744841428571428	0.4004344285714286	0.1335557142857142	0.6338107142857142	0.7673664285714287	0.0185178571428571	0.02345	0.0419678571428571	1.3306544285714286	1.4051385714285711	3.0798656539831204	5.0
female	Flexitarian 50%	13.884005	243.7394992857143	59.819913285714286	1754.8727142857144	51.839822857142856	14.752974314285714	19.96935142857143	2441.6196285714286	0.2109524285714285	0.3618467142857143	0.5936557142857143	0.0031994285714285	0.3948377142857143	0.06235	0.3269215714285715	0.7841092857142857	4.490679571428571	5.372111428571428	0.8814318571428571	0.0985785714285714	1.2555598571428572	0.0	0.4459194285714286	0.0	0.2544071428571428	2.054465	0.4185881428571429	0.3338467142857143	2.218646	1.410441	2.0461409999999995	0.2544071428571428	0.6356999999999999	4.519194142857143	4.853040857142857	0.0438714285714285	0.0832844285714285	0.255403	0.2288044285714285	0.451345	0.6801494285714286	0.2052335714285714	0.18794	0.3931735714285714	1.3725974285714284	1.4558818571428571	2.7926145274354046	5.0
female	Flexitarian 50%	13.785401142857143	239.1702711428572	59.95220871428571	1751.3363857142856	51.02838785714285	14.106358371428572	16.612494285714288	3079.164071428572	0.2657747142857142	0.0494999999999999	0.3653824285714285	0.0269077142857142	0.4985897142857142	0.0275142857142857	0.3462954285714286	0.8723994285714285	5.630856285714286	6.074942	0.4440857142857143	0.2877965714285714	1.1870985714285711	0.0	0.8181457142857144	0.0	0.0	2.293040857142857	0.1887472857142857	0.3416691428571429	2.4817881428571438	1.527027857142857	2.114935	0.0	0.5879071428571427	4.596723142857143	4.938392285714286	0.0821302857142857	0.0862228571428571	0.3690141428571428	0.0770291428571428	0.3875921428571428	0.4646212857142857	0.0595677142857142	0.3532202857142857	0.412788	1.3285537142857142	1.4147765714285714	3.113334749992999	5.0
female	Flexitarian 50%	13.772262857142858	237.48009857142856	59.881289571428574	1805.2822	51.40935757142857	14.686010071428573	15.938452857142858	2661.373671428571	0.3790007142857143	0.1392935714285714	0.5415528571428572	0.00243	0.0582857142857142	0.4576142857142857	0.3645142857142858	0.8804142857142858	5.101952142857143	5.339580714285715	0.2376285714285714	0.4281358571428571	1.4689982857142856	0.04375	0.23392	0.0	0.1685798571428571	2.343384	0.2731621428571428	0.3826891428571429	2.447966285714286	1.6094894285714283	2.0055894285714286	0.1685798571428571	0.3961	4.622135571428571	5.004824714285713	0.0834692857142857	0.0949417142857142	0.6936859999999999	0.1663224285714285	0.2788687142857142	0.4451911428571429	0.12293	0.1238328571428571	0.2467628571428571	1.4691092857142856	1.564051	3.048049377385035	2.927520140618459
female	Flexitarian 50%	13.934780285714286	233.10314285714284	62.099465571428574	1739.9718428571427	50.921849	14.897298785714286	19.172547142857145	2460.967642857143	0.1556882857142857	0.1018942857142857	0.409512	0.1271294285714286	0.3415935714285714	0.0345371428571428	0.6169428571428571	0.9930735714285716	4.7630158571428565	5.9829925714285705	1.2199767142857143	0.2158637142857142	0.6772741428571428	0.0	0.8467605714285714	0.0	0.1958552857142857	1.9357537142857144	0.6410108571428571	0.464961	2.380909285714285	1.4243945714285713	2.143363142857143	0.1958552857142857	0.7189685714285714	4.720127714285715	5.185088714285714	0.131205	0.1151558571428571	0.4386384285714286	0.1410052857142857	0.4678724285714286	0.6088777142857144	0.1118142857142857	0.1704464285714286	0.2822607142857142	1.460981857142857	1.5761377142857145	3.5671323343007475	5.0
female	Flexitarian 50%	13.954156285714284	244.76179614285715	57.54434185714285	1741.1272285714288	53.39359257142858	15.8379263	16.12645857142857	2619.0474	0.2441001428571428	0.1104111428571428	0.3823507142857142	0.0	0.4845972857142857	0.0196142857142857	0.3142999999999999	0.8185115714285714	5.522387714285714	6.015159142857143	0.4927714285714285	0.1081785714285714	0.9591321428571428	0.0	0.6867	0.0	0.0988571428571428	1.8528678571428567	0.6702857142857143	0.3765534285714286	2.424296428571428	1.3573924285714285	1.973175857142857	0.0988571428571428	0.6157834285714285	4.496329428571428	4.872882857142857	0.110625	0.0933774285714285	0.3445165714285714	0.0230964285714285	0.6540999999999999	0.6771964285714286	0.1191214285714285	0.2076785714285714	0.3268	1.4591379999999998	1.5525154285714289	2.9381525011391223	5.0
female	Flexitarian 50%	14.638335571428572	256.3411687142857	59.14462014285714	1764.186771428571	52.03439614285714	12.859477485714285	18.31747285714286	2259.5743428571427	0.1812285714285714	0.2252435714285714	0.4265844285714286	0.0007694285714285	0.1457428571428571	0.3971571428571429	0.5329071428571429	1.0758071428571427	5.464066714285714	5.962165714285715	0.498099	0.2697285714285715	0.7931355714285715	0.04375	0.6116857142857144	0.0385714285714285	0.2842941428571429	2.041165428571429	0.5151712857142857	0.3476431428571428	2.233471142857143	1.6310322857142856	2.110368	0.3228655714285714	0.4793357142857142	4.666704714285714	5.014347857142857	0.3498884285714286	0.0868808571428571	0.2774742857142857	0.0880002857142857	0.4172461428571428	0.5052464285714285	0.0737064285714285	0.2729488571428571	0.3466552857142858	1.4792644285714285	1.566145285714286	3.811271432112864	4.808518654252627
female	Flexitarian 50%	12.687995428571428	230.73849357142856	63.46894242857143	1744.692042857143	57.00236328571429	14.82110582857143	23.09465142857143	2568.500585714285	0.27235	0.1727757142857142	0.4934927142857143	0.0195669999999999	0.5691801428571429	0.1212857142857143	0.1190095714285714	0.8094754285714286	3.27829	5.993512571428572	2.715222571428572	0.0366928571428571	1.7319332857142855	0.0	0.7271000000000001	0.0	0.0	2.495726142857144	0.0015	0.4783467142857143	2.4972261428571434	1.7381725714285714	2.0395154285714283	0.0	0.3013428571428571	4.536741571428571	5.0150882857142856	0.1117238571428571	0.1180487142857142	0.3435047142857143	0.1679465714285714	0.2435511428571428	0.4114977142857143	0.3964044285714285	0.1815357142857143	0.5779401428571429	1.4446664285714286	1.5627151428571426	2.8997790465567466	4.930595897304611
female	Flexitarian 50%	13.626565714285714	239.81363985714285	56.64791271428572	1764.1536	52.62859671428571	15.263134042857144	18.00628142857143	2646.9448857142856	0.3562025714285714	0.0809654285714285	0.4413088571428571	0.0007694285714285	0.1758571428571428	0.3497927142857143	0.4198388571428571	0.9454887142857142	4.649144285714286	5.485831571428571	0.8366872857142857	0.2057422857142857	0.7467967142857141	0.0	0.6947342857142856	0.1650214285714286	0.4987285714285714	2.3110232857142856	0.2793338571428571	0.2937052857142857	1.9266071428571423	1.687853857142857	2.0280395714285717	0.6637500000000001	0.3401857142857142	4.618396714285715	4.912102	0.1097352857142857	0.0741012857142857	0.4033675714285714	0.0698625714285714	0.3889488571428571	0.4588114285714285	0.15225	0.1917302857142857	0.3439802857142857	1.3158945714285717	1.389995857142857	3.3496541708645515	4.220834285631365
female	Flexitarian 50%	13.206882285714286	234.75762785714284	61.31462442857144	1743.9088285714286	49.08406671428572	13.809920557142858	18.646714285714285	2285.0313	0.2951442857142857	0.130462	0.5267402857142857	0.088198	0.2010285714285714	0.0096714285714285	0.6212785714285715	0.8319785714285715	5.253260142857143	5.580514571428571	0.3272544285714285	0.1267269999999999	0.7767898571428571	0.0	0.9899142857142856	0.0385714285714285	0.2298857142857143	2.161888285714286	0.3644887142857143	0.557523	2.257919857142857	1.243572	2.086096571428571	0.2684571428571429	0.8425245714285714	4.612473571428572	5.169996571428571	0.0578741428571428	0.1375949999999999	0.2548514285714285	0.0437501428571428	0.6400315714285715	0.6837817142857142	0.0537607142857142	0.3249835714285715	0.3787442857142857	1.3752515714285714	1.5128465714285717	2.981730458746623	5.0
female	Flexitarian 50%	12.738199285714286	225.015779	54.23692042857143	1774.3734142857145	50.490142	15.368607257142855	16.938527142857144	2357.3068285714285	0.2813948571428571	0.0935291428571428	0.40184	0.01258	0.0	0.2530357142857143	0.6076571428571429	0.8606928571428573	4.6491430000000005	5.460842428571428	0.8116994285714286	0.2662221428571428	0.8087802857142857	0.0	0.48685	0.170646	0.0988571428571428	1.831355571428572	0.5994855714285714	0.4700908571428571	2.161338	1.677655857142857	2.120715857142857	0.2695031428571428	0.4430599999999999	4.551557	5.021647857142857	0.2167557142857143	0.1163354285714285	0.4417315714285714	0.2066722857142857	0.216066	0.4227382857142857	0.1066292857142857	0.2309388571428571	0.3375681428571428	1.4187937142857143	1.5351291428571427	3.0316788528463965	4.280786797502818
female	Flexitarian 50%	14.293118142857145	238.8706727142857	57.14454257142857	1786.2181	52.67271257142857	14.182624871428573	16.876918571428572	2567.334485714286	0.2262132857142857	0.1127721428571428	0.360414	0.0	0.1770857142857142	0.17825	0.5386954285714286	0.8940311428571429	4.639730714285714	5.947201285714286	1.3074705714285713	0.7916994285714285	0.6981818571428571	0.0	0.2896342857142857	0.0	0.1671609999999999	1.9466765714285716	0.5951302857142858	0.3069122857142857	2.374645857142857	1.6300865714285713	2.051115142857143	0.1671609999999999	0.4210285714285713	4.592922	4.899834285714285	0.1737224285714285	0.0763465714285714	0.4738294285714285	0.3706107142857142	0.2687015714285714	0.6393122857142857	0.0	0.1550338571428571	0.1550338571428571	1.441898	1.5182445714285713	3.128226414712259	5.0
female	Flexitarian 50%	13.29454157142857	242.2975027142857	64.03146114285714	1795.8058571428571	50.28024285714286	14.134953742857144	17.845792857142857	2630.6852714285715	0.3456865714285714	0.1234717142857142	0.6123582857142857	0.0	0.3054535714285714	0.0253928571428571	0.4901571428571428	0.8210035714285715	5.413195428571428	5.712674857142857	0.2994794285714285	0.2380571428571428	1.1624584285714283	0.0	0.846525	0.0	0.0	2.2470405714285717	0.3376642857142857	0.4352715714285714	2.584704857142857	1.0570485714285711	1.915662857142857	0.0	0.8586142857142857	4.500367714285714	4.935639285714286	0.1844791428571428	0.1075047142857142	0.2151142857142857	0.2279255714285714	0.4670965714285714	0.6950221428571428	0.0	0.3140562857142858	0.3140562857142858	1.4086718571428574	1.5161765714285715	2.857364731838257	5.0
female	Flexitarian 50%	13.429823428571428	233.12257742857145	60.236153	1784.243157142857	52.930695285714286	15.192177242857143	18.10218142857143	2386.9213142857143	0.2470294285714285	0.0399905714285714	0.4019194285714286	0.0986577142857142	0.1557642857142857	0.1937142857142857	0.3752434285714286	0.724722	4.8959268571428565	5.899140142857143	1.0032132857142857	0.1994851428571428	1.974533	0.0	0.0695108571428571	0.0	0.2998285714285714	2.5433575714285714	0.0978231428571428	0.3002531428571429	2.341352142857143	1.444166857142857	1.8953792857142857	0.2998285714285714	0.4512124285714285	4.53656	4.836813142857143	0.006955	0.0748454285714285	0.5298671428571429	0.1805467142857142	0.6228879999999999	0.8034347142857142	0.0	0.0901785714285714	0.0901785714285714	1.4304354285714285	1.505280857142857	2.5386183950696477	3.720118752872417
female	Flexitarian 50%	13.243858714285713	241.3093682857143	62.16184485714286	1751.2475857142856	51.32992285714285	14.28407397142857	20.369968571428576	2671.3826285714285	0.2555972857142857	0.1200814285714285	0.5192322857142857	0.1076249999999999	0.4962135714285714	0.0081142857142857	0.500498	1.0048258571428572	4.662093714285715	5.926516142857143	1.2644224285714285	0.0896642857142857	1.258618	0.04375	0.3254551428571428	0.0	0.267437	1.9849244285714285	0.445781	0.3834254285714286	2.1632684285714285	1.467836	2.1340285714285714	0.267437	0.6661925714285714	4.564734	4.9481594285714285	0.1598494285714285	0.0949902857142857	0.3380182857142856	0.1143682857142857	0.4026504285714286	0.5170187142857142	0.379612	0.0497642857142857	0.4293762857142857	1.4442627142857145	1.539253	3.5861072177189346	5.0
female	Flexitarian 50%	13.475450142857143	251.53237814285717	57.34653642857143	1768.4360142857142	53.82621257142858	13.577890299999998	16.016280000000002	2553.6867142857145	0.0492068571428571	0.1258761428571428	0.297481	0.0007694285714285	0.3077234285714286	0.1084714285714285	0.463824	0.8800188571428571	4.958658857142857	5.564749	0.6060901428571429	0.2101208571428571	0.7177892857142858	0.0	0.37942	0.0	0.1697142857142857	1.4770444285714286	1.0572311428571428	0.2949764285714286	2.3645612857142857	1.630653142857143	2.131815142857143	0.1697142857142857	0.501162	4.666090714285715	4.961067142857144	0.3892245714285715	0.0746632857142857	0.5854391428571429	0.0547017142857142	0.0883801428571428	0.1430818571428571	0.3073438571428571	0.1081588571428571	0.4155027142857143	1.5332482857142855	1.6079115714285714	3.110159379650724	5.0
female	Flexitarian 50%	14.285167	249.966074	58.064496000000005	1760.063	52.48784257142857	14.071521171428572	17.273204285714286	2494.2174285714286	0.109386	0.3788562857142857	0.5284994285714285	0.0	0.1143167142857142	0.2144571428571428	0.4725285714285714	0.8013024285714286	4.179626428571429	5.516640142857143	1.3370137142857144	0.2229142857142856	1.407585	0.04375	0.4468374285714285	0.0	0.1685798571428571	2.289666571428572	0.3040424285714285	0.3627277142857142	2.4251291428571427	1.8343782857142852	2.0617422857142853	0.1685798571428571	0.2273639999999999	4.655451285714285	5.018178999999999	0.0339428571428571	0.0890954285714285	0.3377211428571428	0.1726782857142857	0.1061661428571428	0.2788444285714285	0.222606	0.3972035714285714	0.6198095714285714	1.270318	1.3594134285714286	2.845432338826183	4.167786080059959
female	Flexitarian 50%	12.208456	240.3123178571429	59.02007171428571	1751.2894428571428	48.82119942857143	12.867969214285711	18.361174285714288	2488.5289857142857	0.0687421428571428	0.2544352857142857	0.453107	0.0294509999999999	0.1970595714285714	0.2225785714285714	0.4525714285714285	0.8722095714285715	4.251388571428572	5.768620142857143	1.5172315714285711	0.2640071428571428	1.3527378571428572	0.0	0.8579268571428572	0.0	0.0	2.474671857142857	0.1005742857142857	0.4210585714285714	2.575246142857143	1.2707121428571428	1.989383	0.0	0.7186708571428572	4.564629142857143	4.9856877142857146	0.1143749999999999	0.1047328571428571	0.393167	0.1167207142857142	0.2764267142857143	0.3931474285714286	0.1677442857142857	0.3198042857142856	0.4875485714285714	1.388238	1.4929708571428573	3.112740640139432	4.636804917154063
female	Flexitarian 50%	13.584904571428572	249.549373	62.82781357142857	1761.6240714285716	51.04232628571429	13.818353142857143	19.71260285714286	2459.3492	0.2111535714285714	0.2425078571428571	0.4607328571428571	0.0	0.1542805714285714	0.2554714285714285	0.3943625714285715	0.8041145714285715	5.091151428571428	5.883050857142857	0.7918994285714286	0.0801945714285714	1.9268975714285712	0.04375	0.0	0.0	0.3241298571428571	2.374972	0.1215707142857142	0.3354821428571429	2.172412857142857	1.4675557142857143	2.0874625714285715	0.3241298571428571	0.6199068571428572	4.584005285714285	4.919487428571428	0.0060857142857142	0.0838261428571428	0.3814644285714285	0.0995519999999999	0.4701061428571428	0.5696581428571428	0.0846059999999999	0.2166635714285714	0.3012695714285714	1.2584778571428572	1.342304	2.8528879418371127	3.893020875987932
female	Flexitarian 50%	13.621992857142857	243.6628345714286	62.088198285714284	1734.8781571428572	53.385450285714285	14.041565371428572	19.683717142857144	2570.387057142857	0.1864505714285714	0.2998844285714285	0.5734064285714285	0.0334285714285714	0.4324835714285714	0.0264928571428571	0.3618	0.8207764285714285	5.270117999999999	6.2580917142857135	0.9879737142857145	0.530578	1.2777495714285716	0.0	0.3031199999999999	0.0	0.0	2.111447571428571	0.4368714285714286	0.4792357142857143	2.548319	1.5926928571428571	2.0047342857142856	0.0	0.4120414285714285	4.553053285714285	5.032289	0.2110632857142857	0.1189357142857142	0.3174558571428571	0.2490087142857142	0.2874308571428571	0.5364395714285715	0.0977064285714285	0.1198167142857142	0.2175231428571428	1.2824818571428571	1.4014175714285713	2.9568950749946032	5.0
female	Flexitarian 50%	14.202039428571428	240.472816	59.44082942857143	1742.9666	52.99853942857143	16.345066671428572	19.66885571428572	2523.974471428571	0.2659958571428572	0.2567517142857142	0.5335958571428572	0.0007694285714285	0.4637478571428571	0.1639999999999999	0.3989577142857143	1.026705571428571	4.587967857142857	5.843980857142857	1.2560129999999998	0.5629285714285714	1.01775	0.0	0.7973	0.0519655714285714	0.062634	2.4925781428571425	0.0476428571428571	0.4023015714285715	2.4256214285714286	1.3782937142857143	2.066724	0.1145995714285714	0.6884302857142857	4.6069450000000005	5.009246571428571	0.1271725714285714	0.100145	0.5353452857142857	0.1414194285714285	0.1047008571428571	0.2461202857142857	0.3066322857142857	0.0828	0.3894322857142857	1.2980704285714284	1.3982154285714283	3.681602287403885	5.0
female	Flexitarian 50%	13.932196714285714	247.46352014285716	58.61787328571428	1772.267857142857	49.26737828571429	12.336783342857144	16.106218571428574	2463.540642857143	0.0671015714285714	0.411375	0.5050158571428571	0.0179404285714285	0.2021091428571428	0.2322571428571428	0.2527887142857143	0.687155	5.097512571428572	6.110218000000001	1.0127054285714283	0.1871285714285714	1.4960244285714286	0.04375	0.2803765714285715	0.0	0.1685798571428571	2.175859428571429	0.3732317142857143	0.3501667142857143	2.380511285714286	1.5475154285714283	2.0773004285714287	0.1685798571428571	0.5297850000000001	4.626391571428571	4.976558285714286	0.2459097142857143	0.087923	0.501888	0.1834548571428571	0.0270881428571428	0.2105429999999999	0.2764208571428571	0.0917807142857143	0.3682015714285714	1.326542285714286	1.414465285714286	2.423289872741745	3.2084445877457246
female	Flexitarian 50%	13.709238285714289	242.43982685714283	57.29757514285715	1756.7517285714289	49.52642328571428	12.3523507	16.737968571428574	2483.8976857142857	0.1115535714285714	0.263575	0.4106142857142857	0.0025714285714285	0.3389091428571428	0.0087428571428571	0.4034202857142857	0.7510722857142857	5.402606571428572	5.970320857142857	0.5677142857142857	0.1490928571428571	1.2520114285714286	0.0	0.7221387142857143	0.0	0.159877	2.28312	0.2936914285714285	0.2433248571428571	2.416934428571429	1.5576137142857145	2.137585142857142	0.159877	0.5799714285714285	4.714396571428572	4.957721428571429	0.0966877142857143	0.060906	0.4389241428571428	0.2100594285714285	0.0771821428571428	0.2872415714285714	0.3530132857142857	0.132	0.4850132857142857	1.307866714285714	1.3687727142857142	2.6720917414617027	5.0
female	Flexitarian 50%	13.577321285714287	229.38155385714285	62.43339085714285	1754.386957142857	49.41245885714285	12.3961894	19.28062571428572	2256.0685	0.1105715714285714	0.0879999999999999	0.2343144285714285	0.001	0.3209091428571428	0.0	0.4424142857142857	0.7633234285714285	4.532667285714285	5.818788714285715	1.2861214285714286	0.6616642857142857	1.3379102857142855	0.0	0.1265	0.3683571428571429	0.0	2.494431714285714	0.1894571428571428	0.412982	2.3155317142857146	1.6289035714285711	2.060732142857143	0.3683571428571429	0.4318285714285714	4.744621	5.157603	0.0054285714285714	0.1048488571428571	0.3306194285714285	0.28318	0.4590492857142857	0.7422292857142858	0.0630631428571428	0.1704	0.2334631428571428	1.3117404285714287	1.416589285714286	2.719338176305737	5.0
female	Flexitarian 50%	13.242777571428572	231.9747348571429	57.61797171428572	1776.504057142857	48.12279385714286	12.3046056	17.596467142857144	2378.936671428572	0.065044	0.1991631428571428	0.3531201428571428	0.0109701428571428	0.1379705714285714	0.0077285714285714	0.5761268571428572	0.721826	4.393796857142857	5.520532571428572	1.1267357142857144	0.6957851428571429	0.7464327142857142	0.0	0.4942199999999999	0.0	0.2721214285714285	2.2085592857142857	0.2737795714285714	0.430841	2.2102174285714287	1.454651	2.056993857142857	0.2721214285714285	0.6023428571428572	4.539332714285714	4.970173714285714	0.0444495714285714	0.1069227142857142	0.4631887142857143	0.2229924285714285	0.3105984285714285	0.5335908571428571	0.0202321428571428	0.2188517142857143	0.2390838571428571	1.280313	1.3872357142857143	2.539488993487402	5.0
female	Flexitarian 50%	13.610805285714289	236.67086914285716	59.793564571428576	1755.894714285714	48.947390285714285	11.695632671428571	16.898112857142856	2591.137657142857	0.1761128571428571	0.1485672857142857	0.4138541428571428	0.0814285714285714	0.1409234285714285	0.0030428571428571	0.6644265714285714	0.8083928571428572	4.9977158571428575	5.897597857142857	0.899882	0.0125208571428571	1.5577301428571428	0.04375	0.213345	0.0	0.1760798571428571	2.003425857142857	0.4512672857142857	0.3467895714285714	2.2786132857142856	1.716935428571429	2.142246857142857	0.1760798571428571	0.4253114285714285	4.596939999999999	4.943729571428571	0.167049	0.0869344285714285	0.272399	0.1221581428571428	0.4158451428571428	0.5380032857142857	0.2907307142857142	0.0169238571428571	0.3076545714285714	1.2851058571428573	1.3720402857142855	2.87742500506254	5.0
female	Flexitarian 50%	12.864481285714286	250.26848657142855	57.915482857142855	1756.6911714285714	50.42252514285714	14.75728467142857	16.42594	2829.2794285714285	0.1476299999999999	0.2770804285714285	0.612842	0.0826458571428571	0.17195	0.1862928571428571	0.5086535714285715	0.8668964285714286	5.391074714285714	5.823988142857142	0.4329134285714286	0.0	0.7066102857142857	0.04375	0.9439332857142856	0.0	0.1685798571428571	1.8628734285714283	0.6467684285714286	0.38935	2.341062	1.8957218571428571	2.056736142857143	0.1685798571428571	0.1610142857142857	4.566378	4.955728	0.0560857142857142	0.0964214285714285	0.4807121428571428	0.1219517142857142	0.2134864285714285	0.3354381428571428	0.180732	0.31219	0.492922	1.365158	1.4615794285714288	3.084265900969568	4.842936983589815
female	Flexitarian 50%	14.244994	235.801128	60.21045142857143	1773.9690142857144	51.65556514285714	14.586659385714286	18.371492857142854	2580.896928571429	0.1020185714285714	0.3413565714285714	0.5363602857142856	0.0031994285714285	0.0493852857142857	0.4434785714285714	0.3570174285714286	0.8498812857142858	4.316640285714286	5.837015571428572	1.5203752857142858	0.062228	1.1697271428571427	0.0	0.6144200000000001	0.0	0.2697214285714285	2.1160965714285718	0.46018	0.4615801428571429	2.306555142857143	1.0987844285714286	2.150598714285714	0.2697214285714285	1.0518142857142858	4.726875285714286	5.188455428571428	0.1297692857142857	0.1142947142857142	0.3509747142857143	0.0882292857142857	0.4243027142857142	0.512532	0.1542867142857142	0.224515	0.3788017142857143	1.372077714285714	1.4863724285714284	2.9942789264856784	2.8636542620880534
female	Flexitarian 50%	12.805473285714283	241.12601557142852	56.09088242857143	1763.0084571428572	52.36117328571429	16.076744357142857	17.838111428571427	2415.5943857142856	0.3237421428571428	0.1399654285714285	0.5146841428571428	0.0007694285714285	0.0864009999999999	0.0330257142857142	0.7585714285714286	0.8779981428571428	5.066578571428572	5.862168428571429	0.7955898571428571	0.0233484285714285	1.5301285714285715	0.262086	0.37942	0.0	0.0	2.194983	0.3179428571428571	0.3151407142857143	2.512925857142857	1.7611745714285714	2.084116857142857	0.0	0.3229422857142857	4.597042714285714	4.912183428571429	0.1456625714285714	0.078415	0.5599924285714286	0.0636781428571428	0.1063671428571428	0.1700452857142857	0.3583571428571429	0.1723712857142857	0.5307284285714287	1.4064287142857144	1.4848437142857145	3.112570657630424	5.0
female	Flexitarian 50%	13.204353428571428	224.47250528571428	57.79095828571428	1759.5856857142858	50.30686342857143	14.3250535	17.183175714285714	2480.962157142857	0.2272958571428571	0.2187435714285714	0.5236874285714286	0.002698	0.018	0.2058962857142857	0.5620334285714286	0.7859297142857143	4.710654142857143	5.750833142857142	1.040179	0.1922154285714286	1.466460285714286	0.04375	0.2395908571428571	0.0	0.3241298571428571	2.266146428571429	0.2250528571428571	0.3227515714285714	2.1670694285714287	1.361579	2.081679	0.3241298571428571	0.7200999999999999	4.572878285714286	4.895629857142857	0.00894	0.0804732857142857	0.6092124285714285	0.0944678571428571	0.192633	0.2871008571428571	0.3172035714285714	0.0649285714285714	0.3821321428571428	1.2873854285714288	1.3678587142857144	2.791600746792682	4.1205255964557495
female	Flexitarian 50%	13.840032857142855	237.331772	58.50561342857143	1770.0194571428572	50.149007857142855	13.568505057142858	18.93948428571429	2604.2721142857145	0.1648285714285714	0.2985727142857143	0.5738152857142857	0.005128	0.538652	0.1205285714285714	0.2978357142857142	0.9570162857142857	3.726045857142857	5.740146428571428	2.014100571428572	0.260128	1.220273285714286	0.04375	0.3642485714285714	0.0	0.3184941428571429	2.206894	0.3575192857142857	0.3786587142857143	2.2459191428571432	1.2527028571428571	1.9575474285714285	0.3184941428571429	0.7048445714285714	4.521960714285714	4.900619428571429	0.3808371428571428	0.0948592857142857	0.5381391428571428	0.1731594285714285	0.1993051428571428	0.3724645714285714	0.1768087142857143	0.0817924285714285	0.2586011428571428	1.550042	1.6449012857142855	3.3792576469014115	5.0
female	Flexitarian 50%	14.182453285714288	244.23413457142857	60.13743085714286	1775.336242857143	51.028688	14.6779728	20.017627142857144	2400.213742857143	0.2866928571428571	0.2312882857142857	0.6103525714285715	0.0308571428571428	0.3097675714285715	0.1233142857142857	0.5315798571428572	0.9646617142857143	3.7698678571428568	5.737017857142857	1.96715	0.1526721428571428	1.4000477142857142	0.0	0.2485908571428571	0.0	0.4323481428571428	2.2336588571428573	0.222604	0.2762124285714286	2.023914714285714	1.3603494285714284	2.040782	0.4323481428571428	0.6804325714285714	4.497044857142857	4.773257285714286	0.2602678571428571	0.0689541428571428	0.5960132857142858	0.1163391428571428	0.1586988571428571	0.275038	0.1166528571428571	0.0743167142857142	0.1909695714285714	1.3222887142857145	1.391242857142857	3.396052853955545	5.0
female	Flexitarian 50%	13.772796285714287	233.042539	60.55790771428571	1746.4435428571428	50.161328000000005	15.172824757142855	18.637335714285715	2574.073614285714	0.4219078571428571	0.0484775714285714	0.575693	0.0772572857142857	0.1706038571428571	0.1361285714285714	0.4337014285714286	0.7404338571428573	4.885999428571429	5.842048285714285	0.9560488571428571	0.0291208571428571	1.6776877142857145	0.0	0.6093200000000001	0.0	0.0	2.3161285714285715	0.2611821428571428	0.3753524285714286	2.5773107142857143	1.503978	2.134802571428572	0.0	0.6308245714285714	4.712113285714286	5.087465714285714	0.0785978571428571	0.0932518571428571	0.553244	0.0277151428571428	0.4164777142857143	0.4441928571428571	0.2907747142857143	0.0569352857142857	0.34771	1.4237447142857145	1.5169965714285714	2.64979170158116	4.325256377352282
female	Flexitarian 50%	13.726215	232.9879762857143	58.414283000000005	1754.1498428571429	49.51972785714286	13.302527514285714	18.81446857142857	2459.160442857143	0.0779674285714285	0.1505091428571428	0.4207288571428571	0.1168808571428571	0.2616164285714285	0.0043285714285714	0.6483585714285715	0.9143035714285714	4.534628142857143	5.937212142857143	1.4025839999999998	0.1021208571428571	0.5792328571428571	0.04375	0.9570367142857144	0.0	0.5869275714285713	2.269068	0.344753	0.3502332857142857	2.026893428571429	1.7819335714285711	1.9398335714285715	0.5869275714285713	0.1578999999999999	4.553654571428571	4.903887857142856	0.1640912857142857	0.087327	0.6311072857142858	0.1430044285714285	0.2149948571428571	0.3579992857142857	0.0375807142857142	0.1623027142857142	0.1998834285714285	1.3530812857142858	1.4404082857142857	3.2576449182476988	5.0
female	Flexitarian 50%	13.288254857142858	240.74250271428568	59.12879071428572	1743.9523142857142	49.862519142857145	14.152399814285712	18.36208142857143	2537.805171428572	0.087132	0.1757	0.3903045714285714	0.1098154285714285	0.2682698571428571	0.0119999999999999	0.7203035714285715	1.0005734285714285	4.679784571428571	5.550956285714285	0.8711717142857143	0.5297208571428571	1.3134012857142856	0.0	0.23092	0.0	0.1798	2.2538421428571427	0.2990142857142857	0.3753105714285714	2.3730564285714286	1.328191285714286	2.0609427142857144	0.1798	0.7327514285714285	4.613799142857142	4.989109714285715	0.1378847142857142	0.0940488571428571	0.5629942857142857	0.123467	0.2946204285714285	0.4180874285714285	0.1120921428571428	0.0866381428571428	0.1987302857142857	1.3176967142857143	1.4117455714285714	3.585868648669309	5.0
female	Flexitarian 50%	13.95414814285714	254.633566	64.220209	1777.5904285714284	48.58672	14.0302435	20.305415714285715	2382.6626714285712	0.1123075714285714	0.3888442857142857	0.5777437142857142	0.0092558571428571	0.1424538571428571	0.4316214285714285	0.3976118571428571	0.9716871428571427	4.203009714285714	5.878608571428571	1.6755988571428573	0.7130714285714286	1.1060208571428571	0.0	0.3274285714285714	0.0519655714285714	0.062634	2.2611204285714286	0.2450159999999999	0.3249102857142857	2.391536857142857	1.3738345714285711	2.021716285714285	0.1145995714285714	0.6478817142857142	4.527852714285714	4.852763	0.1744231428571428	0.082032	0.2775627142857143	0.1053947142857142	0.2243965714285714	0.3297912857142857	0.371453	0.180797	0.55225	1.3340271428571426	1.416059142857143	3.4164476502822887	3.797737274045049
female	Flexitarian 50%	13.703380142857142	232.69348085714287	65.032613	1785.4902714285713	52.30041742857144	15.293195671428572	16.222739999999998	2761.1708857142853	0.4055037142857142	0.1459018571428571	0.6164888571428572	0.0179404285714285	0.1776805714285714	0.2672957142857143	0.282044	0.7270202857142858	4.634472857142858	5.0967528571428575	0.4622799999999999	0.4707	1.776049857142857	0.0	0.1954071428571428	0.0	0.0	2.4421570000000004	0.1732857142857143	0.4333627142857143	2.615442714285714	1.1764964285714286	2.0215107142857143	0.0	0.8450142857142858	4.636953428571429	5.070316142857143	0.0232499999999999	0.1076731428571428	0.2846691428571429	0.0371321428571428	0.311344	0.3484761428571428	0.3331749999999999	0.4011421428571428	0.7343171428571429	1.3907124285714283	1.4983855714285714	2.544890251392257	3.218475751346056
female	Flexitarian 50%	13.504477	223.54846842857145	60.20575442857143	1770.9267	49.513127	13.166685157142856	17.824185714285715	2429.4013285714286	0.2159185714285714	0.1241957142857143	0.3556285714285714	0.0	0.1673948571428571	0.2272857142857142	0.3272805714285715	0.721961142857143	4.601306	5.7009677142857145	1.099661714285714	0.1084994285714285	1.252761	0.0	0.8105794285714286	0.0	0.0988571428571428	2.270697	0.346725	0.3906047142857143	2.5185648571428567	1.7551597142857145	1.998259714285714	0.0988571428571428	0.2430999999999999	4.6156817142857145	5.006286428571428	0.0478121428571428	0.0968127142857142	0.4568508571428571	0.1470157142857142	0.4355054285714285	0.5825211428571428	0.099675	0.36545	0.465125	1.5523091428571427	1.6491218571428572	2.5479638106179907	3.4916424588001624
female	Flexitarian 50%	12.73258542857143	244.51608428571427	59.91440657142857	1787.6869571428572	50.869313857142856	12.302222471428571	18.021892857142856	2669.7465	0.1705638571428571	0.3244535714285713	0.4957868571428571	0.0007694285714285	0.0833091428571428	0.2636142857142857	0.5534851428571429	0.9004085714285714	4.414701285714286	5.810789428571428	1.396088142857143	0.0125208571428571	1.409806	0.04375	0.55582	0.0	0.3241298571428571	2.3460267142857143	0.1720707142857143	0.2970215714285714	2.193967571428572	1.9337925714285715	2.089164	0.3241298571428571	0.1553714285714285	4.607261428571428	4.904283	0.2131835714285714	0.0744118571428571	0.5179630000000001	0.0863429999999999	0.1972757142857142	0.2836187142857143	0.2305524285714285	0.0385357142857142	0.2690881428571429	1.2838534285714285	1.3582652857142856	3.147952469498754	4.452641185093392
female	Flexitarian 50%	12.472445000000002	232.1730552857143	56.931780571428575	1769.565942857143	49.85450485714286	12.131435328571428	17.824765714285714	2786.7641	0.0487971428571428	0.08095	0.2926878571428571	0.1100549999999999	0.4042182857142857	0.0314142857142857	0.4435672857142857	0.8791998571428571	4.439041714285714	5.648006	1.2089642857142855	0.562078	1.1679992857142858	0.0	0.3643679999999999	0.0	0.0	2.094445285714286	0.4528295714285715	0.3658391428571428	2.547274857142857	1.3503815714285712	2.032521571428572	0.0	0.6821400000000001	4.579796428571428	4.945635571428572	0.11758	0.0915345714285714	0.3110745714285713	0.1692314285714285	0.5563755714285714	0.725607	0.11243	0.2032078571428571	0.3156378571428571	1.4698994285714286	1.561434	3.105280777652527	5.0
female	Flexitarian 50%	13.315340285714283	240.3954782857143	63.112556	1758.0774571428572	50.49596228571429	14.387606114285711	20.61345142857143	2363.528514285714	0.1368098571428571	0.2040385714285714	0.3669912857142857	0.0	0.1188	0.0758571428571428	0.5584685714285714	0.7531257142857143	4.861810571428571	5.958124857142857	1.0963142857142858	0.3655708571428571	0.670897	0.0	0.8096620000000001	0.0	0.15555	2.0016798571428573	0.4852371428571428	0.4078214285714286	2.331367	1.364169571428571	2.1426981428571428	0.15555	0.7785285714285715	4.629615142857142	5.037436571428572	0.0881978571428571	0.1010357142857142	0.5002097142857143	0.0646897142857142	0.6030624285714286	0.6677521428571429	0.0270035714285714	0.225	0.2520035714285714	1.5081632857142857	1.609199	2.6773767533174344	4.815406231654574
female	Flexitarian 50%	13.85779542857143	247.72177342857145	62.43675	1759.1746428571428	54.47621942857143	16.1840759	19.725024285714287	2596.6035	0.3650629999999999	0.293086	0.6833267142857142	0.0	0.3247571428571428	0.2125714285714285	0.4541948571428572	0.9915234285714286	5.440155714285715	6.041611142857143	0.6014554285714285	0.1105137142857142	1.1903394285714286	0.0	0.9577504285714286	0.170646	0.0988571428571428	2.528106714285714	0.1191127142857143	0.495319	2.377716285714285	1.6019042857142856	1.9208412857142856	0.2695031428571428	0.3189369999999999	4.568060714285714	5.063379714285714	0.086705	0.1226547142857142	0.6364741428571429	0.059726	0.4533212857142857	0.5130472857142857	0.0185178571428571	0.1077928571428571	0.1263107142857142	1.362537142857143	1.485191857142857	3.5226868769018918	5.0
female	Flexitarian 50%	13.137196428571428	243.597977	58.89943857142857	1805.4928	49.49684542857143	13.511492028571428	16.494385714285716	2504.9136714285714	0.2146067142857143	0.2328127142857143	0.5436694285714286	0.0	0.1203834285714285	0.2698642857142857	0.4161945714285714	0.8064422857142858	4.803780428571429	5.748301714285715	0.9445212857142856	0.3342279999999999	0.9805704285714284	0.04375	0.2105611428571428	0.0	0.267437	1.836546571428572	0.5738432857142858	0.334482	2.142952857142857	1.7391531428571427	2.125253142857143	0.267437	0.3861	4.535642999999999	4.870125	0.1693931428571428	0.0831631428571428	0.5484885714285714	0.1170574285714285	0.4331872857142857	0.5502447142857143	0.0	0.0904464285714285	0.0904464285714285	1.3585728571428572	1.441736	2.7916280174112496	3.714899887720405
female	Flexitarian 50%	12.642389714285716	256.0056552857143	59.695164142857145	1780.479928571429	51.57789085714286	14.129040442857145	19.48602285714286	2554.8036	0.238525	0.1316018571428571	0.4539177142857143	0.0007694285714285	0.2349391428571428	0.37965	0.2409108571428571	0.8555	5.1151087142857135	6.142094571428571	1.0269858571428572	0.2845077142857142	0.7257255714285714	0.0	0.5442387142857142	0.2532428571428571	0.0	1.8077148571428567	0.7462142857142858	0.4611965714285714	2.300686285714286	1.8941118571428568	2.0387975714285718	0.2532428571428571	0.1446857142857142	4.592726714285715	5.053923285714285	0.1427264285714285	0.114344	0.4024348571428571	0.2354715714285714	0.380609	0.6160805714285714	0.0797142857142857	0.2575607142857143	0.337275	1.498516857142857	1.612860857142857	3.00305266810285	3.340742518098752
female	Flexitarian 50%	14.283803571428573	232.79126657142857	58.21560185714287	1765.2229142857143	53.524587571428576	15.168826042857145	17.768198571428574	2610.0475571428574	0.292615	0.0565714285714285	0.3842435714285714	0.0	0.2304	0.0212142857142857	0.4653214285714285	0.7169357142857143	5.035734857142857	6.2243134285714286	1.1885785714285717	0.3091414285714285	1.230915142857143	0.0	0.6029311428571429	0.0	0.1596571428571428	2.302644857142857	0.1818571428571428	0.42054	2.3248448571428573	1.599626	2.087068857142857	0.1596571428571428	0.4874428571428571	4.5715708571428575	4.9921108571428565	0.1125	0.1025897142857142	0.6290655714285714	0.0626172857142857	0.3847307142857143	0.4473479999999999	0.1418078571428571	0.23075	0.3725578571428571	1.5614714285714286	1.6640611428571428	2.5384036078519068	4.926583371858078
female	Flexitarian 50%	13.677447142857144	233.81712114285716	59.93656985714286	1809.2003	49.751934285714285	13.7403174	19.32904428571429	2357.6312	0.1447092857142857	0.0817257142857142	0.270833	0.0033408571428571	0.3160571428571428	0.1152857142857142	0.4553	0.8866428571428572	4.039034571428571	5.316909571428572	1.277875	0.1412	1.3106211428571428	0.0	1.0032732857142856	0.0	0.0	2.4550944285714285	0.16447	0.3760571428571428	2.619564428571429	1.128110857142857	1.9814314285714285	0.0	0.8533205714285713	4.600995857142856	4.977053	0.0863605714285714	0.0934725714285714	0.6456411428571428	0.1626342857142857	0.3894834285714285	0.5521177142857143	0.0810502857142857	0.1478985714285714	0.2289488571428571	1.513068285714286	1.6065408571428572	3.0629653649421	5.0
female	Flexitarian 50%	12.394767571428572	234.09820228571428	54.92019842857143	1783.3921142857143	50.73652842857143	13.6396568	18.295665714285715	2495.363557142857	0.1191692857142857	0.1332928571428571	0.2593921428571428	0.00243	0.2028857142857142	0.1957365714285714	0.5515014285714286	0.9501237142857144	3.843855000000001	5.401390714285715	1.5575357142857142	0.0339555714285714	1.4238418571428573	0.262086	0.4864199999999999	0.0	0.0	2.2063034285714287	0.4093035714285715	0.2546321428571428	2.615607	1.4218762857142857	2.0992614285714284	0.0	0.6773851428571428	4.714868428571428	4.969500571428571	0.006955	0.0632642857142857	0.5566174285714286	0.1119527142857142	0.3341661428571428	0.4461188571428571	0.00243	0.175872	0.178302	1.187993285714286	1.2512575714285714	3.3297630771817763	5.0
female	Flexitarian 50%	13.280454142857144	231.2884827142857	58.030806857142856	1773.1596000000002	50.09145071428571	12.579786785714289	18.85967142857143	2639.652642857143	0.162735	0.2216857142857143	0.3844207142857143	0.0	0.3547039999999999	0.0756571428571428	0.2707857142857143	0.7011468571428571	3.792230571428572	5.774515142857142	1.9822845714285715	0.8799708571428572	1.0584152857142857	0.0	0.23092	0.0	0.1798	2.3491061428571425	0.3137142857142857	0.2851542857142857	2.4830204285714284	1.4511409999999998	2.0595247142857143	0.1798	0.6083837142857142	4.722345142857143	5.007499428571428	0.0662418571428571	0.0714794285714285	0.3826508571428571	0.3558514285714285	0.4501998571428571	0.8060512857142857	0.0554631428571428	0.0	0.0554631428571428	1.3104071428571429	1.3818865714285715	2.4713894096971623	4.409429037618174
female	Flexitarian 50%	13.349072571428572	241.46028585714288	58.90139800000001	1764.7982714285713	51.01982842857143	12.5618096	18.08216285714286	2405.507157142857	0.0759121428571428	0.1412292857142857	0.3241995714285713	0.0834152857142856	0.2851857142857142	0.4751562857142857	0.2589792857142857	1.0193212857142857	4.534096857142857	5.957023142857143	1.4229262857142857	0.0808571428571428	0.5745755714285714	0.0	0.5964071428571429	0.0385714285714285	0.7349500000000001	2.0253612857142858	0.5724264285714286	0.4413144285714286	1.8242662857142855	1.2669865714285713	2.0022294285714284	0.7735214285714286	0.7352428571428572	4.600017142857142	5.041331571428572	0.1287408571428571	0.1090475714285714	0.4309187142857142	0.0784431428571428	0.3186909999999999	0.3971341428571429	0.0987857142857142	0.1676678571428571	0.2664535714285714	1.2232472857142855	1.3322948571428572	3.60990722784269	3.854300296029788
female	Flexitarian 50%	14.010029571428571	245.6446717142857	56.223585285714286	1723.7498714285716	51.64402514285714	13.826987757142858	19.21031285714286	2507.126685714286	0.175136	0.1272814285714285	0.3091317142857143	0.0	0.2549425714285714	0.1888571428571428	0.5171711428571429	0.9609708571428572	4.319750857142857	5.638209285714287	1.3184584285714285	0.242728	1.3841248571428573	0.0	0.0827271428571428	0.0	0.2998285714285714	2.009408571428572	0.5360142857142858	0.3184785714285714	2.2455942857142857	1.5209742857142854	2.0324451428571426	0.2998285714285714	0.5114708571428571	4.577868	4.896346571428571	0.2080621428571428	0.0796642857142857	0.3408832857142857	0.2197987142857143	0.3897879999999999	0.6095867142857143	0.1678207142857142	0.1301988571428571	0.2980195714285714	1.4565517142857145	1.536216	3.4843035852790405	5.0
female	Flexitarian 50%	14.436896857142855	240.78675014285716	59.34382928571428	1750.432828571429	47.56963714285714	12.550752042857145	18.746747142857146	2563.572642857143	0.0717244285714285	0.1161435714285714	0.3520674285714286	0.0031994285714285	0.3137571428571429	0.1917571428571428	0.3694528571428571	0.8749671428571428	4.856775857142857	6.012173142857143	1.1553972857142856	0.2722217142857143	1.2414575714285714	0.0	0.4883285714285714	0.0	0.2487714285714286	2.2507792857142856	0.2256101428571428	0.3949465714285714	2.227618	1.4478392857142857	2.0621821428571425	0.2487714285714286	0.6143428571428571	4.538571571428571	4.933518142857143	0.0657714285714285	0.0977511428571428	0.6285907142857143	0.2859495714285714	0.4709781428571428	0.7569277142857143	0.050856	0.0636287142857142	0.1144847142857142	1.5657745714285711	1.6635257142857145	3.124109965030853	4.878864735969222
female	Flexitarian 50%	13.306747	264.40524814285715	61.95708328571428	1779.345114285714	45.98431171428571	12.25110402857143	17.50000142857143	2591.325171428572	0.1213914285714285	0.3360788571428571	0.6292842857142856	0.088198	0.2726377142857143	0.0841428571428571	0.4881144285714286	0.8448950000000001	5.685542142857143	6.231123428571428	0.5455812857142857	0.3083499999999999	1.1959538571428572	0.04375	0.3578765714285715	0.0	0.422987	2.3289174285714287	0.2795217142857143	0.4654112857142857	2.1854521428571427	1.397298	1.904355142857143	0.422987	0.5070571428571429	4.5127942857142855	4.978205571428572	0.0060857142857142	0.1158164285714285	0.5052915714285714	0.1472201428571428	0.3442558571428571	0.4914760000000001	0.2903738571428572	0.1338392857142857	0.4242131428571429	1.4270664285714287	1.5428828571428572	2.967717565077194	5.0
female	Flexitarian 50%	13.561389142857143	245.67682657142856	62.043310857142856	1766.3544571428572	50.33936128571428	14.116888257142858	17.83276	2461.465285714285	0.2488914285714285	0.3303674285714285	0.6662122857142857	0.073546	0.2120952857142857	0.0311285714285714	0.5924154285714286	0.8356392857142857	4.606601	5.666659714285714	1.0600587142857143	0.4449357142857142	0.9607581428571428	0.0	0.6097142857142857	0.0	0.1630499999999999	2.1784581428571426	0.3232897142857142	0.3644714285714285	2.338697857142857	1.2936741428571428	2.129324428571429	0.1630499999999999	0.8356502857142857	4.631072285714287	4.995543714285715	0.0830439999999999	0.0896574285714285	0.3050417142857143	0.2187091428571428	0.4106431428571428	0.6293522857142857	0.3371418571428571	0.1261607142857143	0.4633025714285715	1.4807405714285713	1.5703980000000002	2.956793589528042	5.0
female	Flexitarian 50%	12.663985142857143	254.53344985714284	58.55579342857143	1783.6770714285717	50.557475571428576	12.434305414285712	17.493748571428572	2878.694357142857	0.106515	0.0964535714285714	0.292059	0.0280904285714285	0.1714182857142857	0.46515	0.3171764285714285	0.9537447142857144	5.0086764285714285	6.144140714285714	1.1354642857142858	0.144728	1.1952627142857142	0.0	0.8231102857142858	0.0	0.0608	2.223901	0.3134954285714286	0.3260732857142857	2.476596428571429	1.2610175714285714	1.9946032857142857	0.0608	0.7335857142857144	4.531999714285715	4.858073	0.1704335714285714	0.0817612857142857	0.4164065714285714	0.0955071428571428	0.2824427142857142	0.3779498571428571	0.25845	0.1945171428571428	0.4529671428571428	1.417757142857143	1.4995184285714287	3.3419190949803173	3.4240693152375954
female	Flexitarian 50%	13.686044714285714	226.570763	59.17687185714285	1792.8646428571428	55.46444785714285	15.259338842857144	21.922958571428573	2630.564142857143	0.1865797142857142	0.268263	0.5375012857142857	0.0332871428571428	0.3988285714285715	0.0119142857142857	0.4255887142857142	0.8363315714285714	3.7833894285714287	5.9460622857142855	2.1626728571428573	0.1769007142857142	1.5883082857142856	0.0	0.4459051428571428	0.0	0.0	2.211114142857143	0.3807081428571428	0.2947798571428571	2.591822285714286	1.3677935714285714	2.0450684285714287	0.0	0.6772748571428571	4.636890714285714	4.931670571428571	0.0521414285714285	0.0729924285714285	0.527091	0.050209	0.4261837142857143	0.4763927142857143	0.1260908571428571	0.1439935714285714	0.2700844285714286	1.3257095714285716	1.398702	2.9154863097186245	5.0
female	Flexitarian 50%	13.803214428571428	258.2174097142857	52.36069457142857	1759.829157142857	49.484086857142856	12.681518042857144	16.67415	2453.123657142857	0.0986357142857142	0.1838941428571428	0.2987715714285714	0.0	0.2028857142857142	0.2511714285714285	0.2839244285714286	0.7379815714285715	4.998518857142857	5.656133142857143	0.6576142857142858	0.3653571428571428	0.9035735714285716	0.04375	0.3091024285714286	0.0	0.265578	1.8873611428571428	0.6425908571428572	0.3793875714285715	2.264374	1.3709704285714286	2.00238	0.265578	0.6314095714285715	4.532331999999999	4.911719571428572	0.0060857142857142	0.0940387142857142	0.3238825714285714	0.5570854285714285	0.1551348571428571	0.7122202857142856	0.0948214285714285	0.2986964285714286	0.3935178571428571	1.4357064285714285	1.529745142857143	2.620927606925741	3.4577940483687053
female	Flexitarian 50%	13.217490285714288	239.14821214285715	59.17613542857144	1752.8545	53.01592985714286	13.973955599999998	18.410500000000003	2596.3669142857143	0.2842072857142857	0.214120857142857	0.5112404285714286	0.0007694285714285	0.227171	0.3060142857142857	0.3562124285714286	0.8893977142857145	4.306557285714286	5.686589714285715	1.3800324285714287	0.0692071428571428	1.6658281428571429	0.0	0.3564571428571428	0.0	0.0133714285714285	2.104863857142857	0.3612142857142857	0.3788072857142857	2.452706714285714	1.7384077142857142	2.189879142857143	0.0133714285714285	0.4514714285714286	4.655957285714286	5.034764571428572	0.1415714285714286	0.0936368571428571	0.5123951428571428	0.033952	0.2943002857142857	0.3282522857142857	0.0	0.2462035714285714	0.2462035714285714	1.2284224285714287	1.3220592857142857	3.1712476502103946	4.160238546406936
female	Flexitarian 50%	12.680304714285713	242.4377317142857	61.464581714285714	1756.8978714285715	49.72919985714286	13.965131385714288	19.597428571428573	2604.6870571428567	0.3185282857142857	0.099714	0.4336351428571429	0.0025714285714285	0.2571711428571429	0.0150142857142857	0.5589642857142857	0.8311497142857143	4.6673418571428575	5.918864	1.2515221428571428	0.1637785714285714	1.197309857142857	0.0	0.6963999999999999	0.0	0.2939714285714286	2.351459857142857	0.2113321428571428	0.3778727142857143	2.2688205714285714	1.424329714285714	2.0332225714285714	0.2939714285714286	0.6088928571428571	4.5960145714285705	4.9738872857142855	0.3125357142857142	0.0948995714285714	0.4877512857142857	0.0188894285714285	0.2523538571428571	0.2712432857142857	0.2121528571428571	0.0760309999999999	0.2881838571428571	1.3597141428571429	1.454613714285714	2.9567374397589785	5.0
female	Flexitarian 50%	13.795625428571428	239.48958685714288	63.590059142857136	1783.5287285714287	49.13370642857143	12.106276742857142	17.045707142857143	2600.1891	0.2452887142857143	0.1511642857142857	0.4187387142857143	0.0	0.4561821428571428	0.0827928571428571	0.3740905714285714	0.9130655714285716	3.982295571428572	5.602518571428571	1.6202229999999995	0.1011428571428571	0.9920615714285714	0.0	0.9893572857142858	0.0	0.16155	2.2441117142857143	0.4078785714285714	0.2899891428571428	2.4904402857142856	1.402909857142857	1.8765384285714288	0.16155	0.4736285714285714	4.528528714285715	4.818517857142857	0.35225	0.0724559999999999	0.4381121428571429	0.0593375714285714	0.2126259999999999	0.2719635714285714	0.1748212857142857	0.1116292857142857	0.2864505714285714	1.3487762857142855	1.4212322857142856	3.199645584626772	5.0
female	Flexitarian 50%	13.988907	233.69349114285717	59.99639885714286	1847.1074	49.74338814285714	13.318170628571428	18.51002857142857	2296.310771428572	0.3446042857142857	0.0603257142857142	0.434558	0.0031994285714285	0.2305995714285714	0.3040928571428571	0.333491	0.8681834285714286	4.405647142857143	5.714558714285714	1.3089115714285715	0.2824	1.1451488571428572	0.0	0.8267732857142857	0.0	0.1798	2.4341221428571425	0.1886985714285714	0.4344391428571428	2.4430207142857143	1.2393037142857142	1.902553714285714	0.1798	0.6632499999999999	4.525374428571428	4.959813571428571	0.0863605714285714	0.1074417142857142	0.3290092857142857	0.1110972857142857	0.5316001428571429	0.6426974285714285	0.2877871428571428	0.01944	0.3072271428571428	1.3652944285714288	1.4727361428571428	2.9376453305159345	3.8173915295110303
female	Flexitarian 50%	13.674576285714286	238.60846057142857	61.383806142857146	1740.932	50.365024	14.160190728571427	16.355547142857144	2572.228	0.1879685714285714	0.2199998571428571	0.6509112857142857	0.2031428571428571	0.1357285714285714	0.5070141428571429	0.2785112857142857	0.921254	4.290557714285714	5.606325714285715	1.315768	0.1867708571428571	1.2616775714285713	0.0	0.7067537142857143	0.0	0.1697142857142857	2.324916428571429	0.3255081428571428	0.348096	2.4807102857142858	1.129565142857143	1.8430651428571427	0.1697142857142857	0.7135	4.493489714285714	4.841585714285714	0.0789192857142857	0.086368	0.414702	0.1321107142857142	0.055082	0.1871927142857143	0.4964524285714286	0.1334028571428571	0.6298552857142857	1.3106692857142856	1.3970372857142856	3.3073304988362557	2.974267929066565
female	Flexitarian 50%	13.793212285714286	232.0034512857143	60.04938742857143	1754.875242857143	49.44207971428572	14.660614642857142	20.37042571428572	2644.8701	0.3233474285714285	0.0647717142857142	0.393262	0.0	0.3054535714285714	0.0199714285714285	0.3640011428571429	0.6894261428571429	4.111482142857143	5.831374285714285	1.7198921428571428	0.5949462857142856	0.8906394285714285	0.0	0.5607214285714285	0.0519655714285714	0.062634	2.1609067142857143	0.4770714285714286	0.4378798571428572	2.523378571428572	1.6347377142857142	1.9997662857142853	0.1145995714285714	0.3650285714285713	4.637744428571429	5.0756242857142855	0.0913214285714285	0.1080924285714285	0.4120291428571428	0.0264535714285714	0.5061201428571429	0.5325737142857143	0.1804251428571428	0.329525	0.5099501428571429	1.5458744285714283	1.6539668571428572	2.455395852437764	4.768534950066902
female	Flexitarian 50%	13.51689757142857	224.48269157142855	57.81692242857143	1826.6578142857145	50.06356814285714	14.886173785714286	16.69547	2450.3698	0.2551592857142857	0.0612698571428571	0.3645435714285714	0.0116858571428571	0.1469677142857142	0.4161571428571428	0.2805664285714286	0.8436912857142858	5.184245	6.068273571428572	0.8840285714285715	0.3699851428571428	1.309141428571429	0.0	0.8876342857142857	0.0	0.0	2.566760857142857	0.0490494285714285	0.3605631428571428	2.6158102857142858	1.148084857142857	1.944427714285714	0.0	0.7963428571428571	4.560238	4.920801142857143	0.0478121428571428	0.0887194285714285	0.7149530000000001	0.4297257142857142	0.151067	0.5807927142857142	0.1288585714285714	0.066315	0.1951735714285714	1.5387314285714286	1.6274508571428572	2.886731436219343	2.9256584040640585
female	Flexitarian 50%	13.268992714285714	237.1586767142857	61.71378214285715	1762.1783	51.93001614285714	14.494059014285714	18.59274571428572	2600.7067428571427	0.2019808571428571	0.2330831428571428	0.4504758571428571	0.0092558571428571	0.1839767142857143	0.5560357142857143	0.1949811428571428	0.9349935714285714	4.998062285714285	5.988276714285715	0.9902144285714286	0.0125208571428571	1.6724317142857144	0.0	0.29882	0.0	0.0	1.983772571428572	0.599692	0.3132091428571429	2.5834645714285718	1.657918285714286	2.093845	0.0	0.4359267142857143	4.677309571428572	4.990518714285714	0.0985264285714285	0.078122	0.3000468571428571	0.1036431428571428	0.7106715714285714	0.8143147142857143	0.0120502857142857	0.0588128571428571	0.0708631428571428	1.2837511428571429	1.361873142857143	3.316185326665622	2.688135028269111
female	Flexitarian 50%	14.147492428571429	228.97761114285717	63.72523842857142	1770.3409857142856	57.890334714285714	15.566661557142856	18.690634285714285	2296.432871428572	0.3314371428571428	0.2467038571428571	0.6479604285714285	0.0007694285714285	0.2861948571428571	0.1627828571428571	0.2733868571428571	0.7223645714285715	4.170547571428571	5.918530571428572	1.747983	0.2721582857142857	1.5792898571428573	0.0	0.3346	0.0	0.0	2.186048142857143	0.3395607142857143	0.4128717142857143	2.525608857142857	1.4011742857142857	2.02978	0.0	0.6286057142857143	4.555388857142857	4.968260571428572	0.1147057142857142	0.1027237142857142	0.4759162857142857	0.3112028571428571	0.2523127142857143	0.5635155714285714	0.1264285714285714	0.0	0.1264285714285714	1.2805661428571429	1.3832898571428571	2.550231061620583	3.9510870984830215
female	Flexitarian 50%	13.572786714285714	238.9839802857143	60.77614742857144	1775.9376285714286	50.81444185714286	14.030423228571427	17.565222857142857	2887.0924285714286	0.2914637142857142	0.2568521428571428	0.5566887142857142	0.00243	0.2028857142857142	0.21305	0.4337327142857142	0.8496684285714285	5.117409142857142	5.827962571428571	0.7105534285714287	0.0263088571428571	1.4503525714285712	0.0	0.3648765714285714	0.0	0.352275	2.193813	0.415831	0.3992105714285714	2.257369	1.3102784285714286	1.8828064285714283	0.352275	0.5725279999999999	4.492450428571428	4.891661	0.0554285714285714	0.0989202857142857	0.493803	0.0388205714285714	0.8253539999999999	0.8641745714285713	0.0978228571428571	0.0565828571428571	0.1544057142857142	1.567811857142857	1.6667321428571429	2.99021068822285	4.480861393507432
female	Flexitarian 50%	14.19299957142857	233.582638	59.53423642857143	1760.030742857143	53.41792214285714	14.14732452857143	19.84639285714286	2455.417957142857	0.2929934285714285	0.1427471428571428	0.4540814285714286	0.0007694285714285	0.4428961428571428	0.2904571428571428	0.3105928571428571	1.0439461428571428	4.354459142857143	5.3482207142857145	0.9937615714285716	0.2169769999999999	0.9409357142857144	0.3058359999999999	0.2869462857142857	0.0	0.3528655714285714	2.1035605714285714	0.4251801428571428	0.4104074285714286	2.175875142857143	1.557168	2.1099465714285714	0.3528655714285714	0.5527785714285713	4.638687285714285	5.049094714285714	0.0991835714285714	0.1023165714285714	0.3975478571428571	0.3005995714285714	0.3489258571428571	0.6495254285714286	0.0790357142857142	0.2855855714285714	0.3646212857142857	1.510878142857143	1.6131947142857144	3.7071303551580814	5.0
female	Flexitarian 50%	13.926912285714286	233.09752485714284	64.71488814285715	1778.054442857143	54.816672	15.032348157142858	20.826771428571423	2583.3774857142857	0.3364565714285715	0.0327	0.4432137142857142	0.0	0.4363924285714285	0.0044285714285714	0.3185238571428571	0.7593448571428573	4.638957285714286	5.982179	1.3432217142857144	0.004628	1.8483248571428568	0.0	0.4885069999999999	0.0	0.0	2.341459857142857	0.2279954285714285	0.3707142857142857	2.569455285714286	1.6998112857142855	2.139154142857143	0.0	0.4393428571428571	4.708609428571428	5.079323714285714	0.0670264285714285	0.0911785714285714	0.5577394285714286	0.1026395714285714	0.4473045714285714	0.5499441428571429	0.0348181428571428	0.1875342857142857	0.2223524285714286	1.3970624285714286	1.488241	2.669156378314657	5.0
female	Flexitarian 50%	14.789646	233.80851585714285	58.50905157142857	1746.9299428571428	51.70343471428571	13.177886457142858	17.23193142857143	2623.894557142857	0.139205	0.2890085714285714	0.4393252857142857	0.0039688571428571	0.2172642857142857	0.1317285714285714	0.4645857142857142	0.8135785714285715	5.271290714285714	6.0294487142857145	0.758158	0.1765855714285714	1.6746024285714285	0.0	0.55652	0.0	0.0075	2.415208	0.2050357142857142	0.3560648571428571	2.612743714285714	1.367808	2.0177194285714286	0.0075	0.6499114285714285	4.637963142857143	4.994028	0.0704261428571428	0.0883367142857142	0.3849634285714285	0.0942409999999999	0.3167678571428571	0.4110088571428571	0.1486935714285714	0.3282114285714286	0.476905	1.3433034285714285	1.431640142857143	2.910744126986661	4.878916315361932
female	Flexitarian 50%	13.510766714285714	253.6531628571429	66.23951457142857	1770.7261857142855	54.41382671428572	14.419245557142856	18.07068428571429	2544.362457142857	0.2512795714285714	0.2235037142857142	0.640569	0.0025714285714285	0.3722644285714285	0.0885714285714285	0.3358182857142857	0.796654142857143	4.572130428571429	5.7862725714285705	1.214142142857143	0.3133928571428571	1.4188667142857143	0.0	0.3083142857142857	0.0	0.15555	2.196123857142857	0.2652577142857143	0.3401222857142857	2.305831571428571	1.2345207142857144	2.059365857142857	0.15555	0.8248451428571428	4.520747428571428	4.860869714285713	0.1294642857142857	0.0841948571428571	0.3396468571428572	0.0315214285714285	0.393469	0.4249904285714286	0.095375	0.3484857142857143	0.4438607142857143	1.3379622857142857	1.422157142857143	2.8118906429616333	4.9985333700823125
female	Flexitarian 50%	14.093594142857144	220.3401328571429	53.760741714285714	1748.1835	48.98522357142857	14.405155985714286	18.00128857142857	2462.1010142857144	0.0639951428571428	0.0761582857142857	0.1689242857142857	0.0044851428571428	0.1188	0.1975714285714285	0.5451428571428572	0.8615142857142857	3.621054142857144	5.531401142857143	1.910347	0.2126857142857142	1.3097847142857142	0.0	0.5584999999999999	0.0	0.2786571428571428	2.3596275714285717	0.2173857142857143	0.3096085714285714	2.298356142857142	1.305289	2.066802714285714	0.2786571428571428	0.7615137142857141	4.643816	4.953424571428571	0.0054285714285714	0.0775721428571428	0.3622914285714285	0.2248598571428571	0.4604814285714286	0.6853412857142857	0.00243	0.1292507142857142	0.1316807142857143	1.184742	1.262314142857143	3.0800338097884383	4.747376756665256
female	Flexitarian 50%	13.498632428571428	228.277024	57.63725028571429	1715.5442857142857	53.19507814285714	15.440354685714286	17.771775714285717	2416.3657	0.1855657142857142	0.0951642857142857	0.2898585714285714	0.0	0.1904032857142857	0.1735	0.3858098571428571	0.7497131428571429	4.513821571428571	5.942425142857142	1.4286035714285714	0.3062142857142857	0.476611	0.0	0.9096084285714284	0.0	0.7072428571428572	2.3996765714285715	0.1798898571428571	0.2553002857142857	1.8723235714285715	1.677407	2.024892714285714	0.7072428571428572	0.3474857142857143	4.604459142857143	4.8597594285714285	0.1256731428571428	0.0645362857142857	0.4347844285714285	0.0532125714285714	0.1584704285714285	0.211683	0.2499107142857142	0.2925874285714285	0.5424981428571428	1.314638714285714	1.379175	2.7313239196889616	4.198471788628515
female	Flexitarian 50%	13.193121428571429	240.682938	61.02554771428572	1743.5480285714286	51.299250571428566	13.869778628571428	15.887357142857145	2642.9114428571424	0.1415127142857142	0.2506971428571428	0.5855899999999999	0.1083944285714285	0.1534305714285714	0.0345428571428571	0.5268465714285714	0.7148200000000001	5.270262142857143	5.980878	0.7106158571428571	0.2812962857142857	0.8839498571428571	0.04375	0.436448	0.0	0.422987	2.068431142857143	0.539236	0.3650822857142857	2.1846801428571427	1.7637331428571428	2.031676	0.422987	0.2679428571428571	4.639343142857143	5.0044254285714285	0.0708857142857142	0.0911582857142857	0.3219427142857142	0.0979914285714285	0.4790838571428571	0.5770752857142857	0.0185178571428571	0.2538071428571428	0.272325	1.2422287142857142	1.333387	2.5623756425342274	4.877103553425812
female	Flexitarian 50%	14.16275042857143	245.365771	57.01430442857144	1755.5454000000002	49.161958142857145	13.490641242857144	18.85661285714286	2692.0953	0.2329857142857143	0.2282877142857143	0.4805605714285714	0.00243	0.3497972857142857	0.2674578571428571	0.4054347142857143	1.022689857142857	4.401369142857143	5.684974857142857	1.2836057142857142	0.3608928571428572	1.646167142857143	0.0	0.2154908571428571	0.0	0.1697142857142857	2.392265142857142	0.2469887142857143	0.4254227142857142	2.469539571428572	1.4060902857142856	1.9562617142857144	0.1697142857142857	0.5501714285714285	4.595515571428572	5.020938285714286	0.1013305714285714	0.1075597142857142	0.4933087142857143	0.1977934285714286	0.2436114285714286	0.4414048571428571	0.0484434285714285	0.1352794285714285	0.1837228571428571	1.2197669999999998	1.3273267142857144	3.640926407908822	5.0
female	Flexitarian 50%	13.506584	252.3274382857143	60.38289	1734.376342857143	52.18315757142857	15.206996871428572	17.830422857142857	2780.5835714285718	0.221635	0.1523761428571428	0.4487091428571429	0.0007694285714285	0.0	0.2342657142857143	0.5272511428571428	0.7615168571428572	5.212853	6.182300571428571	0.9694475714285716	0.4759642857142857	0.9015425714285714	0.0	0.196	0.0	0.2590285714285714	1.8325354285714288	0.6930428571428572	0.4817649999999999	2.266549714285714	1.386347	2.0624184285714287	0.2590285714285714	0.6760714285714285	4.5879967142857145	5.069761714285714	0.2057027142857142	0.1189032857142857	0.3700824285714286	0.0663821428571428	0.3486827142857143	0.4150648571428571	0.03845	0.267775	0.306225	1.297075	1.4159782857142855	2.744202765878528	3.800005294616234
female	Flexitarian 50%	13.09821142857143	228.24270785714285	58.72521142857142	1779.260942857143	52.75946014285714	14.67735054285714	19.68817428571429	2571.6920285714286	0.1261431428571428	0.3409597142857143	0.5371614285714286	0.00243	0.2216802857142857	0.2948	0.4860711428571428	1.0025514285714283	3.457192857142857	5.878400428571429	2.421207571428571	0.3267571428571428	1.547584285714286	0.0	0.3360921428571428	0.0	0.0988571428571428	2.3092907142857144	0.2110285714285714	0.369737	2.4214621428571426	1.6293012857142857	2.0735007142857143	0.0988571428571428	0.4441994285714285	4.59382	4.963557	0.2065357142857142	0.0924067142857142	0.414321	0.0482402857142857	0.3109702857142857	0.3592105714285714	0.1802969999999999	0.1928145714285714	0.3731115714285714	1.3531788571428571	1.4455855714285717	3.5216568169644367	4.972228999157644
female	Flexitarian 50%	12.779673714285716	246.04660028571428	57.311578857142855	1763.867342857143	49.05370814285715	13.15249987142857	17.796417142857145	2673.4515285714288	0.1659479999999999	0.1133791428571428	0.3192897142857142	0.00243	0.2869714285714285	0.0392857142857142	0.5251571428571429	0.8514142857142858	4.979911857142858	5.900219	0.9203071428571428	0.2135775714285714	0.8320882857142857	0.3058359999999999	0.2189262857142857	0.0578571428571428	0.3421512857142857	1.9704365714285716	0.4399444285714285	0.3565524285714286	2.0103725714285714	1.4253475714285713	2.118385857142857	0.4000084285714286	0.6930382857142857	4.528766857142857	4.885319285714286	0.0560857142857142	0.0884661428571428	0.3545581428571429	0.237144	0.2003234285714285	0.4374674285714285	0.00243	0.4115255714285714	0.4139555714285715	1.2620668571428573	1.3505330000000002	3.0168591233707454	5.0
female	Flexitarian 50%	12.874892857142855	248.78286328571428	57.27126	1766.0465857142858	49.241162714285714	13.059277028571428	18.810945714285715	2770.1401	0.1160314285714285	0.0850225714285714	0.2018234285714286	0.0007694285714285	0.2187724285714285	0.1007777142857142	0.6188071428571428	0.9383572857142856	4.942125857142857	6.059072571428572	1.1169467142857143	0.3697137142857142	0.8706740000000001	0.0	0.7897434285714285	0.0	0.0783874285714285	2.1085185714285712	0.4484244285714286	0.326203	2.478555571428572	1.564549571428571	2.1526232857142853	0.0783874285714285	0.5880737142857143	4.709566285714286	5.035769285714286	0.2055738571428571	0.0798875714285714	0.30944	0.1412108571428571	0.2000147142857142	0.3412255714285714	0.2825808571428571	0.2002337142857143	0.4828145714285714	1.3390540000000002	1.4189415714285716	3.3208257829406387	5.0
female	Flexitarian 50%	13.69519	231.1514062857143	59.072262	1754.0275142857142	51.56360228571429	14.8882934	19.61546142857143	2787.7230142857143	0.1181272857142857	0.3855761428571428	0.5491028571428571	0.005128	0.1897714285714285	0.0183828571428571	0.6522514285714286	0.8604057142857143	4.949276285714285	5.899537571428572	0.9502612857142856	0.2071071428571428	1.2893771428571428	0.0	0.4753	0.0	0.1977142857142857	2.1694985714285715	0.4177	0.3589717142857142	2.389484285714286	1.1364042857142858	1.9631614285714285	0.1977142857142857	0.8267571428571429	4.55036	4.909331714285714	0.0944257142857143	0.0886951428571428	0.6110464285714287	0.0458078571428571	0.463943	0.5097508571428572	0.0786442857142857	0.1079042857142857	0.1865485714285714	1.4017715714285717	1.4904667142857144	3.0658217562086465	5.0
female	Flexitarian 50%	14.383226	235.2534814285714	58.20783	1785.5259857142858	51.57986857142857	13.764947371428573	18.613291428571436	2635.2363571428573	0.1736448571428571	0.097711	0.2987844285714285	0.0025714285714285	0.2962392857142857	0.0134857142857142	0.5447458571428572	0.8544708571428572	3.8505867142857135	5.460700714285714	1.6101139999999998	0.0509137142857142	0.3554285714285714	0.0	0.8392544285714286	0.0	0.6640857142857143	1.909682428571429	0.6324724285714286	0.2988891428571428	1.878069142857143	1.3974531428571428	2.076231714285714	0.6640857142857143	0.6787785714285715	4.618386571428571	4.917275714285714	0.1648121428571428	0.0741988571428571	0.5628531428571428	0.104843	0.3544012857142857	0.4592442857142856	0.0272931428571428	0.2143214285714285	0.2416145714285714	1.428524142857143	1.502723	2.990963391107665	5.0
female	Flexitarian 50%	13.076697571428571	248.0641114285714	63.02543000000001	1781.3199714285713	50.73573414285714	13.938530214285716	17.100695714285717	2294.6883000000003	0.24828	0.1235242857142857	0.5562471428571428	0.108	0.2023714285714286	0.3665328571428571	0.3202888571428571	0.8891931428571428	5.089301571428572	5.812871285714286	0.7235697142857143	0.0291208571428571	1.5823528571428571	0.04375	0.1107771428571428	0.0	0.1685798571428571	1.934580714285714	0.5827289999999999	0.3268892857142856	2.348729857142857	1.6563875714285712	2.1540161428571425	0.1685798571428571	0.4976285714285713	4.671325857142857	4.998215142857142	0.0130407142857142	0.0812035714285714	0.2860574285714286	0.0912252857142857	0.6947598571428572	0.7859851428571429	0.0	0.2403571428571428	0.2403571428571428	1.3254404285714287	1.406644	3.1198533851277763	3.667647405417611
female	Flexitarian 50%	13.400722857142856	241.938817	59.63279857142857	1733.2985285714287	52.04244857142857	14.068411885714283	22.104568571428576	2355.4146142857144	0.2367894285714285	0.1297567142857142	0.3689761428571428	0.00243	0.3194571428571429	0.1041357142857142	0.5288857142857143	0.9524785714285714	4.165711714285714	6.117175142857143	1.9514634285714287	0.0743214285714285	1.4683517142857143	0.04375	0.6538285714285715	0.0	0.1685798571428571	2.4088315714285717	0.0978764285714285	0.3090552857142857	2.338128142857143	1.4639495714285715	2.0069844285714287	0.1685798571428571	0.543034857142857	4.513692428571429	4.822747714285714	0.0777285714285714	0.0772969999999999	0.4705177142857142	0.1504457142857142	0.3720544285714285	0.5225001428571429	0.2696435714285714	0.1036852857142857	0.3733288571428571	1.4440752857142858	1.5213722857142855	3.434486889188661	5.0
female	Flexitarian 50%	13.400409857142858	231.73093485714284	57.65939985714287	1756.6826999999998	48.41022171428572	11.80560502857143	16.515018571428573	2563.6761285714283	0.1218042857142857	0.0023571428571428	0.2890215714285714	0.0807172857142857	0.4721901428571428	0.07865	0.3215387142857143	0.8723788571428572	5.337586	5.916243142857143	0.5786571428571429	0.5612351428571428	0.8651538571428572	0.0	0.3135108571428571	0.0	0.2998285714285714	2.0397284285714288	0.5281224285714285	0.2500105714285714	2.2680222857142858	1.4248902857142858	2.1172331428571427	0.2998285714285714	0.692342857142857	4.685083999999999	4.935094571428571	0.213555	0.0625774285714285	0.3945665714285714	0.1175465714285714	0.67039	0.7879365714285714	0.0190928571428571	0.0	0.0190928571428571	1.415151	1.4777284285714285	3.103786390759616	5.0
female	Flexitarian 50%	13.566849285714286	254.07070314285716	60.282555571428574	1775.6054714285715	48.13086628571428	14.1678862	19.867042857142856	2372.7106142857147	0.0759698571428571	0.0981725714285714	0.2944944285714285	0.0050014285714285	0.3133277142857142	0.0151285714285714	0.5296897142857143	0.858146	4.339710142857142	5.69255957142857	1.3528494285714283	0.2954225714285714	0.8750374285714285	0.0	0.5904758571428571	0.170646	0.15555	2.087131857142857	0.4085798571428571	0.3437851428571429	2.169515714285714	0.8584482857142858	2.028661428571428	0.326196	1.1702131428571427	4.524373142857143	4.868158285714285	0.1485714285714285	0.0854399999999999	0.4921832857142857	0.3187685714285714	0.2678564285714285	0.586625	0.0235192857142857	0.1377471428571428	0.1612664285714285	1.3886461428571428	1.4740861428571428	3.0206104826230584	5.0
female	Flexitarian 50%	12.476500571428572	217.727803	57.290301	1777.075028571429	52.79261057142857	15.571853814285715	16.317655714285713	2622.6046857142856	0.2102264285714286	0.208425	0.5143514285714286	0.0	0.2869864285714286	0.0118114285714285	0.4943729999999999	0.7931708571428572	4.009067285714286	5.650481285714285	1.641414	0.4051708571428571	1.0814357142857145	0.0	0.4578315714285714	0.0	0.33535	2.279788142857143	0.3155228571428571	0.307211	2.259961	1.4362098571428572	2.078579571428571	0.33535	0.6423697142857143	4.673890571428571	4.981101571428572	0.0690961428571428	0.0769355714285714	0.6736380000000001	0.0867942857142857	0.1396748571428571	0.2264691428571428	0.1725178571428571	0.1160714285714285	0.2885892857142857	1.2577925714285716	1.334728142857143	2.7895940111926456	5.0
female	Flexitarian 50%	13.22343057142857	229.7225855714285	54.26122842857143	1738.275257142857	50.01541542857143	15.229348157142857	18.069697142857144	2715.8597	0.1787285714285714	0.2989725714285714	0.4847577142857143	0.0070565714285714	0.1770857142857143	0.0262714285714285	0.7996582857142858	1.0030154285714286	4.622797714285714	5.5387507142857135	0.915953	0.6155851428571427	1.136377857142857	0.0	0.37942	0.0	0.0988571428571428	2.230240142857143	0.3413928571428571	0.39358	2.472775857142857	1.2918602857142856	1.9922797142857145	0.0988571428571428	0.7004194285714285	4.563912714285714	4.957492714285714	0.1498132857142857	0.0987257142857142	0.5758417142857144	0.0873827142857142	0.4915029999999999	0.5788857142857143	0.2070014285714285	0.0541542857142857	0.2611557142857142	1.5656964285714283	1.6644221428571429	3.6063600415479167	5.0
female	Flexitarian 50%	13.303259714285714	228.21365257142855	58.516618	1780.2937571428572	46.868202142857136	13.001505714285711	15.883087142857145	2521.1624857142856	0.3328394285714285	0.1359585714285714	0.4858934285714286	0.01015	0.2216802857142857	0.0365857142857142	0.4584354285714286	0.7167014285714286	4.141258	5.777901571428571	1.6366435714285714	0.0204137142857142	0.9236895714285714	0.04375	0.4582017142857143	0.4941317142857143	0.1685798571428571	2.108766571428572	0.457489	0.3676931428571429	1.903544	1.5644139999999995	1.963478	0.6627115714285715	0.399064	4.529733571428571	4.897426714285714	0.212805	0.0921177142857142	0.5876888571428571	0.1333285714285714	0.1807177142857143	0.3140462857142857	0.0	0.3427321428571429	0.3427321428571429	1.4572722857142857	1.54939	2.516092588989507	4.775305420502714
female	Flexitarian 50%	14.133031714285712	244.593339	58.78647528571429	1761.8392857142858	48.546711	14.618296342857144	20.98230571428571	2292.657785714286	0.1708444285714286	0.2054231428571428	0.3860887142857143	0.0031994285714285	0.2208857142857143	0.1369285714285714	0.5412571428571429	0.8990714285714285	4.151554285714286	5.791501571428571	1.6399472857142858	0.1844132857142857	1.2089095714285716	0.262086	0.4921	0.0	0.0988571428571428	2.246366	0.3470178571428571	0.4118885714285714	2.4945267142857146	1.4958935714285713	1.982331857142857	0.0988571428571428	0.4864382857142856	4.575715714285714	4.987604285714285	0.0716428571428571	0.1023445714285714	0.369295	0.0841065714285714	0.7457302857142858	0.8298368571428573	0.0761364285714285	0.2180208571428571	0.2941572857142857	1.564932	1.6672765714285716	3.189392173357793	5.0
female	Flexitarian 50%	13.510469857142857	251.17073314285716	55.36402957142857	1747.3111	50.13461528571429	13.963858842857144	18.019215714285718	2327.110442857143	0.07509	0.3313339999999999	0.4165739999999999	0.01015	0.0406571428571428	0.1799214285714285	0.6376085714285714	0.8581871428571429	4.611534999999999	5.940532142857143	1.328997142857143	0.0162351428571428	0.644246	0.0	1.3163088571428572	0.0	0.0	1.97679	0.4453282857142857	0.2951962857142857	2.422118285714286	2.040256285714286	2.1247705714285714	0.0	0.0845142857142857	4.546888857142858	4.842085142857143	0.0988978571428571	0.0738917142857142	0.6853497142857142	0.2677608571428572	0.1829865714285714	0.4507474285714286	0.1578484285714285	0.1133488571428571	0.2711972857142857	1.5061922857142858	1.5800839999999998	3.0696706744764244	4.852210592934154
female	Flexitarian 50%	14.81854757142857	249.845113	60.38378557142857	1741.9683428571427	49.839656	13.920325785714288	19.12741	2390.6198857142854	0.1962221428571428	0.3524542857142857	0.6444912857142857	0.0308571428571428	0.3122	0.1958928571428571	0.3037285714285714	0.8118214285714285	4.48728	5.944122857142857	1.4568428571428569	0.2949578571428571	1.0773121428571428	0.0	0.6565142857142857	0.0	0.1671609999999999	2.1959452857142856	0.2046	0.4812788571428572	2.2333842857142856	1.824851142857143	2.0658431428571427	0.1671609999999999	0.2409919999999999	4.466388428571428	4.947667285714286	0.0280942857142857	0.1187171428571428	0.4877784285714285	0.1819482857142857	0.3125634285714285	0.4945117142857143	0.0	0.4494428571428571	0.4494428571428571	1.4598272857142855	1.5785444285714283	2.912730273989561	4.419774431852886
female	Flexitarian 50%	14.059816714285716	247.3110567142857	58.456241	1733.2280857142855	48.54765	14.290048057142856	17.925418571428573	2521.4369285714283	0.3652648571428571	0.1694495714285714	0.5380858571428571	0.0	0.2226234285714285	0.1608857142857143	0.5053285714285715	0.8888377142857143	5.121341571428572	5.893713	0.7723714285714285	0.7382708571428571	0.6679321428571429	0.04375	0.5396365714285715	0.0	0.267437	2.2570265714285718	0.2350192857142857	0.2954928571428571	2.224608857142857	1.7895142857142858	2.114978571428572	0.267437	0.3254642857142857	4.607024428571428	4.902517285714285	0.0538978571428571	0.07335	0.668681	0.1332322857142857	0.3014828571428571	0.4347151428571428	0.0103285714285714	0.1340714285714285	0.1444	1.301694	1.3750440000000002	3.2051382966116253	5.0
female	Flexitarian 50%	13.184156857142858	240.7717164285714	56.821213285714286	1744.0488714285714	52.226975571428575	14.343352057142855	18.837580000000003	2410.030828571428	0.1878842857142857	0.2651957142857143	0.4825351428571429	0.0033408571428571	0.2781714285714285	0.0096285714285714	0.5100644285714286	0.7978644285714286	4.701273285714286	5.7307562857142855	1.029483	0.3360571428571428	1.2739001428571428	0.0	0.4491908571428572	0.0	0.15555	2.214698142857143	0.3835017142857143	0.3516824285714285	2.442649857142857	1.6954767142857143	2.005391	0.15555	0.3099142857142856	4.603590857142857	4.955273285714285	0.1143749999999999	0.0870201428571428	0.3223341428571428	0.2249619999999999	0.3916605714285714	0.6166225714285715	0.0210892857142857	0.2984285714285715	0.3195178571428571	1.3728495714285711	1.4598697142857142	2.859239073092488	5.0
female	Flexitarian 50%	14.226851857142858	252.9614277142857	63.12133971428572	1759.226571428571	48.088226	12.844602028571428	17.67415	2442.871657142857	0.1247092857142857	0.4839025714285713	0.7201308571428571	0.0231189999999999	0.1765428571428571	0.1317357142857143	0.4742358571428572	0.7825144285714286	4.381503	5.849524714285714	1.4680217142857146	0.0162351428571428	1.2070194285714284	0.0	0.7544965714285715	0.0	0.15555	2.133301142857143	0.5198978571428572	0.3186801428571429	2.497649	1.5880231428571427	1.96333	0.15555	0.3753068571428572	4.616529	4.935209142857143	0.071755	0.0791315714285714	0.4430377142857142	0.1925035714285714	0.3164914285714286	0.508995	0.0791595714285714	0.25805	0.3372095714285715	1.3609972857142856	1.4401288571428572	2.780037124268733	4.624039939304496
female	Flexitarian 50%	13.222627714285716	247.9108497142857	57.62159642857143	1744.0143142857144	52.05132214285714	15.488125357142858	16.340071428571427	2392.1435285714283	0.3070415714285714	0.1252571428571428	0.4371701428571428	0.0015	0.1617391428571428	0.1955214285714285	0.4924564285714285	0.8497170000000001	5.056310714285714	5.871817571428571	0.8155068571428572	0.1950499999999999	1.2288714285714286	0.0	0.5406281428571428	0.0	0.3032071428571428	2.267756714285714	0.1839428571428571	0.3353641428571428	2.1484924285714286	1.526932857142857	2.042703714285714	0.3032071428571428	0.5157708571428571	4.494403285714285	4.8297674285714285	0.0408571428571428	0.0827238571428571	0.3861207142857142	0.1686771428571429	0.5406178571428571	0.709295	0.2476321428571428	0.1391607142857142	0.3867928571428572	1.5230657142857142	1.6057895714285717	3.0451190718437915	4.688863259821541
female	Flexitarian 50%	13.868085000000002	233.221535	59.82778328571429	1794.8099571428572	53.12691142857143	14.623859985714288	18.700807142857144	2522.925128571429	0.1407071428571428	0.244061	0.5511818571428572	0.0822708571428571	0.1751097142857142	0.4272857142857143	0.3193557142857143	0.9217511428571428	4.034057857142857	5.714624857142858	1.680567	0.0	2.2286371428571425	0.0	0.196	0.0	0.0	2.4246371428571427	0.1701428571428571	0.34098	2.59478	1.3746878571428571	2.0414735714285714	0.0	0.6667857142857142	4.636253571428571	4.977233571428571	0.1017991428571428	0.0845185714285714	0.3698178571428571	0.2548025714285714	0.3068528571428571	0.5616554285714286	0.1354567142857143	0.2586844285714286	0.3941411428571428	1.4274135714285714	1.5119321428571428	3.209779742936094	3.4437171648980867
female	Flexitarian 50%	14.215954	246.33029257142857	57.68777128571429	1770.2497714285714	50.05899871428572	13.76725737142857	19.46916428571429	2420.532428571428	0.2952599999999999	0.2338007142857142	0.5361172857142857	0.0044851428571428	0.1509428571428571	0.3181214285714285	0.3327464285714286	0.8018107142857144	4.8664700000000005	5.861129857142857	0.9946598571428572	0.3014	1.0081909999999998	0.04375	0.4422142857142857	0.0	0.1685798571428571	1.964135142857143	0.4509684285714286	0.4369257142857142	2.2465237142857144	1.6304174285714286	2.0875028571428573	0.1685798571428571	0.4570854285714286	4.502606428571428	4.939532142857142	0.1578642857142857	0.1086032857142857	0.3918082857142857	0.1695438571428571	0.4987379999999999	0.6682818571428571	0.1213052857142857	0.0760385714285714	0.1973438571428571	1.4152982857142855	1.5239015714285713	2.8308530497601128	3.415402825641618
female	Flexitarian 50%	13.602870857142856	231.29892714285717	56.72250685714285	1758.345357142857	48.43789871428572	10.872085457142855	17.324698571428574	2406.534557142857	0.1017614285714285	0.111847	0.2874175714285714	0.0	0.2206234285714285	0.2040285714285714	0.506505	0.931157	4.853966571428572	6.122131285714286	1.2681647142857142	0.023128	0.6849281428571429	0.0	1.2175855714285715	0.0	0.0	1.9256417142857143	0.5508277142857143	0.3016928571428571	2.4764694285714284	1.5687302857142855	2.120616	0.0	0.5518857142857143	4.597085428571428	4.898778285714286	0.3436574285714285	0.0754357142857142	0.3811581428571428	0.2996892857142857	0.1157292857142857	0.4154185714285714	0.2022064285714286	0.0169238571428571	0.2191302857142857	1.3593644285714286	1.4348001428571426	3.3097771301631584	5.0
female	Flexitarian 75%	12.799213285714286	224.69251357142855	62.54070357142857	1753.6495285714286	59.24714285714286	19.05659321428572	13.919727142857145	2767.0702	0.1743578571428571	0.348767	0.7781677142857142	0.081	0.1143167142857142	0.4105257142857142	0.2775745714285714	0.802417	4.785837857142858	5.4497092857142855	0.6638714285714286	0.8988912857142858	0.7301400000000001	0.262086	1.2322445714285717	0.0	0.15555	3.278911857142857	0.3797605714285715	0.3083641428571428	3.503122428571429	0.6996927142857142	0.975907	0.15555	0.2762142857142857	4.634579428571429	4.942943571428572	0.0545384285714285	0.0756452857142857	0.6418322857142857	0.0636362857142857	0.2338677142857143	0.297504	0.0230178571428571	0.3981025714285714	0.4211204285714286	1.4149951428571428	1.4906404285714283	2.8598110216956774	2.7933979917977907
female	Flexitarian 75%	14.32423442857143	225.05735357142856	66.05419542857143	1739.2389285714287	55.285763571428575	17.934009314285714	15.617945714285714	2583.1601285714287	0.3518058571428571	0.3564828571428571	0.8232148571428571	0.0196547142857142	0.0	0.3407571428571428	0.6161979999999999	0.9569551428571428	4.197572	5.687014857142857	1.489442857142857	0.3046815714285714	1.5260652857142858	0.0	1.1325537142857145	0.5670000000000001	0.0926502857142857	3.6229508571428575	0.1132581428571428	0.3045424285714285	3.076558714285714	1.114963142857143	1.156106	0.6596502857142859	0.0411428571428571	4.892315000000001	5.196857428571429	0.1648195714285714	0.0746892857142857	0.7849608571428571	0.0708221428571428	0.305886	0.3767081428571429	0.1046057142857142	0.0137142857142857	0.11832	1.4448085714285717	1.5194978571428572	3.438843016105772	4.428646848611327
female	Flexitarian 75%	13.737875142857144	235.71824585714285	70.950378	1786.666242857143	49.104086714285714	14.852878842857145	15.622895714285717	2654.4596857142856	0.6320371428571427	0.2674941428571428	0.9123384285714284	0.0	0.1981099999999999	0.0905	0.4587015714285715	0.7473115714285715	5.004587285714286	5.636152428571428	0.6315651428571429	0.2316857142857143	1.707397857142857	0.0	1.5803658571428572	0.0	0.0	3.5194494285714284	0.3066444285714286	0.3254034285714286	3.826093857142857	0.741691	1.0991295714285714	0.0	0.3574385714285714	4.925223428571429	5.250626857142857	0.0712857142857143	0.0808274285714285	0.5041474285714286	0.1832751428571428	0.3231508571428571	0.506426	0.0479198571428571	0.1258928571428571	0.1738127142857142	1.2556718571428571	1.3364992857142857	2.6141968820989407	4.595231300574589
female	Flexitarian 75%	14.693271	231.4016318571429	67.00871371428572	1757.9552714285717	59.77534342857143	18.559036257142857	19.04666142857143	2448.515171428571	0.3488535714285715	0.3437854285714285	0.7871389999999999	0.0945	0.3938321428571428	0.0006428571428571	0.43532	0.829795	4.362643142857143	5.844107857142857	1.4814647142857142	0.004628	0.8339351428571428	0.0	2.078621571428572	0.0	0.4316642857142857	3.3488490000000004	0.3979667142857143	0.2387655714285714	3.3151514285714287	0.6481705714285714	1.156742	0.4316642857142857	0.5085714285714286	4.903557714285715	5.142323285714285	0.056455	0.0596638571428571	0.304701	0.2218995714285714	0.241057	0.4629565714285714	0.0502344285714285	0.5789464285714285	0.6291808571428571	1.4532934285714287	1.5129572857142857	2.950142608455282	5.0
female	Flexitarian 75%	14.268115142857145	228.91336128571427	64.057937	1803.717142857143	57.39017714285715	18.282430057142857	17.08426714285714	2695.566342857143	0.2946757142857143	0.1804845714285714	0.739076	0.11743	0.0726071428571428	0.15489	0.5614147142857143	0.788911857142857	4.20447	5.592911142857143	1.3884411428571428	0.3342285714285714	2.221681428571429	0.0	0.3473408571428571	0.2054857142857142	0.0988571428571428	3.2075937142857143	0.3288669999999999	0.2795871428571428	3.2321178571428573	0.8393578571428572	1.3999721428571428	0.3043428571428571	0.5606142857142856	4.936432857142857	5.21602	0.1061994285714285	0.0694025714285714	0.396404	0.2341351428571428	0.151766	0.3859011428571429	0.1147228571428571	0.4501765714285714	0.5648994285714285	1.453404	1.5228065714285717	2.733632114474711	4.393855902335019
female	Flexitarian 75%	13.104939142857145	228.23521128571429	63.81675471428572	1784.3834571428572	56.10355185714285	16.365222142857142	18.57378857142857	2681.9686285714283	0.4317678571428571	0.1967091428571428	0.8400905714285714	0.1458421428571428	0.1416368571428571	0.0662828571428571	0.8161082857142857	1.024028	4.395722	5.34129	0.945568	0.9149428571428572	1.1060271428571429	0.0	1.3647285714285715	0.0	0.2214857142857143	3.6071842857142857	0.1956152857142857	0.313211	3.5813138571428573	0.5042128571428571	0.9714482857142857	0.2214857142857143	0.4672354285714285	4.774247857142858	5.087458857142857	0.0855114285714285	0.0761212857142857	0.5770648571428572	0.1015221428571428	0.2614071428571428	0.3629292857142857	0.1266218571428571	0.237863	0.3644848571428571	1.3899904285714284	1.4661117142857143	3.5867710913706383	5.0
female	Flexitarian 75%	13.060883	221.57548742857145	63.94330514285714	1785.5624571428573	61.819522	20.259649042857145	16.223664285714285	2537.950214285714	0.4681448571428571	0.3809868571428571	0.8813294285714287	0.0296262857142857	0.0677074285714285	0.1045114285714285	0.5094364285714286	0.6816552857142858	5.2466798571428575	5.9138790000000006	0.6671991428571429	0.2225775714285714	1.6430094285714285	0.262086	1.0621257142857143	0.0385714285714285	0.2712642857142857	3.499634428571429	0.114736	0.2748892857142857	3.3045347142857144	1.0381922857142858	1.2837208571428569	0.3098357142857142	0.2455285714285713	4.898091285714286	5.172980571428572	0.0198712857142857	0.0680178571428571	0.526711	0.0321365714285714	0.3113494285714285	0.343486	0.0314478571428571	0.4497041428571428	0.4811519999999999	1.3712202857142857	1.4392381428571428	2.385996366955104	4.040350526763186
female	Flexitarian 75%	13.741591285714284	227.14874185714285	61.474305571428566	1759.3048571428571	63.22207571428572	20.995701442857143	14.929998571428571	3025.8669857142854	0.5366585714285714	0.218888	0.8784037142857143	0.0	0.0818285714285714	0.4889428571428572	0.3914315714285714	0.962203	5.028524714285715	5.718267571428571	0.6897428571428572	1.0640565714285717	1.5878891428571429	0.04375	0.0695108571428571	0.1714571428571428	0.262968	3.1996317142857142	0.4588967142857142	0.2375748571428571	3.224103285714285	0.639789	1.1568175714285711	0.4344251428571429	0.5170285714285714	4.815346	5.052920857142857	0.0373412857142857	0.058331	0.4257912857142857	0.1111299999999999	0.3645018571428571	0.4756318571428571	0.0115465714285714	0.4486917142857143	0.4602382857142857	1.3990027142857142	1.457333714285714	3.418264165862913	3.3625507038737865
female	Flexitarian 75%	12.945891285714286	218.0795517142857	68.55224342857143	1740.9752142857142	59.64041514285714	19.29785294285714	14.338587142857143	2831.743942857143	0.5647625714285714	0.1764607142857142	0.8186927142857143	0.00243	0.309202	0.2329757142857142	0.2946857142857143	0.8368634285714285	4.715688	5.062016	0.346328	0.2308357142857143	1.7212345714285715	0.0	1.100388	0.3234857142857143	0.0	3.375944	0.3375591428571428	0.295488	3.390017428571429	0.556375	1.0999604285714286	0.3234857142857143	0.5435854285714286	4.813463571428572	5.108951571428571	0.2220292857142857	0.0738337142857142	0.5198628571428572	0.0392222857142857	0.3632108571428571	0.4024331428571429	0.0902728571428571	0.146175	0.2364478571428571	1.3807731428571428	1.454606857142857	3.004291149956061	4.335843707957934
female	Flexitarian 75%	13.913353142857144	223.722881	61.983673	1738.988742857143	61.227120142857146	20.062783028571427	13.777825714285717	2653.723942857144	0.7742128571428573	0.1772777142857142	0.958562	0.0	0.1306428571428571	0.3323285714285715	0.3810318571428571	0.8440032857142857	4.70475	5.443578571428572	0.7388285714285715	0.9177765714285714	0.9265245714285716	0.0	0.5768571428571428	0.0	0.15555	2.5767082857142856	1.1913357142857142	0.3482258571428572	3.612494	0.9994721428571428	1.075972142857143	0.15555	0.0765	4.844016142857143	5.192242	0.0654285714285714	0.0856218571428571	0.4542187142857142	0.0616214285714285	0.2247387142857142	0.2863601428571428	0.0556027142857142	0.5095535714285715	0.5651562857142858	1.3711637142857145	1.4567855714285716	3.0333839464926458	3.6779616629737153
female	Flexitarian 75%	14.545388571428573	231.43616157142856	68.63749642857142	1774.0176857142858	54.36598542857143	17.852715142857143	19.015264285714288	2514.9502	0.2161087142857143	0.3981805714285714	0.7782321428571428	0.078	0.0249107142857142	0.1807642857142857	0.718454	0.924129	4.463025571428571	5.493879285714286	1.0308537142857144	0.3544	1.5045974285714288	0.0	0.8242142857142858	0.170646	0.3640857142857143	3.217943428571429	0.6243105714285715	0.2987242857142857	3.3075222857142856	0.7245627142857144	1.401697571428571	0.5347317142857142	0.6771348571428571	5.243951571428572	5.542675857142858	0.1506928571428571	0.0741025714285714	0.4223227142857143	0.2373914285714286	0.257144	0.4945354285714285	0.0017142857142857	0.3432150000000001	0.3449292857142857	1.4124802857142855	1.4865828571428572	3.2557771529061417	5.0
female	Flexitarian 75%	13.523588857142858	232.6903057142857	68.18855285714287	1780.1054714285713	57.51857357142857	17.328416685714284	16.422797142857142	2655.643271428572	0.1350971428571428	0.3632209999999999	0.7823492857142857	0.0787525714285714	0.2677341428571428	0.1952142857142857	0.3510662857142857	0.8140147142857143	4.002770571428571	5.485174857142857	1.4824042857142856	0.5412281428571429	0.8166292857142857	0.0	2.0384402857142856	0.0	0.0	3.3962977142857143	0.4836681428571429	0.2879891428571429	3.879965857142857	0.7173457142857143	1.08351	0.0	0.3661642857142856	4.963475857142858	5.2514650000000005	0.2394841428571428	0.0699131428571428	0.292489	0.0777645714285714	0.1668411428571428	0.2446057142857143	0.0601341428571428	0.5304277142857143	0.5905618571428571	1.3671407142857142	1.437053857142857	2.858028384241085	4.345251155784245
female	Flexitarian 75%	12.896280857142855	224.4070132857143	70.314432	1778.8950428571427	52.579064714285714	15.947714985714288	16.355510000000002	2412.2104857142854	0.1972214285714285	0.2224674285714285	0.6910902857142858	0.0795728571428571	0.2464857142857142	0.2219148571428571	0.3091274285714286	0.777528	5.086700428571429	5.683529	0.5968285714285714	0.5322285714285714	1.9477921428571427	0.0	0.9434285714285712	0.0	0.0	3.4234492857142853	0.3202308571428571	0.2868464285714286	3.743680142857143	0.7907042857142857	1.29099	0.0	0.5002857142857142	5.034670142857143	5.321516571428572	0.1976119999999999	0.069175	0.5244608571428572	0.0601622857142857	0.2667974285714286	0.3269597142857143	0.00243	0.316207	0.318637	1.3676695714285714	1.4368445714285714	2.7317800561155727	3.904201270109464
female	Flexitarian 75%	13.071049857142857	227.333378	71.91156957142857	1736.3661142857145	58.55598942857142	18.18557287142857	19.08042857142857	2732.0620571428567	0.3106031428571428	0.523585	0.8570452857142856	0.0	0.2376	0.0902865714285714	0.5544458571428572	0.8823324285714286	4.283970142857143	5.537239857142857	1.2532697142857143	0.6853422857142857	1.907824714285714	0.0	0.6289414285714285	0.0	0.1930285714285714	3.415137	0.4816527142857142	0.2315084285714286	3.703761142857143	0.6227931428571428	1.062136	0.1930285714285714	0.439342857142857	4.958925714285714	5.190434142857143	0.2045264285714285	0.0566638571428571	0.2508964285714286	0.035652	0.2710462857142857	0.3066982857142856	0.4027787142857142	0.2787142857142857	0.681493	1.443614142857143	1.500278	3.175930256413666	5.0
female	Flexitarian 75%	14.500653428571429	233.084492	61.46312457142857	1796.6883999999998	58.49188385714285	17.33949264285714	13.710068571428572	2573.2742428571432	0.3765665714285714	0.35488	0.8298057142857143	0.0179404285714285	0.0582857142857142	0.3361428571428571	0.5597197142857143	0.9541482857142858	5.419178428571429	5.885407	0.4662285714285714	0.5706851428571429	1.3566905714285713	0.0	0.3207771428571428	0.6193	0.5354785714285714	3.4029314285714287	0.2054157142857142	0.2748462857142857	2.4535685714285718	0.9019822857142856	1.254953714285714	1.1547785714285712	0.3529714285714285	4.863300857142858	5.138147142857143	0.1596707142857142	0.0669988571428571	0.3666248571428571	0.0761928571428571	0.4027141428571428	0.4789069999999999	0.2434464285714285	0.0629464285714285	0.3063928571428571	1.3115954285714284	1.3785942857142857	3.319121326610828	4.299614700658643
female	Flexitarian 75%	13.265627285714286	238.3018447142857	72.7871532857143	1785.7618571428573	61.79639614285714	21.259749414285714	18.962632857142857	2876.167214285714	0.4013942857142857	0.5745574285714286	1.0041992857142856	0.0179404285714285	0.0833091428571428	0.0194857142857142	0.7278857142857144	0.8306805714285714	4.819301142857143	5.939751142857143	1.1204500000000002	0.4180071428571428	1.2044174285714286	0.0	1.4792362857142858	0.0	0.2071451428571428	3.308806	0.5340528571428572	0.3595928571428571	3.635713714285714	0.731425	1.2788107142857144	0.2071451428571428	0.5473857142857143	5.121669571428571	5.481262428571428	0.13	0.0887214285714285	0.4986612857142857	0.1416074285714285	0.3442808571428571	0.4858882857142857	0.0903928571428571	0.1735714285714285	0.2639642857142857	1.3785138571428572	1.467235285714286	2.907304549406804	5.0
female	Flexitarian 75%	13.079957714285715	242.42110614285716	65.86467885714286	1758.153814285714	53.546192000000005	16.654292342857143	17.227547142857144	2383.747457142857	0.3721507142857143	0.2571755714285714	0.7990548571428572	0.0	0.2611714285714285	0.1472642857142856	0.5693107142857142	0.9777464285714286	4.9253608571428575	5.548974571428571	0.6236137142857142	0.3802918571428572	1.8370644285714288	0.262086	0.82062	0.0	0.0	3.300062285714286	0.4980857142857143	0.3298302857142857	3.798148	0.4882378571428572	1.1700304285714285	0.0	0.6817925714285714	4.968178428571428	5.298008714285714	0.1300571428571428	0.0829857142857142	0.4037101428571428	0.0802317142857143	0.2936885714285714	0.3739202857142857	0.0507062857142857	0.3909107142857143	0.441617	1.3493045714285716	1.4322902857142858	3.4757568586535257	5.0
female	Flexitarian 75%	12.80932157142857	218.59873428571427	65.59662657142857	1758.0409714285713	57.81460828571429	18.18713377142857	16.084072857142857	2611.3925000000004	0.5167757142857142	0.2563844285714285	0.8337961428571428	0.0355074285714285	0.164911	0.2715785714285714	0.3600271428571428	0.7965167142857144	5.038859571428572	5.448545285714286	0.4096857142857142	0.7891714285714286	1.619624	0.04375	1.0138	0.0	0.2901798571428571	3.7565252857142855	0.1650764285714285	0.3160857142857143	3.631421857142857	0.5968288571428572	1.1278502857142858	0.2901798571428571	0.5310214285714286	5.0494520000000005	5.365537714285714	0.157321	0.0786285714285714	0.4352152857142857	0.104886	0.4323382857142857	0.5372242857142857	0.0737064285714285	0.0989488571428571	0.1726552857142857	1.3024158571428572	1.3810444285714285	2.831691379888855	3.7324083410765296
female	Flexitarian 75%	14.067935	232.2573864285714	63.95867414285714	1815.058242857143	62.08902985714285	19.186274642857143	16.64084142857143	2683.7258	0.3608705714285714	0.375467	0.8853351428571428	0.0179404285714285	0.0255714285714285	0.1778071428571428	0.6204895714285714	0.8238681428571429	4.542192714285714	6.038822142857143	1.4966294285714288	0.6167714285714284	1.8297344285714283	0.0	0.6919344285714286	0.0385714285714285	0.2127124285714286	3.389724142857143	0.1933105714285714	0.2380455714285714	3.331750857142857	0.7425535714285714	1.1429792857142858	0.2512838571428571	0.4004257142857143	4.726014	4.964059571428572	0.1677044285714285	0.0590307142857142	0.4272447142857142	0.1159124285714285	0.2376914285714285	0.3536038571428572	0.2843135714285714	0.2373148571428571	0.5216284285714285	1.4701814285714288	1.5292121428571428	2.8369204752083634	4.449313145614367
female	Flexitarian 75%	12.929253	228.21438728571428	68.14395471428571	1763.376657142857	53.57569485714286	16.187348699999998	17.13099857142857	2480.140728571428	0.3132278571428571	0.2502211428571428	0.8031995714285715	0.1704077142857142	0.3579428571428572	0.2121071428571428	0.2291928571428571	0.7992428571428573	5.286613571428572	5.950157	0.6635434285714286	0.6702	0.5246538571428572	0.0	2.2506857142857144	0.0	0.0	3.445539571428572	0.1626552857142857	0.3665607142857143	3.6081948571428577	0.8929085714285714	1.2747371428571428	0.0	0.3818285714285713	4.882931999999999	5.249492714285714	0.1455857142857142	0.0910321428571428	0.3678678571428571	0.1092822857142857	0.4985008571428571	0.6077831428571429	0.0	0.2285892857142857	0.2285892857142857	1.3498260000000002	1.440858142857143	2.8327855180052857	4.162012919272105
female	Flexitarian 75%	13.506758285714286	240.83158242857144	63.82199814285714	1789.7928857142856	56.18178985714285	18.306370814285717	14.997234285714288	2474.609214285714	0.2557362857142857	0.4194071428571427	0.7723695714285713	0.0950832857142857	0.3894948571428571	0.0149714285714285	0.4660714285714286	0.8705377142857144	3.9334028571428568	5.383453428571428	1.4500505714285714	0.7647928571428572	1.4025537142857143	0.0	1.27899	0.0	0.0	3.446336571428571	0.3217692857142857	0.3136661428571429	3.768105857142857	0.7763049999999999	1.3109621428571427	0.0	0.5346571428571428	5.079068	5.392734142857143	0.2083285714285714	0.0774112857142857	0.2949742857142857	0.0	0.1889091428571428	0.1889091428571428	0.1869687142857143	0.5765564285714285	0.7635251428571429	1.4557371428571428	1.5331484285714283	3.0399387312986947	5.0
female	Flexitarian 75%	14.543429428571429	238.1770891428571	65.26646414285713	1798.7344714285714	54.210967	17.284567742857142	13.646758571428572	2564.1852714285715	0.2726311428571428	0.4876985714285714	0.8481031428571428	0.0760547142857142	0.1236428571428571	0.2962714285714286	0.3684631428571428	0.7883774285714286	4.949981428571428	5.364702285714285	0.4147208571428571	0.1346	2.122074714285714	0.0	0.7319988571428572	0.0	0.0	2.9886735714285715	0.7202770000000001	0.2541931428571428	3.7089505714285713	0.8426327142857143	1.1086967142857145	0.0	0.266064	4.817647285714286	5.071840428571428	0.2417812857142857	0.0628605714285714	0.2819917142857143	0.1461072857142857	0.4344365714285714	0.5805438571428571	0.1550535714285714	0.1098214285714285	0.2648749999999999	1.3691918571428572	1.4320524285714284	2.7393475840033656	3.419807146473688
female	Flexitarian 75%	13.109250857142856	221.422489	63.39672757142857	1762.7704571428571	58.348110857142856	18.92601327142857	16.40027285714286	2580.3292571428574	0.2771782857142857	0.3695271428571428	0.7443601428571428	0.0179404285714285	0.1372821428571428	0.0944714285714285	0.5325142857142857	0.7642678571428572	4.201250857142857	5.140632714285714	0.9393818571428572	0.3687422857142857	2.1443477142857144	0.0	0.6556342857142857	0.0	0.0	3.168724285714286	0.6701974285714286	0.3328714285714286	3.838921714285714	0.6109607142857143	1.0418035714285714	0.0	0.4308428571428571	4.880725285714285	5.213596714285714	0.2200494285714285	0.0816571428571428	0.4115351428571428	0.0285148571428571	0.2631041428571429	0.2916189999999999	0.0493751428571428	0.5027312857142857	0.5521064285714286	1.47531	1.556967142857143	2.7097538921119724	4.749600450368986
female	Flexitarian 75%	12.886315571428572	218.007631	63.30408985714286	1805.8817285714283	56.68829842857143	18.97330087142857	14.285162857142856	2598.662342857143	0.3421035714285714	0.4505681428571428	0.827255	0.0179404285714285	0.2190028571428571	0.1640914285714285	0.4326905714285715	0.8157848571428571	5.168943857142857	5.523001	0.3540571428571428	0.5757	1.6877755714285716	0.0	0.364026	0.0	0.4048551428571428	3.032356714285714	0.6383954285714285	0.3079042857142857	3.265897	0.9185572857142856	1.2314572857142856	0.4048551428571428	0.3129	4.902209428571429	5.210113714285714	0.0546428571428571	0.0761021428571428	0.6612205714285714	0.0625001428571428	0.295458	0.3579581428571429	0.124461	0.1533464285714285	0.2778074285714285	1.3516289999999995	1.4277311428571429	2.8233606201754022	4.510908842068529
female	Flexitarian 75%	13.562764142857144	225.1465597142857	65.86638428571429	1817.5263857142857	62.49881085714286	20.106588014285716	16.796758571428573	2576.512728571429	0.4148315714285714	0.2240571428571428	0.7785577142857143	0.0654404285714285	0.1165714285714285	0.0396685714285714	0.5344114285714285	0.6906514285714286	4.812761142857143	5.498604	0.6858428571428572	0.2363999999999999	2.273682285714286	0.0	0.6724138571428571	0.0	0.15555	3.338046142857143	0.2245605714285714	0.3131607142857143	3.4070567142857144	0.9000562857142856	1.3158562857142857	0.15555	0.4157999999999999	4.878462999999999	5.191623714285714	0.1972257142857142	0.0774035714285714	0.2759201428571428	0.0344252857142857	0.5326088571428571	0.5670341428571428	0.0922242857142857	0.2181738571428571	0.3103981428571428	1.3505781428571428	1.4279817142857143	2.374970433716713	4.477121090645277
female	Flexitarian 75%	13.928050285714288	237.9324458571428	66.04474257142856	1737.9303285714286	59.33409085714286	19.40042325714285	17.935602857142857	2870.5030999999994	0.7217635714285714	0.1517585714285714	0.9068911428571428	0.0205118571428571	0.1897714285714285	0.2957499999999999	0.4635142857142857	0.9490357142857144	5.025893571428571	5.793922142857142	0.7680285714285714	0.8583142857142857	1.481232	0.0	1.5233707142857145	0.0	0.0	3.862917	0.0056214285714285	0.2454571428571428	3.8685384285714286	0.5659997142857143	1.0546711428571427	0.0	0.4886714285714285	4.923209571428571	5.168666714285714	0.07425	0.0602857142857142	0.4491847142857143	0.1409768571428571	0.3314801428571429	0.4724569999999999	0.1511391428571428	0.3850292857142857	0.5361684285714285	1.5320601428571428	1.5923458571428573	3.4129522436963047	4.698733484491236
female	Flexitarian 75%	14.064201714285716	234.302617	68.39300428571428	1754.8960000000002	54.30392485714286	15.9112727	16.75673	2470.932657142857	0.50395	0.0101142857142857	0.6877785714285715	0.0874285714285714	0.2742315714285714	0.0083928571428571	0.6059894285714286	0.8886138571428572	5.050745999999999	5.843629142857142	0.7928831428571428	0.2881258571428571	1.6245258571428571	0.0	1.2230278571428574	0.0	0.0988571428571428	3.234536714285714	0.544175	0.2130975714285714	3.6798545714285713	0.3937254285714285	1.0900325714285717	0.0988571428571428	0.6963071428571429	4.8687442857142855	5.081841857142857	0.1771934285714285	0.0532055714285714	0.4033754285714286	0.130872	0.2895594285714286	0.4204314285714285	0.1844775714285714	0.1154277142857142	0.2999052857142857	1.3009055714285715	1.3541111428571428	3.16476680506586	5.0
female	Flexitarian 75%	13.744040714285717	234.0417327142857	68.23804985714285	1816.7099142857144	57.37394742857144	18.17564362857143	15.963065714285714	2533.0112428571438	0.4042178571428572	0.3597142857142857	0.8934892857142857	0.0578571428571428	0.1421357142857142	0.1213571428571428	0.4056345714285714	0.6691274285714286	5.0660108571428575	5.651248000000001	0.5852371428571429	1.3214571428571429	1.324911	0.0	0.9723615714285714	0.0	0.0	3.618729714285714	0.3266545714285714	0.2912034285714285	3.945384285714286	0.7274777142857143	1.1750062857142858	0.0	0.4475285714285714	5.120390571428572	5.411594	0.1266067142857143	0.0702274285714285	0.3191225714285714	0.267125	0.2493472857142857	0.5164722857142857	0.132	0.268125	0.400125	1.3623265714285715	1.432554	2.3019891044166543	3.768971874698385
female	Flexitarian 75%	13.039215285714286	235.11092842857144	63.56706728571429	1827.6141714285716	56.69969328571428	18.6016918	15.413465714285715	2313.141642857143	0.5830417142857144	0.0767427142857142	0.6778037142857143	0.00243	0.1428672857142857	0.3157571428571429	0.3442245714285715	0.802849	4.4048997142857145	5.5528067142857145	1.147907	0.7611489999999999	0.3779238571428571	0.262086	1.94718	0.0	0.0	3.348338857142857	0.311513	0.2754405714285714	3.659851857142857	0.6814844285714285	1.069813	0.0	0.3883285714285714	4.729664857142857	5.0051054285714285	0.1954624285714286	0.0686799999999999	0.2689282857142857	0.0665277142857142	0.2327357142857142	0.2992634285714285	0.00243	0.5344344285714285	0.5368644285714286	1.3005185714285716	1.3691985714285717	2.7455500884400483	3.331473518574474
female	Flexitarian 75%	13.882058571428573	215.5239214285714	65.47675114285714	1749.344042857143	58.22602985714286	17.874542757142855	15.556265714285717	2562.1890142857146	0.4395587142857143	0.1788285714285714	0.743478	0.1100549999999999	0.3322422857142857	0.2947	0.3191101428571428	0.9460524285714288	4.033786142857143	5.192285571428571	1.1584994285714283	0.6825947142857143	1.5956945714285715	0.0	0.4552908571428571	0.4852285714285714	0.1697142857142857	3.388523	0.3806658571428571	0.2433452857142857	3.1142460000000005	0.2966317142857143	1.1072957142857145	0.6549428571428572	0.8106639999999999	4.876484571428572	5.119829857142856	0.1828035714285714	0.0607812857142857	0.5834038571428571	0.0799507142857142	0.1921164285714285	0.2720671428571429	0.0366621428571428	0.1462821428571428	0.1829442857142857	1.221218857142857	1.2820001428571428	3.380025617438987	4.6542619162808965
female	Flexitarian 75%	13.492019571428571	229.3825747142857	64.08642142857143	1749.9257	58.79170128571429	18.218933928571428	16.958282857142855	2681.6157142857146	0.3993832857142857	0.2839177142857143	0.7987448571428571	0.1015581428571428	0.1254788571428571	0.0023571428571428	0.8972372857142857	1.0250732857142857	4.973242857142857	5.780357142857143	0.8071142857142857	0.212128	2.046247142857143	0.0	0.7619528571428571	0.0	0.0	3.020328	0.5509552857142858	0.2723514285714286	3.5712832857142858	1.0397557142857143	1.2357557142857143	0.0	0.1959999999999999	4.8070390000000005	5.079390428571429	0.0237709999999999	0.0688418571428571	0.4765568571428571	0.0252285714285714	0.4454492857142857	0.4706778571428571	0.0469108571428571	0.3274295714285714	0.3743404285714286	1.3453461428571427	1.4141879999999998	3.661131461589646	5.0
female	Flexitarian 75%	13.131127714285714	236.55927842857145	60.38400471428572	1761.1904714285715	60.62273042857144	18.952944357142854	16.25993	2633.4457857142856	0.4138592857142856	0.3894031428571428	0.8963947142857143	0.0858108571428571	0.0522571428571428	0.3992685714285714	0.4757928571428572	0.9273185714285714	4.889612571428572	5.768337857142858	0.8787252857142857	0.3224218571428571	1.250284285714286	0.3673109999999999	1.0913534285714286	0.0385714285714285	0.1157142857142857	3.1856562857142863	0.3881107142857143	0.3076254285714285	3.419481285714286	1.0462362857142855	1.2149002857142857	0.1542857142857143	0.168664	4.788667285714285	5.096292714285715	0.1078542857142857	0.0762688571428571	0.4304677142857143	0.2506365714285714	0.3742214285714285	0.6248579999999999	0.0407514285714285	0.1286684285714286	0.1694198571428571	1.332599857142857	1.4088687142857144	3.290808782724912	3.747820072320725
female	Flexitarian 75%	14.655217	234.14083385714284	67.87702085714285	1770.0347428571429	59.18809228571428	17.776671	16.55941142857143	2972.970171428572	0.4075158571428571	0.2934991428571428	0.7918578571428572	0.0	0.3444805714285714	0.34275	0.2068571428571428	0.8940877142857142	4.713266428571429	5.661787857142857	0.9485214285714284	0.8289642857142855	1.1162922857142856	0.0	0.84375	0.0	0.2783894285714285	3.067396	0.6910792857142857	0.2593917142857143	3.480085857142857	0.7040501428571428	1.4553358571428572	0.2783894285714285	0.7512857142857143	5.213811142857144	5.473202857142858	0.1287668571428571	0.0637782857142857	0.4131792857142857	0.3181787142857142	0.2223765714285714	0.5405552857142857	0.0657714285714285	0.2002575714285714	0.266029	1.3485304285714286	1.4123087142857145	3.15702741815431	3.893551500264337
female	Flexitarian 75%	12.971044142857142	231.44691914285715	62.49634142857144	1764.8598571428572	57.90664771428572	17.530790414285715	17.092614285714287	2513.3866285714284	0.3591852857142857	0.4407304285714285	0.8024871428571428	0.0	0.1320255714285714	0.3797491428571428	0.4863994285714285	0.9981741428571428	4.647387	5.749271	1.101884	0.3442198571428571	0.7203245714285715	0.262086	1.6093894285714287	0.0	0.0	2.936019857142857	0.6728652857142857	0.274607	3.608885142857143	1.1871945714285714	1.3912088571428571	0.0	0.2040142857142856	5.000094	5.274701	0.1900264285714285	0.0686595714285714	0.4349298571428571	0.0795108571428571	0.298438	0.3779488571428571	0.2005635714285714	0.2685594285714286	0.469123	1.472028142857143	1.5406877142857145	3.534891661571833	4.380128240048846
female	Flexitarian 75%	13.723096285714286	237.3251664285714	61.896602	1741.6960428571426	58.35737528571429	18.74697297142857	15.723771428571428	2584.0550285714285	0.1899314285714285	0.3980654285714285	0.7032897142857143	0.0416571428571428	0.2277142857142857	0.0708571428571428	0.5058	0.8043714285714286	4.898077	5.660284142857143	0.7622071428571429	1.1538775714285714	1.1329382857142858	0.262086	0.8782451428571428	0.0	0.207502	3.634649	0.0266242857142857	0.3168285714285714	3.4537712857142857	0.6020088571428571	1.0537357142857142	0.207502	0.4517268571428571	4.715009	5.031837571428571	0.0710285714285714	0.0765142857142857	0.6079657142857143	0.2041108571428571	0.3001417142857142	0.5042525714285714	0.0084857142857142	0.1937105714285714	0.2021962857142857	1.385443142857143	1.4619574285714287	2.886451656814024	5.0
female	Flexitarian 75%	13.871889285714284	232.93835985714284	63.93967542857143	1757.3209142857145	58.16156271428572	18.18462098571429	16.398338571428575	2655.627957142857	0.4702647142857143	0.3190781428571428	0.8098547142857144	0.0179404285714285	0.2021091428571428	0.3071071428571428	0.2444025714285714	0.7536188571428571	4.101853571428571	5.673903857142856	1.5720502857142855	0.5200928571428571	2.1766962857142858	0.0	0.2367857142857143	0.0	0.0	2.9335748571428573	0.9080402857142856	0.2975442857142857	3.841615142857143	0.8122091428571429	1.1007377142857142	0.0	0.2885285714285714	4.942352857142857	5.239897142857143	0.0160302857142857	0.0742311428571428	0.559576142857143	0.0132482857142857	0.5776311428571429	0.5908794285714285	0.0	0.1778017142857142	0.1778017142857142	1.3442875714285714	1.4185187142857143	2.6802832760101447	3.1760826285050268
female	Flexitarian 75%	13.476292428571428	219.8169594285714	68.79764371428571	1769.3421285714285	58.44438371428571	18.604147885714287	16.135428571428573	2582.717314285714	0.4206137142857143	0.4325397142857142	1.0075809999999998	0.0203704285714285	0.2080305714285714	0.1334857142857143	0.5423057142857143	0.8838220000000001	4.099201857142857	5.305297571428572	1.2060957142857145	0.043378	1.6196404285714283	0.0	1.3564758571428572	0.4406400000000001	0.0492942857142857	3.509428571428572	0.3329442857142857	0.3426821428571429	3.3524385714285714	0.8737828571428571	1.1343971428571429	0.4899342857142858	0.2606142857142857	4.97677	5.319452142857143	0.1485555714285714	0.0857821428571428	0.5617981428571428	0.1533585714285714	0.2956464285714286	0.449005	0.0305728571428571	0.2457605714285714	0.2763334285714285	1.4356921428571428	1.5214742857142858	3.1220007768989264	5.0
female	Flexitarian 75%	12.84727457142857	233.65813085714285	65.582619	1776.061	64.14989542857143	19.785270157142858	16.27487857142857	2902.2931	0.408415	0.296367	0.9147521428571428	0.1984701428571428	0.3154047142857142	0.0797	0.4172624285714286	0.8123671428571428	4.317368142857143	5.674487285714285	1.3571191428571427	0.3422642857142856	1.875507142857143	0.0	0.5696738571428571	0.0	0.4316642857142857	3.219109571428572	0.5628591428571429	0.25865	3.350304428571429	0.7204435714285715	1.0039007142857144	0.4316642857142857	0.2834571428571428	4.785869428571429	5.044519428571428	0.0386318571428571	0.0628392857142857	0.2793265714285714	0.2515588571428571	0.2883408571428571	0.5398997142857143	0.2380355714285714	0.2578328571428571	0.4958684285714285	1.3537265714285711	1.416565857142857	2.858738885014165	5.0
female	Flexitarian 75%	14.036474714285715	236.52869842857143	68.02645942857143	1748.6511428571428	61.84103385714286	18.684104528571428	18.58765857142857	2838.897214285714	0.2569977142857143	0.5477428571428571	0.9071691428571428	0.0868571428571428	0.3361714285714286	0.1100999999999999	0.5082701428571429	0.9545415714285715	4.000468	5.668845428571429	1.6683774285714286	0.3343714285714285	1.2526695714285714	0.0	1.2184465714285715	0.595	0.0	3.400487571428571	0.2197212857142857	0.24658	3.025208857142857	1.0606695714285714	1.4748295714285713	0.595	0.41416	5.095038428571428	5.3416184285714285	0.152169	0.0609418571428571	0.3566364285714286	0.1323674285714285	0.2330159999999999	0.3653834285714286	0.0664285714285714	0.4361481428571428	0.5025767142857143	1.3767655714285714	1.4377074285714286	3.4117067007892943	5.0
female	Flexitarian 75%	13.626264714285714	230.557055	64.15889171428572	1763.9736142857143	60.129439	19.150281971428573	15.488348571428572	2809.6094857142857	0.3538098571428571	0.4851018571428571	0.8570974285714286	0.0	0.0388345714285714	0.143	0.6431185714285714	0.8249531428571429	5.138180571428571	5.728492857142856	0.5903122857142857	0.8219655714285714	1.428561714285714	0.0	0.7835965714285715	0.0	0.0	3.034123857142857	0.7027955714285714	0.2920321428571428	3.736919428571429	0.6496698571428572	1.1724264285714283	0.0	0.5227565714285715	4.909345857142857	5.201378	0.0346995714285714	0.0714304285714285	0.2932557142857143	0.0667254285714285	0.5238225714285714	0.5905480000000001	0.0385	0.2666838571428571	0.3051838571428572	1.2236871428571428	1.2951175714285714	2.9229219196370715	4.832506686425735
female	Flexitarian 75%	12.746178714285715	230.46436142857144	66.71104357142858	1831.4001	61.53723214285714	19.909416142857143	17.95557857142857	2809.8235285714286	0.611965	0.3075567142857142	0.939005	0.0179404285714285	0.4911484285714285	0.1567142857142857	0.33445	0.9823127142857144	4.844878428571429	5.8675498571428575	1.022671428571429	0.4775999999999999	1.1249751428571428	0.0	1.7531177142857144	0.0	0.0708874285714285	3.426580285714286	0.3186205714285714	0.2666845714285714	3.674313428571428	0.7726112857142856	1.0857244285714285	0.0708874285714285	0.3131131428571428	4.830925285714286	5.0976098571428565	0.1027288571428571	0.0668854285714285	0.517371	0.1843717142857142	0.2743928571428571	0.4587645714285714	0.1065428571428571	0.2313051428571428	0.337848	1.4167124285714288	1.4835978571428572	3.3523283439187943	5.0
female	Flexitarian 75%	12.480551	231.9576082857143	64.48068871428572	1738.7453714285714	57.059084	18.607339085714283	18.969467142857145	2316.711171428572	0.4742682857142857	0.4135181428571428	0.8953292857142857	0.0	0.1650488571428571	0.3112857142857143	0.437799	0.9141335714285714	3.872916428571428	5.648086142857143	1.7751697142857146	0.6609142857142857	0.910668	0.0	0.8784428571428571	0.0	0.3618285714285714	2.8118537142857143	0.6517588571428571	0.2641371428571429	3.1017839999999994	1.1138285714285714	1.351342857142857	0.3618285714285714	0.2375142857142857	4.814955428571428	5.07909257142857	0.1136374285714285	0.0654954285714285	0.3010291428571428	0.1436697142857142	0.2157965714285714	0.3594662857142857	0.1218347142857142	0.3186532857142857	0.4404879999999999	1.214620857142857	1.2801162857142856	3.2858950570401437	4.333928554526869
female	Flexitarian 75%	12.770912714285714	235.3530558571429	67.45043785714286	1756.450028571429	60.844322142857145	18.788651842857146	16.339692857142857	2445.466842857142	0.2138928571428571	0.2578411428571428	0.7000768571428572	0.0947142857142857	0.1598191428571428	0.0492142857142857	0.534085	0.7431184285714286	5.263837285714287	5.6703658571428575	0.4065285714285714	0.688749	1.1298228571428572	0.262086	1.0964582857142855	0.0519655714285714	0.062634	3.2917157142857145	0.4072734285714285	0.2957827142857143	3.584389571428571	0.9191228571428572	1.28088	0.1145995714285714	0.3617571428571429	4.979869142857143	5.275651857142857	0.2105911428571428	0.0724724285714285	0.2548612857142857	0.1279135714285714	0.2895162857142857	0.4174298571428571	0.1907287142857142	0.3976768571428571	0.5884055714285713	1.4712878571428571	1.5437602857142856	2.644248400479076	4.938257077981852
female	Flexitarian 75%	12.909291142857144	242.0561337142857	69.75215542857143	1801.511942857143	56.73622414285715	18.523576057142854	17.01596857142857	2443.7069	0.3560142857142857	0.2321642857142857	0.8873821428571428	0.1793749999999999	0.0587815714285714	0.4691428571428571	0.4161005714285714	0.944025	5.144841571428572	5.891897857142857	0.7470562857142857	0.2502061428571428	1.3842574285714286	0.326486	1.6717485714285714	0.0	0.0	3.632698142857143	0.0311428571428571	0.252906	3.663841	0.8740008571428571	1.1606722857142855	0.0	0.2866714285714286	4.824513285714285	5.077419285714286	0.2082285714285714	0.0617837142857142	0.4519052857142857	0.0460465714285714	0.2548212857142857	0.3008678571428572	0.0	0.4750141428571428	0.4750141428571428	1.4360158571428572	1.4977995714285712	3.2751135918880068	3.2950249423825237
female	Flexitarian 75%	14.046738142857144	224.74122114285717	63.198341285714285	1745.5066857142858	56.62615928571429	17.079598814285713	15.004685714285715	3032.8372714285715	0.4305699999999999	0.216604	0.8646372857142858	0.1312704285714285	0.2171782857142857	0.0982142857142857	0.6328081428571428	0.9482007142857142	4.912356714285714	5.482741857142857	0.5703851428571428	0.8634682857142856	0.5139041428571428	0.04375	1.1219914285714283	0.0385714285714285	0.2842941428571429	2.8659794285714284	0.8422192857142857	0.3053647142857142	3.3853331428571427	0.8112157142857143	1.0241197142857144	0.3228655714285714	0.212904	4.732318428571428	5.037683142857143	0.0300577142857142	0.0752081428571428	0.4147502857142857	0.2979502857142856	0.4720351428571429	0.7699854285714285	0.0	0.1647642857142857	0.1647642857142857	1.3795577142857145	1.454765857142857	3.3951485335391927	5.0
female	Flexitarian 75%	12.340551857142858	233.16036714285715	68.07946771428571	1849.1092857142853	57.486022857142856	15.973669200000002	20.004372857142855	2826.479057142857	0.1729182857142857	0.2716665714285714	0.7194277142857143	0.2136428571428571	0.1250948571428571	0.0591857142857142	0.7589637142857144	0.9432442857142858	4.590612571428571	5.801328285714286	1.2107157142857143	0.3858928571428571	1.1353457142857144	0.0	1.6309114285714286	0.0	0.3765142857142857	3.5286642857142856	0.0898568571428571	0.2858182857142857	3.242006857142857	0.8417198571428571	1.307062714285714	0.3765142857142857	0.4653428571428571	4.925583857142857	5.211402142857144	0.0806588571428571	0.0712445714285714	0.4207101428571428	0.19575	0.2395152857142857	0.4352652857142857	0.0625901428571428	0.488601	0.5511911428571429	1.4878254285714283	1.55907	3.18817110013972	5.0
female	Flexitarian 75%	12.719614428571427	229.35956814285717	69.17144685714285	1758.0319857142858	56.90939185714286	18.31257627142857	16.754281428571428	2789.7076142857145	0.2837898571428571	0.4411609999999999	0.8066365714285714	0.0025714285714285	0.1543064285714285	0.1499999999999999	0.511197	0.8155034285714285	4.902802142857142	6.021736428571429	1.1189342857142857	1.1380155714285711	1.4364142857142856	0.0	1.1554107142857144	0.0	0.0	3.7298405714285714	0.0694097142857142	0.299864	3.799250285714286	0.9229057142857144	1.0749485714285714	0.0	0.1520428571428571	4.874198857142857	5.174062857142857	0.1056571428571428	0.072512	0.3936612857142857	0.1641714285714285	0.2467357142857143	0.4109071428571428	0.1367714285714285	0.2260892857142857	0.3628607142857142	1.2730862857142855	1.3455982857142856	2.899205742551133	4.731877988990594
female	Flexitarian 75%	13.579923285714289	226.9451027142857	67.09409742857143	1777.7251714285717	61.613408142857146	20.58159465714286	15.69902	2586.0593428571437	0.4749955714285714	0.5133412857142857	1.0938641428571427	0.0092558571428571	0.1422038571428571	0.1647428571428571	0.2548342857142857	0.561781	4.922089857142857	5.843096142857143	0.9210062857142856	0.6031714285714285	1.5213191428571429	0.0	0.7724357142857142	0.0	0.0496	2.946526285714285	0.7178135714285714	0.311907	3.614739857142857	0.6474354285714287	1.3393782857142855	0.0496	0.6919428571428571	5.003718142857143	5.315625142857143	0.1586787142857142	0.0752595714285714	0.6244022857142857	0.0650901428571428	0.2865981428571428	0.3516882857142857	0.0	0.3454991428571429	0.3454991428571429	1.4802684285714285	1.555528	1.975069772555716	2.791757053046654
female	Flexitarian 75%	13.82634442857143	236.8401822857143	66.3679812857143	1775.2087857142856	60.40455114285714	19.009932442857146	14.73490142857143	2812.6402285714285	0.7142287142857143	0.18569	0.9585472857142856	0.0	0.1833814285714285	0.63725	0.292033	1.1126644285714284	4.471006285714286	5.083931285714286	0.6129249999999999	0.5060792857142856	1.2297492857142858	0.0	1.6536872857142857	0.0	0.0	3.389515857142857	0.575892	0.2468177142857142	3.965407857142857	0.7419457142857143	0.9521171428571428	0.0	0.2101714285714285	4.917525	5.164342714285715	0.280873	0.0605845714285714	0.1629235714285714	0.3421428571428571	0.2461518571428571	0.5882947142857143	0.0957632857142857	0.2896015714285714	0.3853648571428571	1.4174561428571428	1.4780407142857144	3.9173717111665294	3.347595170193865
female	Flexitarian 75%	13.227463857142856	220.37917242857145	65.731031	1775.5530285714285	58.494156857142855	18.25412987142857	16.479538571428574	2644.8265714285712	0.1104277142857142	0.8524592857142856	0.9832574285714284	0.0203704285714285	0.1720234285714285	0.2291142857142857	0.4079271428571429	0.8090648571428573	5.006176857142857	6.021391142857143	1.0152142857142856	0.0654928571428571	1.9669452857142855	0.0	1.3317102857142855	0.0	0.2051499999999999	3.5692984285714284	0.2868681428571428	0.2359098571428571	3.6510165714285714	0.8165384285714286	0.8165384285714286	0.2051499999999999	0.0	4.672705	4.908614857142857	0.1998805714285714	0.060195	0.2701662857142857	0.1237777142857142	0.2613868571428571	0.3851645714285713	0.2436978571428571	0.1942774285714285	0.4379752857142857	1.293186714285714	1.3533817142857143	2.847932602278476	4.082886867473532
female	Flexitarian 75%	13.523464714285714	238.5693517142857	66.8152417142857	1731.3067142857144	54.78180257142857	16.2922419	20.18086428571429	2412.150857142857	0.1889707142857143	0.3609817142857142	0.882581	0.164	0.3043714285714286	0.0052571428571428	0.4577571428571428	0.7673857142857142	3.792419	5.450176142857143	1.657757142857143	0.0203571428571428	1.9019617142857144	0.0	0.862725	0.595	0.0	3.3800438571428573	0.3231714285714285	0.3066068571428571	3.108215285714285	0.6228757142857143	1.1549185714285712	0.595	0.5320428571428572	4.858133857142858	5.164740714285714	0.2562205714285714	0.0757441428571428	0.2687381428571428	0.1261042857142857	0.1008928571428571	0.2269971428571428	0.2826428571428571	0.4048812857142856	0.6875241428571428	1.43948	1.515224142857143	2.7702547877338226	5.0
female	Flexitarian 75%	13.870746	224.43370457142856	66.59748985714286	1765.0131428571428	55.76639899999999	16.63330297142857	17.05477	2706.8277142857146	0.5083685714285714	0.0770071428571428	0.7736912857142857	0.1857441428571428	0.287236	0.1912357142857142	0.3462057142857143	0.8246774285714286	4.688340571428571	5.4396762857142855	0.7513357142857142	0.090948	1.3525267142857142	0.0	1.2744707142857143	0.2054857142857142	0.297	3.220431142857143	0.4418528571428571	0.3388675714285715	3.159798285714285	1.091726	1.3372545714285713	0.5024857142857143	0.2455285714285713	4.999538571428571	5.338406142857143	0.1959285714285714	0.0849698571428571	0.2867117142857142	0.103315	0.4843325714285714	0.5876475714285715	0.0898864285714285	0.2777924285714286	0.3676788571428572	1.4379667142857142	1.5229365714285714	2.92022410678933	4.486097715824374
female	Flexitarian 75%	13.433479000000002	226.82029085714288	60.852061142857146	1752.508057142857	54.89324799999999	16.081264114285716	18.343647142857144	2749.308871428571	0.4588971428571428	0.2785867142857143	0.8174567142857142	0.00243	0.1863	0.0984142857142857	0.6005392857142857	0.8852535714285715	4.468962571428572	5.524319714285714	1.0553571428571429	0.7387994285714284	1.3125634285714285	0.0	0.7553677142857141	0.0385714285714285	0.1157142857142857	2.961016285714286	0.6206557142857143	0.2867084285714286	3.4273862857142854	0.7831857142857144	1.0783	0.1542857142857143	0.2951142857142857	4.659972000000001	4.946680428571429	0.0414698571428571	0.0714352857142857	0.3584805714285714	0.2946261428571429	0.1791634285714285	0.4737895714285714	0.0148585714285714	0.4265885714285714	0.4414471428571428	1.3151871428571429	1.3866224285714286	3.1570952263973293	5.0
female	Flexitarian 75%	14.077349571428572	235.2715318571429	59.23100171428571	1770.0559285714285	63.98538928571429	20.57652588571429	18.064467142857144	2701.6276428571427	0.2832107142857142	0.5220591428571428	0.8772698571428571	0.0	0.1926714285714285	0.0127685714285714	0.7321858571428572	0.9376258571428572	5.196016285714286	6.020670714285714	0.8246544285714287	0.5125848571428572	1.6274864285714286	0.262086	0.5778765714285715	0.0	0.15555	3.135583857142857	0.3957347142857143	0.282416	3.3757685714285715	1.015564142857143	1.1577281428571429	0.15555	0.142164	4.689046714285714	4.971462714285714	0.0327044285714285	0.0685612857142857	0.6870558571428571	0.1006362857142857	0.1703678571428571	0.2710041428571428	0.0185178571428571	0.3883817142857143	0.4068995714285714	1.397664	1.4662252857142857	3.3107211543719184	5.0
female	Flexitarian 75%	12.787633	230.9398927142857	63.44036942857143	1767.1466428571428	62.68618571428572	20.4017198	16.12579857142857	2873.4235285714285	0.3235435714285714	0.3869192857142857	0.8747104285714286	0.105369	0.0920241428571428	0.1519	0.637519142857143	0.8814432857142858	4.517626142857143	5.506221142857143	0.988595	1.0185214285714286	1.7355354285714284	0.0	0.5985911428571429	0.0	0.2211337142857143	3.5737817142857145	0.2247251428571428	0.2876618571428571	3.577373142857143	1.2246485714285715	1.333762857142857	0.2211337142857143	0.1091142857142857	5.132269714285714	5.419931571428571	0.1163388571428571	0.0696984285714285	0.6835828571428572	0.0473114285714285	0.3082972857142857	0.3556087142857143	0.2041387142857142	0.0853882857142857	0.289527	1.4450574285714286	1.5147558571428572	3.1174665430183195	5.0
female	Flexitarian 75%	14.008717714285714	241.65671857142857	64.54086671428571	1798.9050285714286	58.579047571428575	17.701594271428572	17.53090285714286	2740.078585714286	0.2990157142857143	0.4898729999999999	0.7959601428571428	0.0	0.3268234285714286	0.1191285714285714	0.3505721428571428	0.7965241428571428	4.770087714285714	5.800329142857144	1.0302414285714283	0.9286571428571428	1.2973641428571427	0.0	0.5290892857142857	0.0	0.45255	3.2076605714285717	0.4960071428571429	0.3059071428571429	3.2511177142857144	0.8711574285714285	1.1171717142857145	0.45255	0.2460142857142856	4.820839428571428	5.126746571428571	0.0979271428571428	0.0754964285714285	0.464103	0.0807288571428571	0.3274481428571428	0.408177	0.1059742857142857	0.2830202857142857	0.3889945714285714	1.3592017142857142	1.4346981428571428	2.767392282410017	4.706999262535515
female	Flexitarian 75%	13.712011142857142	233.86008985714284	70.90889471428571	1766.902028571429	60.765766	20.027121885714283	17.950005714285716	2564.016314285714	0.3495335714285714	0.5051941428571428	0.8626562857142857	0.0	0.1423091428571428	0.1811071428571428	0.6149001428571429	0.9383164285714286	4.850159714285715	5.867059571428571	1.0168998571428571	0.6000571428571428	1.7521147142857143	0.0	1.1938431428571428	0.0	0.15555	3.701565	0.2423667142857142	0.35365	3.788381714285714	0.7684074285714286	1.129316	0.15555	0.3609085714285714	5.073247714285714	5.426897714285714	0.078	0.0858357142857142	0.4308557142857143	0.034076	0.454756	0.488832	0.1328035714285714	0.2408035714285714	0.3736071428571429	1.3712948571428571	1.4571305714285714	3.319073487799978	5.0
female	Flexitarian 75%	13.82436142857143	242.9867947142857	67.60232042857142	1806.9121857142857	59.40172371428572	17.431117542857145	17.387118571428573	2628.7455428571425	0.4464755714285714	0.1981547142857143	0.7313445714285715	0.0	0.3524029999999999	0.1075714285714285	0.2168571428571429	0.6768315714285714	4.597186714285714	5.626215285714286	1.0290285714285716	1.3130605714285717	1.4885432857142855	0.0	0.89112	0.0	0.0	3.6927238571428576	0.0174285714285714	0.2733748571428571	3.710152428571429	0.5844108571428571	1.2970179999999998	0.0	0.7126071428571427	5.007170428571428	5.280545285714285	0.1761077142857142	0.0681417142857142	0.2726547142857142	0.2360295714285714	0.1950951428571428	0.4311247142857143	0.0214285714285714	0.5266777142857143	0.5481062857142858	1.4279934285714284	1.496135142857143	2.3411194826583905	3.938072830529601
female	Flexitarian 75%	13.125691714285717	230.28165557142856	66.07209814285714	1752.467442857143	62.70776142857142	21.435948242857144	19.160662857142857	3056.340428571428	0.561390142857143	0.2472788571428571	0.8831188571428571	0.0563927142857142	0.3181234285714285	0.2801571428571429	0.229925	0.8282055714285715	4.205692428571429	5.621971	1.4162785714285715	0.9555275714285714	1.2554567142857145	0.262086	0.8280697142857143	0.0	0.1216	3.42274	0.3292692857142857	0.3799357142857142	3.630409285714286	1.0750792857142857	1.1523792857142856	0.1216	0.0773	4.904388571428571	5.284324285714285	0.1639495714285714	0.0933785714285714	0.3116694285714286	0.1900678571428571	0.228262	0.4183298571428571	0.2028525714285714	0.3874348571428571	0.5902874285714287	1.4842362857142857	1.5776148571428572	2.953712402776164	3.909119901237048
female	Flexitarian 75%	13.943003	236.30393728571428	64.68181314285714	1776.435842857143	52.18245242857143	15.6820541	16.61296	2702.828457142857	0.2712085714285714	0.4969562857142857	0.8341199999999999	0.0	0.2049851428571428	0.1410428571428571	0.4684454285714286	0.8144734285714286	4.517893428571428	5.292960714285714	0.7750672857142857	0.6069918571428571	1.2096035714285711	0.3058359999999999	0.6527857142857142	0.3234857142857143	0.267437	3.3661398571428576	0.1325067142857142	0.3306967142857143	2.9077238571428574	0.8718370000000001	1.1959848571428573	0.5909227142857143	0.3241478571428571	4.694631428571428	5.025328142857143	0.1317382857142857	0.0822577142857142	0.4737341428571429	0.190822	0.2669338571428571	0.4577558571428572	0.01942	0.4376837142857143	0.4571037142857143	1.520332	1.6025897142857144	2.865546171588248	4.738635609444912
female	Flexitarian 75%	13.263769714285717	225.51697842857143	65.26164771428571	1802.6792	62.154534142857145	18.872232742857143	18.18598142857143	2762.6454714285715	0.5623611428571429	0.3883888571428571	1.0047514285714283	0.00243	0.0	0.2192857142857142	0.7081912857142857	0.927477	3.663001428571429	5.810989714285715	2.147988285714286	0.415228	1.319195	0.0	1.5207517142857143	0.0	0.0	3.2551747142857144	0.5200162857142857	0.2667882857142857	3.775191	1.0534302857142857	1.1962302857142857	0.0	0.1427999999999999	4.971421285714285	5.238209571428572	0.2481624285714285	0.0659455714285714	0.3322584285714285	0.025415	0.2476455714285714	0.2730605714285714	0.2121932857142857	0.3779951428571428	0.5901884285714286	1.4436698571428572	1.5096154285714287	3.2156199783078425	4.910685756749493
female	Flexitarian 75%	12.892892571428572	220.6536392857143	68.92345885714285	1821.7427571428573	55.37623985714286	18.107495985714287	17.80520142857143	2622.408457142857	0.3376078571428572	0.2253737142857142	0.7288101428571429	0.0874285714285714	0.1373571428571428	0.1744714285714285	0.6215042857142857	0.9333328571428572	4.913566	5.881925142857143	0.9683591428571428	0.4121531428571428	1.0270852857142858	0.04375	1.3929608571428571	0.0	0.2637227142857142	3.139672	0.6322131428571429	0.2799152857142857	3.508162428571429	0.7863397142857143	1.1026825714285715	0.2637227142857142	0.3163428571428572	4.874567714285715	5.154483	0.2190142857142857	0.0688472857142857	0.4180034285714286	0.1493822857142857	0.3919508571428571	0.5413331428571428	0.0	0.3328571428571428	0.3328571428571428	1.511208	1.5800552857142858	3.20206040851322	5.0
female	Flexitarian 75%	13.611080857142856	231.4524257142857	71.36694328571429	1762.8498	55.42615657142857	17.06973832857143	16.27889	2890.192971428572	0.2185364285714285	0.2780308571428571	0.7126362857142857	0.0809404285714285	0.3571455714285714	0.2120714285714285	0.2516601428571429	0.820877142857143	5.157163857142857	5.438649571428571	0.2814857142857143	0.2308071428571428	2.410554714285714	0.0	0.7651249999999999	0.0	0.0	3.406486857142857	0.0562	0.3448484285714285	3.462686857142857	1.0764442857142855	1.4364871428571429	0.0	0.3600428571428571	4.899174	5.244022428571428	0.0949562857142857	0.085141	0.2457921428571428	0.2195072857142857	0.3010017142857143	0.520509	0.2200828571428571	0.2453055714285714	0.4653884285714285	1.3266458571428572	1.4117868571428571	2.910334245638592	4.316914253597458
female	Flexitarian 75%	13.747720285714284	236.7051624285714	59.241266	1799.4452	57.030263	17.4389766	18.07248	2823.3637285714285	0.4507465714285714	0.1430292857142857	0.7207772857142858	0.11993	0.1165714285714285	0.0756257142857142	0.6864024285714285	0.8785995714285715	4.029253714285715	5.550200571428571	1.520946857142857	1.3635214285714283	0.8989842857142857	0.04375	0.6226414285714287	0.0	0.4545098571428571	3.3834070000000005	0.230917	0.3143647142857143	3.159814142857143	1.0854697142857144	1.3528194285714288	0.4545098571428571	0.2673497142857143	4.967143428571428	5.281508142857143	0.1156955714285714	0.0761652857142857	0.4102305714285714	0.1032085714285714	0.1764242857142857	0.2796328571428571	0.4046414285714285	0.1679958571428571	0.5726372857142857	1.3781962857142855	1.4543615714285714	3.051633537619579	5.0
female	Flexitarian 75%	14.037267571428572	236.0131957142857	67.98174228571429	1787.5555571428572	57.68015657142856	18.587436214285717	15.897404285714286	2547.0305285714285	0.4200761428571428	0.3793324285714285	0.8522674285714286	0.0481	0.3193948571428571	0.0323005714285714	0.4980014285714286	0.8496968571428571	4.754320428571428	5.227456142857143	0.4731357142857142	0.693269857142857	0.8584288571428571	0.262086	1.5125748571428572	0.0	0.15555	3.481909571428571	0.3751405714285715	0.2869341428571429	3.701500142857143	0.5707664285714286	1.0010949999999998	0.15555	0.4303285714285714	4.858145142857143	5.145079285714286	0.1970121428571428	0.0710409999999999	0.2809665714285714	0.2210394285714285	0.2101408571428571	0.4311802857142857	0.1513214285714285	0.2604277142857142	0.4117491428571428	1.3209081428571428	1.3919491428571429	2.970875694420973	5.0
female	Flexitarian 75%	13.153188714285715	227.9613817142857	66.99499857142857	1782.1230714285714	60.49406328571428	18.314421828571422	18.6615	2690.3400857142856	0.641811	0.0376142857142857	0.7573967142857143	0.0	0.2449595714285714	0.1401428571428571	0.550824	0.9359264285714284	4.925922714285714	5.8312227142857145	0.9053	0.5150714285714285	1.3719425714285711	0.0	0.5910107142857143	0.5051428571428572	0.0708874285714285	3.0540550000000004	0.6317231428571428	0.323136	3.109747857142857	0.792118	1.3277954285714286	0.5760302857142857	0.5356774285714285	5.013573571428571	5.336709571428571	0.2512257142857143	0.0804951428571428	0.4602024285714286	0.0973768571428571	0.2333055714285714	0.3306824285714285	0.0874778571428571	0.2836021428571428	0.37108	1.4131905714285715	1.4936857142857145	3.2823435554775493	5.0
female	Flexitarian 75%	12.893706714285717	230.70015614285717	69.64034857142858	1782.7465857142856	60.03293842857143	19.11437861428572	17.204255714285715	2574.293142857143	0.2771531428571429	0.1762485714285714	0.7092388571428572	0.1646228571428571	0.1709562857142857	0.0520357142857142	0.4642131428571429	0.6872051428571428	4.268157	5.613291428571428	1.3451344285714286	0.5271342857142857	1.9543337142857145	0.0	0.0435908571428571	0.0	0.6993499999999999	3.224408857142857	0.6385131428571428	0.26715	3.163572	0.7101994285714286	1.0716137142857145	0.6993499999999999	0.3614142857142856	4.9345357142857145	5.2016857142857145	0.360544	0.0649642857142857	0.3295822857142857	0.1285044285714285	0.3068992857142857	0.4354037142857143	0.2220178571428571	0.1970777142857143	0.4190955714285714	1.5446255714285717	1.6095898571428573	2.409221914810887	4.453587470460207
female	Flexitarian 75%	14.497728285714286	238.99551842857144	65.34063042857143	1748.4575	50.12178457142857	14.87860725714286	18.507035714285717	2720.8682	0.276324	0.2597207142857143	0.7284068571428571	0.1100549999999999	0.1290857142857142	0.1576542857142857	0.68948	0.97622	4.710345428571428	5.431022285714286	0.7206768571428572	0.2069994285714285	1.8249777142857144	0.0	0.6164198571428571	0.2054857142857142	0.6772394285714286	3.531122142857143	0.1332795714285714	0.2572464285714285	2.781676571428572	0.9073105714285716	1.4296534285714286	0.8827251428571429	0.5223428571428571	5.094055142857143	5.351301571428571	0.0341098571428571	0.0643607142857142	0.5288874285714286	0.128462	0.1549384285714286	0.2834004285714285	0.0517435714285714	0.4384391428571428	0.4901827142857143	1.336580428571429	1.4009411428571428	3.4895758118227063	5.0
female	Flexitarian 75%	12.456804285714286	226.40539542857144	62.94895528571429	1751.1527857142858	63.05562428571428	19.98312245714286	16.775704285714287	2740.777128571429	0.6398400000000001	0.2842081428571428	0.9473814285714284	0.0179404285714285	0.1188	0.4731642857142857	0.3157101428571429	0.9076744285714284	4.376682	5.365539142857143	0.9888571428571428	0.5055142857142857	1.3502642857142857	0.0	1.4272904285714283	0.0	0.0	3.283069	0.3577152857142857	0.296975	3.6407842857142856	0.6573260000000001	1.1660974285714285	0.0	0.5087714285714285	4.806881714285715	5.103856714285714	0.0	0.0739892857142857	0.2894244285714286	0.2498757142857142	0.1825892857142857	0.432465	0.106138	0.4596554285714286	0.5657934285714286	1.2876828571428571	1.361672142857143	3.239560376941899	3.1016007455333807
female	Flexitarian 75%	13.988566571428573	226.8399878571429	60.739178	1745.9554857142855	58.28493471428572	19.081933442857142	17.972289999999997	2516.3893	0.5083871428571428	0.2598595714285714	0.8526385714285715	0.0768704285714285	0.0701642857142857	0.3892828571428571	0.4580662857142857	0.9175134285714286	4.15265	5.600969714285715	1.4483197142857145	0.6476347142857143	1.3057488571428573	0.262086	0.5542857142857143	0.0	0.0	2.769755285714286	0.9751428571428572	0.3745334285714286	3.744898142857143	1.099903857142857	1.176403857142857	0.0	0.0765	4.921302	5.295835428571428	0.1449257142857143	0.0924602857142857	0.4341128571428571	0.3440222857142857	0.2258154285714285	0.5698377142857143	0.1663507142857142	0.1544494285714286	0.3208001428571428	1.4696764285714286	1.5621367142857143	3.284424474444955	3.781815857782793
female	Flexitarian 75%	13.783118428571427	238.039385	65.74682085714286	1772.7418714285716	59.731057142857146	19.530106028571428	17.81083285714286	2598.9098285714285	0.368569	0.3845252857142857	0.8542704285714285	0.0888145714285714	0.0902108571428571	0.2342562857142857	0.5788145714285715	0.9032817142857142	4.659702142857142	5.835973285714286	1.1762711428571428	0.3343714285714285	0.3098681428571428	0.04375	1.105780142857143	1.019	0.1685798571428571	2.981349571428572	0.6743917142857143	0.2598874285714286	2.4681614285714284	0.8319944285714286	1.2546584285714284	1.1875798571428573	0.422664	4.910399714285715	5.170287142857143	0.1702428571428571	0.0633434285714285	0.4175094285714285	0.157015	0.3589954285714286	0.5160104285714285	0.1304775714285714	0.1496428571428571	0.2801204285714285	1.3838831428571428	1.4472265714285717	3.1846208437194834	4.717448147373902
female	Flexitarian 75%	12.938965714285716	225.8563098571429	61.879327	1777.2340714285715	61.11624414285715	18.898327285714288	16.239878571428573	2981.083457142857	0.3039054285714285	0.4355211428571428	0.8138265714285715	0.0008571428571428	0.0493852857142857	0.0074285714285714	0.6854151428571429	0.742229	4.019545285714286	5.640757	1.6212117142857143	0.3359642857142857	1.1041614285714283	0.0	1.5008947142857143	0.0	0.1798	3.1208204285714283	0.5561112857142857	0.2863799999999999	3.497131714285714	0.7051602857142857	1.0705317142857145	0.1798	0.3653714285714285	4.747463428571429	5.033843428571428	0.0385451428571428	0.0706597142857142	0.4821422857142857	0.1890055714285714	0.1711231428571428	0.3601287142857143	0.1111428571428571	0.3928901428571429	0.504033	1.3848491428571428	1.4555088571428574	2.610197117294261	5.0
female	Flexitarian 75%	14.058292571428572	228.037729	63.03852985714286	1780.0440571428571	57.20396871428572	17.067219571428573	16.66731	2589.5496	0.1323114285714285	0.4639127142857142	0.7797255714285714	0.16643	0.2832571428571429	0.1319542857142857	0.4654922857142857	0.8807037142857143	4.710997857142857	5.5527492857142855	0.8417514285714286	1.1405565714285713	1.2545911428571428	0.0	0.4944251428571429	0.595	0.0	3.484572857142857	0.1824224285714285	0.321111	3.0719952857142863	0.9227232857142856	1.2751804285714283	0.595	0.3524571428571428	4.942175714285715	5.263286714285714	0.129448	0.0778069999999999	0.5789954285714286	0.1396471428571428	0.2388247142857142	0.3784718571428571	0.02523	0.2778042857142857	0.3030342857142857	1.3899495714285717	1.4677565714285714	3.092282009649135	5.0
female	Flexitarian 75%	13.321009571428572	224.15535085714285	61.67386600000001	1758.2858714285717	57.65983757142857	17.7018172	16.669744285714287	2869.6277285714286	0.3360528571428571	0.2085571428571428	0.5538957142857143	0.0	0.2021091428571428	0.2852142857142857	0.3928285714285714	0.8801519999999999	4.518177	5.693748428571429	1.1755714285714285	0.9521357142857142	1.405148	0.0	0.6995161428571429	0.0	0.1798	3.236599857142857	0.4848964285714286	0.3000248571428571	3.541696285714285	0.6463642857142858	0.9817871428571427	0.1798	0.3354228571428571	4.703283428571429	5.003308285714286	0.1757082857142857	0.0738952857142857	0.4228932857142857	0.033231	0.4455742857142857	0.4788052857142856	0.0904097142857143	0.3867087142857142	0.4771184285714285	1.5545252857142855	1.6284205714285716	3.128586818212097	4.229529196255921
female	Flexitarian 75%	13.226387	228.9160104285714	67.50620571428571	1800.0428	60.47853842857143	19.944134171428573	17.387444285714285	2544.7936	0.2228457142857142	0.5034321428571428	0.9102135714285714	0.126	0.0938091428571428	0.1103571428571428	0.6272942857142857	0.8314605714285713	4.283275142857143	5.863432285714286	1.5801571428571428	0.3273071428571428	1.5280812857142858	0.0	0.9482451428571428	0.0	0.6212799999999999	3.424913571428572	0.3305942857142857	0.274124	3.134227857142857	0.9775501428571428	1.239850142857143	0.6212799999999999	0.2623	4.995358	5.269482000000001	0.1577857142857142	0.0687348571428571	0.5250758571428572	0.0932538571428571	0.1781988571428571	0.2714527142857142	0.3307242857142857	0.0169238571428571	0.3476481428571428	1.3019624285714286	1.3706972857142858	2.886947227826233	5.0
female	Flexitarian 75%	13.04366442857143	223.66686128571428	62.21190857142857	1777.550642857143	57.32622485714285	17.294080742857144	16.486182857142857	2875.227128571428	0.4700391428571429	0.2976324285714285	0.9339274285714284	0.0092558571428571	0.3997252857142857	0.22917	0.433917	1.0628122857142857	4.798821428571428	5.774464285714286	0.9756428571428571	0.4793137142857143	0.819716857142857	0.04375	1.3602504285714283	0.0	0.2293798571428571	2.932410857142857	0.5615417142857143	0.2379012857142857	3.264572714285714	1.0936877142857142	1.561802	0.2293798571428571	0.4681142857142856	5.055754571428571	5.293655857142857	0.1286835714285714	0.0595138571428571	0.7355187142857142	0.0734285714285714	0.3033478571428571	0.3767764285714285	0.0981414285714285	0.0417857142857142	0.1399271428571428	1.380905857142857	1.4404197142857142	3.7369268844218975	5.0
female	Flexitarian 75%	12.993951999999998	231.87175242857143	66.16932257142857	1747.585042857143	52.75968942857144	15.993384085714284	16.356765714285714	2633.492828571428	0.3787297142857143	0.5583997142857143	0.9756127142857144	0.0179404285714285	0.2364857142857142	0.0255	0.420141	0.6821267142857143	5.427055142857142	5.992759142857143	0.565704	0.3640338571428572	0.3430824285714285	0.262086	1.5399607142857143	0.5512114285714287	0.2421514285714286	3.3025258571428573	0.3560812857142857	0.2714784285714285	2.8652442857142857	0.6363851428571429	1.1851994285714285	0.7933628571428573	0.5488142857142857	4.843806571428572	5.115285	0.1523281428571428	0.0687292857142857	0.4272502857142857	0.0335982857142857	0.2608345714285714	0.2944328571428571	0.0419178571428571	0.4434722857142857	0.4853901428571428	1.3594014285714286	1.4281307142857145	2.439533332990547	4.696672108816155
female	Flexitarian 75%	12.989717	226.00860242857144	65.47901371428571	1785.768942857143	56.83914542857143	16.560351157142858	15.50253714285714	2476.336828571428	0.3609228571428571	0.3504167142857142	0.860841	0.13893	0.0004958571428571	0.4409928571428571	0.3344332857142857	0.7759220000000001	4.915188714285714	5.859048428571429	0.9438597142857142	0.3092785714285714	0.7135331428571429	0.04375	1.0323804285714286	0.5670000000000001	0.3241298571428571	2.990072	0.4485278571428571	0.2778178571428571	2.54747	0.9578171428571428	1.2033457142857142	0.8911298571428572	0.2455285714285713	4.641945571428572	4.919763428571429	0.1422285714285714	0.0682321428571428	0.5704842857142857	0.1525585714285714	0.37304	0.5255985714285715	0.0209478571428571	0.06819	0.0891378571428571	1.3274492857142857	1.3956814285714287	2.7156438795721343	2.3444322416179486
female	Flexitarian 75%	13.214273285714286	219.26106357142856	65.63364814285714	1790.3562857142858	61.92411371428572	19.66593795714286	19.41125857142857	2689.8765857142857	0.5460367142857143	0.2454482857142856	0.8303312857142856	0.0203704285714285	0.191	0.1748428571428571	0.4762958571428571	0.8421387142857143	4.632282571428571	5.851468285714285	1.2191857142857143	0.3704	1.703034142857143	0.0	1.5493515714285715	0.0	0.0	3.6227857142857145	0.0665795714285714	0.297632	3.6893652857142856	0.7176045714285715	1.119068857142857	0.0	0.4014642857142857	4.808434142857143	5.106066142857143	0.4353757142857143	0.0735417142857143	0.3412874285714286	0.0391471428571428	0.3849482857142857	0.4240954285714285	0.00243	0.1415828571428571	0.1440128571428571	1.3447714285714285	1.418313142857143	2.9398433184967008	4.658959940455587
female	Flexitarian 75%	13.060097	253.4118988571429	69.35381257142858	1826.3615142857143	60.846714000000006	18.57926421428571	19.344465714285715	2762.5366285714285	0.2571078571428571	0.4537817142857143	0.9371752857142858	0.0797142857142857	0.2064785714285714	0.0012857142857142	0.6619572857142858	0.8697215714285714	3.612837714285714	5.973411142857143	2.360573428571428	0.2229142857142856	2.3214007142857143	0.0	0.213948	0.2054857142857142	0.4272734285714286	3.391022142857143	0.2632835714285714	0.2612084285714285	3.0215465714285714	0.6536717142857142	1.1712788571428572	0.6327591428571429	0.5176071428571428	4.825584571428571	5.086793	0.0716428571428571	0.0641781428571428	0.2396845714285714	0.0938251428571428	0.2305634285714285	0.3243885714285714	0.2238315714285714	0.4556381428571429	0.6794697142857143	1.3151857142857144	1.3793638571428573	2.976278123969605	5.0
female	Flexitarian 75%	13.795763857142855	237.4380522857143	65.860032	1793.3456285714287	59.08455128571429	19.251765557142857	15.537397142857143	2470.583857142857	0.4025052857142857	0.2175424285714286	0.8002859999999999	0.1558954285714285	0.3066484285714285	0.2230714285714286	0.2224014285714285	0.7521212857142857	5.095938428571428	5.910487857142856	0.8145494285714285	0.7654285714285713	1.3589002857142858	0.0	1.343996571428571	0.0	0.0	3.4683254285714287	0.4157324285714286	0.2786058571428572	3.8840578571428575	0.569196	1.073402857142857	0.0	0.5042068571428572	4.957460714285714	5.236066571428571	0.0786285714285714	0.0682087142857142	0.3559784285714285	0.3494465714285714	0.2052294285714285	0.554676	0.0185178571428571	0.3575564285714286	0.3760742857142857	1.3653572857142855	1.433566	2.621222569047601	3.687589892838281
female	Flexitarian 75%	13.812230714285716	238.070062	68.37631571428571	1825.8188714285716	56.96447871428571	17.265183142857143	17.43788285714286	2908.3411285714287	0.3761168571428572	0.2728798571428571	0.7277110000000001	0.0771428571428571	0.4106468571428571	0.0988571428571428	0.3548387142857142	0.8643427142857142	4.939185428571428	5.670239142857143	0.7310537142857143	0.4002571428571428	2.179637571428572	0.0	0.3695037142857142	0.0	0.1276	3.0769984285714287	0.7366038571428571	0.3082784285714286	3.686002285714286	0.6449034285714286	1.0229462857142857	0.1276	0.378042857142857	4.836548571428572	5.144827	0.2575699999999999	0.0770292857142857	0.4061587142857142	0.1201462857142857	0.2479652857142857	0.3681115714285714	0.0	0.3387927142857143	0.3387927142857143	1.370633	1.4476622857142856	2.958750207274902	5.0
female	Flexitarian 75%	12.688925428571428	229.49248242857144	68.085265	1786.206657142857	57.57932114285715	18.331416314285715	18.45361285714286	2665.3837	0.3641902857142857	0.5744234285714285	0.9531865714285714	0.00243	0.129375	0.3110071428571428	0.4419187142857143	0.8823008571428571	4.690716428571428	5.907494714285714	1.2167782857142857	0.8530285714285715	1.070385	0.0	1.2364787142857143	0.0	0.0	3.1598922857142857	0.279423	0.2458035714285714	3.4393152857142857	0.9319161428571427	1.4056727142857142	0.0	0.4737565714285713	4.844988	5.0907915714285705	0.1895642857142857	0.0603321428571428	0.3762734285714285	0.1891314285714285	0.3636028571428571	0.5527342857142857	0.20743	0.1201185714285714	0.3275485714285714	1.4461205714285714	1.5064527142857145	3.0872017720298017	3.997953652235376
female	Flexitarian 75%	13.176486142857144	217.283863	70.380892	1772.174042857143	64.25310771428572	19.95278037142857	17.35839	2960.9720285714284	0.5618935714285714	0.2741621428571428	0.9840318571428572	0.0179404285714285	0.2160422857142857	0.1320714285714285	0.4908642857142857	0.838978	4.620684714285715	5.910536714285714	1.2898519999999998	0.9079358571428572	2.050923	0.0	0.0871817142857142	0.1105714285714285	0.1928571428571428	3.349469142857143	0.2568524285714285	0.2458227142857143	3.302893	1.0200935714285717	1.3902078571428569	0.3034285714285714	0.3701142857142857	4.996529428571429	5.242352142857143	0.0850499999999999	0.0591638571428571	0.5357357142857142	0.1714281428571428	0.3374799999999999	0.5089081428571428	0.1583117142857142	0.16417	0.3224817142857143	1.4521755714285711	1.5113394285714286	2.958858652249594	4.986153689854856
female	Flexitarian 75%	14.235290714285714	239.88501742857144	68.39148242857142	1787.240757142857	59.85212485714286	16.50749367142857	18.61087714285714	2484.102414285714	0.1512678571428571	0.5252495714285714	0.807146	0.0	0.3583234285714285	0.2128828571428571	0.3593215714285714	0.9305278571428572	4.569254	5.819768285714285	1.2505142857142857	0.2308071428571428	2.2032151428571427	0.0	0.8539958571428572	0.0	0.15555	3.443568142857143	0.213131	0.2595441428571429	3.5011491428571437	1.0829017142857142	1.266158857142857	0.15555	0.1832571428571428	4.922858	5.182402142857143	0.2372434285714285	0.0637888571428571	0.2838664285714286	0.0882207142857142	0.2531835714285714	0.3414042857142857	0.1245824285714285	0.3903191428571428	0.5149015714285714	1.3774157142857142	1.4412045714285713	3.2540658464169026	5.0
female	Flexitarian 75%	13.303566714285711	218.0895361428572	65.16923742857144	1758.348157142857	65.00660885714287	22.732171857142852	16.877974285714284	2562.604371428571	0.3406382857142857	0.1634268571428571	0.7325	0.0771428571428571	0.1798571428571428	0.0315	0.6726274285714285	0.8839845714285716	4.418942	5.5082194285714285	1.0892774285714286	0.6667714285714287	1.46129	0.0	1.2929860000000002	0.0	0.0988571428571428	3.5199045714285715	0.029495	0.2379542857142857	3.450542428571429	0.9603331428571428	1.3480754285714285	0.0988571428571428	0.3877422857142857	4.897475	5.135429285714285	0.1541005714285714	0.0586937142857142	0.4462607142857143	0.0389362857142857	0.2474214285714286	0.2863577142857142	0.1730678571428571	0.3515384285714286	0.5246062857142857	1.4113252857142855	1.470019	3.1420987641071028	5.0
female	Flexitarian 75%	13.121029571428574	252.364415	66.87142757142858	1812.0786714285716	58.13060957142857	17.406682971428573	15.16247857142857	2647.8030714285715	0.3109234285714286	0.2897281428571428	0.7899087142857143	0.0	0.0582857142857142	0.0623571428571428	0.8442877142857144	0.9649305714285716	4.984424	5.704335142857143	0.7199111428571427	0.4588347142857142	1.2879948571428572	0.262086	0.56862	0.0	0.8746910000000001	3.452226571428572	0.2991375714285715	0.2275497142857143	2.876673142857143	0.6953235714285714	1.405320142857143	0.8746910000000001	0.7099965714285714	5.156684285714285	5.384234	0.3703461428571429	0.0550262857142857	0.1618261428571428	0.1012737142857142	0.181669	0.2829427142857142	0.0185178571428571	0.5533347142857143	0.5718525714285715	1.3869675714285716	1.441993857142857	3.328120443398914	5.0
female	Flexitarian 75%	14.327341571428573	223.874549	62.90102957142857	1744.239857142857	61.66560414285714	19.846100371428573	17.08438142857143	2738.1355285714285	0.513158	0.3257808571428571	0.8458688571428572	0.00243	0.1650142857142857	0.052022	0.4542845714285714	0.671320857142857	4.911494142857143	5.493430428571429	0.5819362857142857	0.3584908571428571	1.9038707142857143	0.0	0.961573	0.0519655714285714	0.062634	3.3385341428571427	0.4871104285714285	0.3007147142857143	3.711045	0.5748217142857143	1.0421788571428572	0.1145995714285714	0.4673571428571428	4.867823428571429	5.168538142857143	0.1906712857142857	0.0752969999999999	0.3883835714285714	0.2333437142857142	0.2828674285714286	0.5162111428571429	0.0688551428571428	0.2367614285714285	0.3056165714285714	1.4008825714285713	1.4761795714285717	2.405492191891367	4.438171552257844
female	Flexitarian 75%	12.89268242857143	222.90366171428573	63.93724171428572	1773.0151857142855	58.178309285714285	18.378165142857146	16.888387142857145	2741.2816285714284	0.4625457142857143	0.2492162857142856	0.8785499999999999	0.1653737142857143	0.300026	0.5479642857142857	0.0217045714285714	0.8696948571428571	4.259418571428571	5.727152571428571	1.467734	0.0542617142857142	1.7037067142857143	0.0	0.9606342857142856	0.0	0.2761142857142857	2.994717	0.7675000000000001	0.3100867142857142	3.4861027142857144	1.0201367142857145	1.021851	0.2761142857142857	0.0017142857142857	4.784068	5.094154714285715	0.0940264285714285	0.0778587142857142	0.3217285714285714	0.1446858571428571	0.4734031428571428	0.6180890000000001	0.1056564285714285	0.2290952857142857	0.3347517142857143	1.3685957142857144	1.4464544285714285	3.0657339547563134	2.2682446124887345
female	Flexitarian 75%	13.41816542857143	219.71384714285716	63.06733442857143	1778.3184857142858	59.42248214285714	18.428562042857145	15.511338571428572	2310.0961857142856	0.2750492857142857	0.5583478571428572	0.9324232857142858	0.0179404285714285	0.2207714285714285	0.1600971428571428	0.3617941428571428	0.7426627142857143	4.484551000000001	5.450765285714286	0.9662142857142858	0.0657142857142857	1.1360505714285716	0.0	1.7087694285714288	0.0	0.15555	3.0660842857142856	0.6664595714285715	0.266249	3.576993857142857	0.9284388571428572	1.300658857142857	0.15555	0.37222	5.033202714285714	5.2994517142857145	0.1092988571428571	0.0658598571428571	0.2897891428571428	0.0984091428571428	0.1485188571428571	0.246928	0.3400811428571428	0.2572078571428571	0.597289	1.243305	1.3091648571428571	2.610129738611661	4.094918711893275
female	Flexitarian 75%	12.725696285714289	227.9118894285714	65.93697971428571	1758.3056	56.15039214285714	17.990927957142855	14.784254285714283	2666.977385714286	0.5908464285714284	0.2278995714285714	0.9234007142857142	0.0179404285714285	0.0056999999999999	0.3303462857142857	0.6007607142857143	0.936807	4.3179362857142864	5.4802862857142856	1.16235	0.4522857142857143	1.8655974285714283	0.04375	0.8028301428571428	0.0	0.1685798571428571	3.333043142857143	0.3067554285714285	0.2874832857142858	3.4712187142857145	1.0099352857142858	1.2868352857142855	0.1685798571428571	0.2769	4.926633857142858	5.214117142857143	0.0303862857142857	0.0720198571428571	0.3590385714285714	0.3125114285714286	0.2852794285714286	0.5977908571428572	0.0124285714285714	0.3735348571428571	0.3859634285714285	1.373179142857143	1.445199	3.329935222864558	4.311400093687599
female	Flexitarian 75%	13.89245	229.50987942857145	68.22168171428572	1771.2725142857144	57.96040471428572	19.695389542857143	15.491690000000002	2779.718714285714	0.5372848571428571	0.2965607142857142	1.0556882857142855	0.1938212857142857	0.1292827142857142	0.4946857142857143	0.291769	0.9157374285714284	4.653043571428571	6.018043571428572	1.365	0.2229142857142856	2.283880857142857	0.0	1.217332142857143	0.0	0.0	3.7241272857142858	0.1339168571428571	0.2890917142857143	3.858044142857143	0.9153865714285712	1.1300579999999998	0.0	0.2146714285714285	4.988102142857144	5.277193857142857	0.1158765714285714	0.0713122857142857	0.7777945714285714	0.0622142857142857	0.1614571428571428	0.2236714285714285	0.0470571428571428	0.2254785714285714	0.2725357142857142	1.3898782857142855	1.4611905714285716	3.231213086869039	2.971392818509269
female	Flexitarian 75%	13.029952142857145	241.37878042857145	68.02858514285715	1810.7517142857143	57.69015785714286	19.488760000000003	18.939905714285715	2549.2917	0.23763	0.5920051428571428	0.9269192857142856	0.0179404285714285	0.1889285714285714	0.0093651428571428	0.4875662857142857	0.6858599999999999	3.635846428571429	5.688374142857143	2.052527714285714	0.6244694285714285	0.9896971428571428	0.524172	1.3657174285714289	0.0	0.15555	3.659606	0.1385662857142857	0.3295655714285714	3.642622285714286	0.7020051428571429	1.010255142857143	0.15555	0.30825	4.808427428571428	5.137993000000001	0.1724434285714285	0.0809638571428571	0.3889674285714286	0.039022	0.2711241428571428	0.3101461428571429	0.0427892857142857	0.3288131428571428	0.3716024285714286	1.2431594285714287	1.3241232857142855	2.367317929996239	4.669986308764267
female	Flexitarian 75%	13.655223	220.9543242857143	64.41422485714286	1764.0195714285712	60.135052	19.2192353	15.002385714285715	2725.5352857142857	0.544975	0.2702884285714285	0.8274062857142856	0.0	0.1018285714285714	0.3437071428571428	0.2079114285714285	0.6534471428571429	5.104015142857143	5.992157999999999	0.8881428571428571	1.0031571428571429	1.0470688571428572	0.0	1.048492	0.0	0.2771499999999999	3.375868	0.2550942857142856	0.3019237142857142	3.353812285714286	0.961188	1.2730165714285715	0.2771499999999999	0.3118285714285714	4.9039788571428575	5.205902571428571	0.2334367142857143	0.0756688571428571	0.4027802857142857	0.077478	0.5291562857142856	0.6066342857142857	0.0220812857142857	0.069968	0.0920492857142857	1.3349005714285715	1.4105694285714283	2.3151923646457764	2.194845262892694
female	Flexitarian 75%	12.866679571428572	239.793115	70.124241	1830.663	59.26466971428572	20.308624385714285	17.561684285714286	2622.9507714285714	0.4656084285714286	0.3313375714285714	0.9825318571428572	0.180443	0.2482157142857142	0.1204571428571428	0.4341637142857143	0.8028365714285715	5.184892428571429	5.710992428571429	0.5261	0.2698847142857142	1.7466641428571428	0.262086	0.955757142857143	0.0	0.0	3.234392	0.3295714285714285	0.3508341428571428	3.563963428571429	0.8215417142857142	1.285541714285714	0.0	0.4639999999999999	4.849505142857142	5.200339285714286	0.1448214285714285	0.0876981428571428	0.4069004285714285	0.230986	0.315664	0.54665	0.1784697142857143	0.3505944285714286	0.5290641428571429	1.627436	1.7151341428571432	2.740935153782303	4.659373602428659
female	Flexitarian 75%	13.184073285714286	231.8605298571429	63.19037014285714	1773.6989142857144	59.09745399999999	18.69410517142857	16.398944285714286	2648.169857142857	0.1444334285714285	0.549013	0.8292178571428571	0.0771428571428571	0.1000714285714285	0.2186071428571428	0.5245364285714286	0.8432149999999999	4.878295	5.8144092857142855	0.9361142857142858	1.1153	0.7846181428571428	0.0	0.801112	0.0	0.3232928571428571	3.024323	0.5171478571428573	0.3214675714285714	3.2181779999999995	0.9958628571428572	1.4478971428571428	0.3232928571428571	0.4520342857142858	4.989368	5.310835571428571	0.2328868571428571	0.0777298571428571	0.5089872857142858	0.0648907142857142	0.4565401428571428	0.5214308571428571	0.0455214285714285	0.1423778571428571	0.1878992857142856	1.451204285714286	1.5289341428571428	2.971244841812578	4.401873481120052
female	Flexitarian 75%	14.168542142857143	227.977027	61.679937	1827.5277714285717	59.31496371428572	18.550326	17.441350000000003	2619.8592	0.4853165714285714	0.30605	0.7965108571428571	0.0051442857142857	0.2789142857142857	0.1745828571428571	0.2506	0.7040971428571429	4.086620142857143	5.997484428571428	1.9108642857142857	0.3009851428571428	1.538759	0.0	0.9262057142857144	0.0	0.2142502857142857	2.980200142857143	0.4684285714285714	0.2480321428571428	3.2343784285714285	0.7846099999999999	1.14011	0.2142502857142857	0.3555	4.588738714285715	4.836770857142858	0.1688552857142857	0.0620035714285714	0.5774795714285714	0.1118615714285714	0.2957957142857143	0.4076572857142858	0.0282642857142857	0.3459507142857143	0.374215	1.5282071428571429	1.5902107142857145	2.4079563723495183	3.621793701254992
female	Flexitarian 75%	13.17983042857143	234.17368714285712	64.71303871428572	1799.0828714285713	59.643587857142855	19.84723991428572	14.965315714285714	2452.8809285714283	0.543339	0.3207877142857143	0.8855254285714286	0.0092558571428571	0.1660252857142857	0.1796457142857142	0.4687315714285714	0.8144025714285714	5.1019950000000005	5.987875000000001	0.88588	0.972742857142857	1.8546535714285717	0.0	0.5537051428571429	0.0	0.0	3.381101571428572	0.168482	0.2488925714285714	3.5495835714285717	0.7650527142857143	1.1745312857142858	0.0	0.4094785714285714	4.724114857142857	4.973007428571428	0.1065585714285714	0.0597691428571428	0.4155505714285714	0.085368	0.2866571428571428	0.3720251428571428	0.0	0.3051464285714286	0.3051464285714286	1.1992807142857145	1.2590498571428572	2.829228243047424	4.410280838250277
female	Flexitarian 75%	13.840571142857142	228.70252857142856	69.55394014285714	1773.4743714285717	61.08800842857142	18.8578879	17.3354	2757.243371428572	0.563734	0.2494781428571428	0.9325264285714284	0.0581142857142857	0.2915234285714286	0.1264177142857142	0.4920455714285714	0.9099867142857142	4.605860714285714	5.989389142857143	1.3835284285714289	0.9368071428571428	2.1610872857142858	0.0	0.2631808571428571	0.0385714285714285	0.1157142857142857	3.515361	0.095404	0.2850871428571429	3.4564792857142854	0.8584207142857142	1.2878064285714286	0.1542857142857143	0.4293857142857143	4.898571428571429	5.1836585714285714	0.1677044285714285	0.0712597142857142	0.2517392857142856	0.1227057142857142	0.2856141428571428	0.4083198571428572	0.3448315714285714	0.1715112857142857	0.5163428571428571	1.3441064285714286	1.415366142857143	3.20693496106424	5.0
female	Flexitarian 75%	13.753139285714283	221.857933	61.339453142857145	1776.2161428571428	59.92234585714285	18.81824205714286	14.74544	2774.0491	0.5312324285714286	0.1799357142857142	0.7148824285714286	0.0	0.1088805714285714	0.35635	0.4039082857142858	0.8691388571428572	5.316311285714286	5.746225571428572	0.4299142857142857	0.4358499999999999	1.5750784285714283	0.04375	0.7265348571428571	0.0385714285714285	0.2842941428571429	3.104078857142857	0.5807512857142857	0.3442021428571428	3.3619645714285715	0.9629771428571428	1.1239914285714283	0.3228655714285714	0.1610142857142857	4.808821571428571	5.153023714285714	0.1283032857142857	0.0853278571428571	0.413148	0.357083	0.2172075714285714	0.5742905714285714	0.1244564285714285	0.1765667142857143	0.3010231428571428	1.416765	1.5020928571428571	3.05825272390836	3.608716619349656
female	Omnivore	13.943970857142858	231.63905057142856	70.444471	1830.6812142857143	68.45000057142856	22.521826957142856	15.940938571428571	2798.3603714285714	0.5284235714285714	0.8140142857142856	1.3995925714285715	0.0179404285714285	0.1841214285714285	0.0216428571428571	0.6435225714285714	0.8492868571428571	5.232466142857143	5.864875	0.6324088571428571	0.5080177142857142	0.8888714285714286	0.105225	1.4740561428571428	0.170646	0.2504241428571429	3.397240428571428	1.0155914285714285	0.2846504285714286	3.9917617142857145	0.4023228571428571	0.7754154285714285	0.4210701428571428	0.3730925714285714	5.188247285714285	5.472897714285714	0.0807334285714285	0.071051	0.3607078571428572	0.0255537142857142	0.4001402857142856	0.425694	0.0941142857142857	0.3224637142857143	0.416578	1.283713285714286	1.3547642857142856	2.899490537031551	5.0
female	Omnivore	14.076925	216.1112998571428	74.97373585714286	1797.1646285714285	73.11525542857143	24.0973423	15.99056142857143	2599.2714	0.77435	0.3276652857142856	1.2509095714285714	0.08748	0.2496971428571428	0.0916928571428571	0.5290007142857143	0.8703907142857144	4.459758	5.252551571428571	0.7927935714285714	0.2229142857142856	3.0895	0.0	0.2671798571428571	0.0	0.0	3.5795941428571427	0.8286845714285714	0.2733178571428571	4.408278714285714	0.3878428571428571	1.0013342857142855	0.0	0.6134914285714286	5.409613	5.682930857142857	0.1950582857142857	0.0663892857142857	0.2231371428571428	0.055233	0.2602071428571428	0.3154401428571428	0.1232165714285714	0.4335734285714286	0.55679	1.2904255714285715	1.356814857142857	3.0269580637194826	5.0
female	Omnivore	13.084248285714288	220.58666485714284	72.97422057142857	1783.452657142857	67.50569128571429	23.03798812857143	16.598255714285717	2861.486642857143	0.4540251428571428	0.681478857142857	1.3304589999999998	0.1180264285714285	0.0064285714285714	0.1987371428571428	0.5312345714285714	0.7364002857142857	4.324040571428571	5.828425714285714	1.5043851428571426	0.7025428571428571	1.908440285714286	0.0	0.9512531428571428	0.0	0.2426142857142857	3.804850571428571	0.666812	0.276894	4.229048285714286	0.4086777142857143	0.7390274285714286	0.2426142857142857	0.3303497142857142	5.21069	5.487584	0.0858928571428571	0.0669317142857142	0.4137235714285714	0.2505858571428571	0.2249294285714285	0.4755152857142857	0.1234887142857142	0.2323704285714285	0.3558591428571428	1.3309908571428573	1.3979225714285717	2.5806694488249704	3.768414742492344
female	Omnivore	12.498544	220.34147885714285	72.49334257142857	1809.6413	66.15345414285714	23.6225403	14.19015	2601.5454142857147	0.4567611428571428	0.8146331428571428	1.28468	0.0	0.1841214285714285	0.0926642857142857	0.4457305714285713	0.7225162857142857	4.955092142857143	5.762291285714285	0.8071991428571428	0.1436714285714286	1.805326	0.0	0.8115908571428571	0.2054857142857142	0.0	2.966074	1.443652714285714	0.2584132857142857	4.204241000000001	0.7709125714285714	0.9982268571428572	0.2054857142857142	0.2273142857142856	5.407953571428571	5.666366857142857	0.1392445714285714	0.0663218571428571	0.3362748571428571	0.0904191428571428	0.3373759999999999	0.4277951428571429	0.0035634285714285	0.6112947142857142	0.6148581428571429	1.5181727142857144	1.5844945714285714	2.4953712018587804	4.350668831441899
female	Omnivore	13.952668285714283	222.24486114285716	64.94204257142857	1758.9430714285716	68.20261442857144	22.74363551428572	17.23823857142857	2730.5864857142856	0.4010521428571428	0.7805817142857142	1.2477052857142856	0.0	0.0552	0.2132554285714285	0.6668525714285715	0.935308	5.001732571428572	5.696946571428571	0.695214	0.6004857142857142	2.2939347142857147	0.0	0.8127857142857143	0.0	0.3261262857142857	4.033332428571429	0.2000828571428571	0.1974968571428571	3.907289	0.6204964285714285	0.8531387142857143	0.3261262857142857	0.2326422857142856	5.0865540000000005	5.284050857142858	0.153508	0.0485088571428571	0.4990994285714286	0.0499181428571428	0.2341079999999999	0.2840261428571428	0.119027	0.3112985714285714	0.4303255714285715	1.3669591428571428	1.4154680000000002	3.3234020446450727	5.0
female	Omnivore	14.152859428571428	217.0509791428572	69.23265814285715	1793.3352857142856	74.9250667142857	27.232989614285717	16.301745714285715	2705.961014285714	0.673181857142857	0.6037892857142857	1.2769711428571426	0.0	0.1188	0.46325	0.3049662857142857	0.8870162857142857	3.934028142857143	5.052055	1.118026857142857	0.5491142857142857	2.647072142857143	0.0	0.3384642857142857	0.0	0.0	3.534650714285714	0.6019992857142858	0.2067311428571428	4.13665	0.5632267142857142	0.9736481428571429	0.0	0.4104214285714285	5.110298142857142	5.317029285714286	0.0401785714285714	0.0504419999999999	0.5252571428571429	0.0317671428571428	0.1537161428571428	0.1854832857142857	0.1266787142857142	0.4879285714285714	0.6146072857142857	1.3655262857142856	1.4159682857142857	3.091363801223689	2.953758069461475
female	Omnivore	14.264867	231.081965	72.97864214285714	1800.2945857142856	66.0472747142857	22.984025557142854	14.32880857142857	2980.864442857143	0.386418	0.8873287142857142	1.3077525714285714	0.0058657142857142	0.1419428571428571	0.3840134285714285	0.4344322857142857	0.9603885714285716	4.906013	5.666677285714286	0.7606642857142857	0.9789531428571429	1.731617857142857	0.0	1.7242337142857145	0.0	0.0	4.434804714285714	0.4345108571428571	0.1697624285714285	4.869315571428571	0.7294441428571429	0.8139584285714285	0.0	0.0845142857142857	5.683274	5.8530364285714285	0.2145312857142857	0.0430077142857142	0.4838587142857142	0.117854	0.2235008571428571	0.3413548571428571	0.0524234285714285	0.2441017142857142	0.2965251428571429	1.33627	1.3792777142857144	3.3341368790747348	4.001950204641509
female	Omnivore	13.61243457142857	220.78486128571427	71.5347902857143	1781.8068142857142	67.420056	23.520644542857145	13.419697142857144	2745.2048	0.8473718571428571	0.1621698571428571	1.3834077142857144	0.301866	0.1488181428571428	0.0054714285714285	0.6619688571428571	0.8162584285714286	4.993148857142857	5.480998857142857	0.48785	0.2314857142857142	2.2692195714285712	0.0	0.8022017142857143	0.1103999999999999	0.6025142857142857	4.015821285714286	0.5838591428571428	0.2113177142857143	3.886766142857143	0.5796979999999999	0.8742122857142858	0.7129142857142857	0.2945142857142857	5.4738927142857134	5.685210428571429	0.1647585714285714	0.0516024285714285	0.2910252857142857	0.0180805714285714	0.3369764285714285	0.355057	0.0	0.5805607142857143	0.5805607142857143	1.3914015714285717	1.4430040000000002	2.8631696419999098	5.0
female	Omnivore	13.488184571428572	217.84757257142857	74.08410471428571	1755.3054	66.69575857142857	23.77159725714285	16.64088285714286	2490.630085714285	0.6952555714285714	0.5009415714285714	1.3033947142857143	0.1047975714285714	0.1895214285714285	0.0095857142857142	0.6414672857142858	0.8405744285714286	4.018077857142857	5.228015857142857	1.209938	0.3579132857142856	2.019703142857143	0.262086	0.3073051428571429	1.0962571428571428	0.0	4.043264714285714	0.7278938571428571	0.319555	3.674901428571428	0.7908459999999999	0.9598745714285714	1.0962571428571428	0.1690285714285714	5.731033142857143	6.050588142857143	0.0937815714285714	0.0804858571428571	0.371053	0.036046	0.1331972857142857	0.1692432857142857	0.0982698571428571	0.610156	0.7084258571428571	1.342503714285714	1.4229895714285714	2.992977847941121	5.0
female	Omnivore	13.790313	218.6250332857143	71.46443714285714	1804.0804571428573	69.75067471428572	24.15806342857143	13.845768571428572	3142.299285714286	0.7628074285714286	0.5136898571428572	1.2908258571428572	0.0	0.3133142857142857	0.3035714285714285	0.3239295714285714	0.9408152857142856	4.776838857142857	5.524837714285715	0.7479988571428572	1.295215714285714	1.4148571428571428	0.0	1.2466427142857144	0.0	0.15555	4.112265571428572	0.3627074285714285	0.2490542857142857	4.319423	0.7079447142857143	1.051072714285714	0.15555	0.343128	5.526045714285714	5.7751	0.1449837142857142	0.0598508571428571	0.2168078571428571	0.1178908571428571	0.3419405714285713	0.4598314285714285	0.0992607142857142	0.3266	0.4258607142857142	1.2474837142857145	1.3073345714285711	3.259331097143339	4.4152954391517785
female	Omnivore	12.295968	219.891428	77.65863028571428	1818.7829857142856	68.91117585714287	22.238363485714284	17.370371428571428	3055.1136714285717	0.9660768571428572	0.134292	1.358626	0.1365	0.1188	0.2395	0.4924311428571428	0.8507311428571428	4.673748857142857	5.8459774285714285	1.1722285714285714	1.191983857142857	0.8157578571428573	0.0	1.6442292857142855	0.0	0.0	3.651971	0.6671244285714285	0.2385582857142857	4.319095428571429	0.6390164285714286	0.9548307142857144	0.0	0.3158142857142856	5.273926142857143	5.512484428571428	0.2766751428571428	0.0595188571428571	0.2994131428571429	0.1275948571428571	0.2331518571428571	0.3607467142857143	0.1120394285714285	0.2201724285714285	0.3322118571428571	1.269046857142857	1.3285657142857143	2.923421697157005	4.200825137317686
female	Omnivore	13.119282285714286	213.5430932857143	72.51650357142857	1744.8274	70.158703	24.321196528571427	15.82607	2852.4661428571426	0.8501764285714286	0.3609368571428571	1.2748847142857145	0.0	0.0445714285714285	0.297284	0.4178297142857143	0.759685142857143	4.175702	5.283484285714287	1.1077822857142858	0.2821005714285715	2.021292857142857	0.262086	1.2475194285714284	0.0	0.2601691428571429	4.073168	0.3409149999999999	0.1961142857142857	4.153913857142857	0.4115092857142857	0.8499378571428571	0.2601691428571429	0.4384285714285714	5.2640208571428575	5.460135142857142	0.1258142857142857	0.0490285714285714	0.4474184285714286	0.1014428571428571	0.1724285714285714	0.2738714285714285	0.1028608571428571	0.4778855714285715	0.5807464285714286	1.4278505714285714	1.4768791428571428	2.721204482951805	3.312656762333217
female	Omnivore	12.697017571428573	222.04907985714289	76.95220271428572	1810.549442857143	64.7419902857143	22.834664185714285	18.741964285714285	2613.749385714286	0.2364281428571428	0.894188	1.4530472857142855	0.3192168571428571	0.0648342857142857	0.0084428571428571	0.7836415714285714	0.8569187142857143	4.157527428571429	5.782006	1.6244785714285717	0.2229142857142856	0.941236	0.0875	1.8267402857142856	0.0	0.3371597142857143	3.415550285714286	1.2032054285714284	0.2444512857142857	4.281596	0.88525	0.9697642857142856	0.3371597142857143	0.0845142857142857	5.588520000000001	5.832971285714286	0.1236	0.0603352857142857	0.3448682857142857	0.3907822857142857	0.0984937142857142	0.489276	0.0	0.3859464285714286	0.3859464285714286	1.3436907142857142	1.404026	2.9580755087439474	5.0
female	Omnivore	12.815005428571428	208.2505067142857	76.35704285714284	1779.5280285714286	67.89855671428572	25.387060614285712	16.54285142857143	2703.6916	1.0657287142857144	0.404221	1.565033	0.0950832857142857	0.4474057142857143	0.0089028571428571	0.2847082857142857	0.7410168571428571	4.650814285714286	5.7297142857142855	1.0789000000000002	0.7872497142857142	1.882542857142857	0.0	1.3421870000000002	0.0	0.5280428571428571	4.540022428571429	0.1614571428571428	0.2537084285714285	4.173436714285715	0.3168749999999999	0.6549321428571427	0.5280428571428571	0.3380571428571428	5.356411714285715	5.610120142857142	0.0980571428571428	0.0635067142857142	0.1912422857142857	0.1939714285714286	0.3739662857142857	0.5679377142857144	0.2308571428571428	0.2477357142857143	0.4785928571428571	1.33583	1.3993367142857145	2.602575111368614	5.0
female	Omnivore	13.423109142857143	228.296807	70.29683957142858	1776.4094714285714	65.11556614285713	22.178883114285718	13.912274285714286	2981.0451	0.4762727142857143	0.6772907142857143	1.384599142857143	0.0	0.2686591428571429	0.2322	0.3409828571428571	0.841842	4.453386285714286	5.352854857142857	0.8994685714285715	0.7205199999999999	1.680418857142857	0.04375	0.0	0.2054857142857142	0.3241298571428571	2.9743044285714286	1.3450371428571428	0.2860427142857142	3.789726	0.7002522857142858	1.1433665714285712	0.5296155714285714	0.4431142857142857	5.462708142857143	5.748750857142857	0.0530662857142857	0.0710988571428571	0.2433218571428571	0.1185328571428571	0.346083	0.4646158571428571	0.0185178571428571	0.4727634285714286	0.4912812857142857	1.252285285714286	1.323384142857143	2.9618804586584093	4.289847089067616
female	Omnivore	13.933369428571428	217.72710957142857	77.66092914285716	1790.4701285714286	67.74147185714286	23.338312885714288	15.20733	2717.3597142857143	0.6125637142857142	0.5045802857142856	1.4077725714285714	0.2136428571428571	0.0064285714285714	0.2749714285714286	0.4825274285714286	0.7639274285714286	4.373858142857143	5.797803285714286	1.4239451428571428	0.7288571428571429	2.145601571428571	0.04375	0.5097531428571429	0.0	0.2901798571428571	3.7181417142857134	1.1226544285714286	0.2096512857142857	4.550616285714286	0.6546705714285714	0.9231277142857144	0.2901798571428571	0.2684571428571428	5.763923857142857	5.973575142857143	0.1200889999999999	0.0513638571428571	0.3120977142857142	0.0957821428571428	0.3199321428571428	0.4157142857142856	0.0915	0.3473928571428571	0.4388928571428571	1.2867938571428572	1.3381577142857144	2.6666440016963144	3.413600652961785
female	Omnivore	14.08416342857143	233.6357011428572	73.89760314285715	1810.6017285714288	67.20549157142857	23.27861742857143	17.654915714285714	2915.378114285714	0.5600494285714286	0.7604398571428571	1.364682142857143	0.0	0.0184821428571428	0.1667348571428571	0.7467785714285714	0.9319955714285716	4.155595857142857	5.658175285714286	1.5025794285714285	0.8452082857142856	2.246656571428572	0.04375	0.4000328571428571	0.0	0.267437	3.803084714285714	0.5031167142857143	0.2156655714285714	4.038764428571429	0.7189707142857144	0.8879992857142857	0.267437	0.1690285714285714	5.1942007142857145	5.409866285714286	0.0060857142857142	0.0529209999999999	0.3773977142857143	0.1867982857142857	0.1899777142857142	0.376776	0.2835954285714285	0.2935671428571428	0.5771625714285714	1.337422	1.390343	3.2171472221141078	5.0
female	Omnivore	14.20912	227.0797577142857	77.358478	1809.2054	66.87953085714285	24.29847	19.02335857142857	2937.5202	0.7286387142857143	0.4227544285714285	1.2713002857142857	0.0894428571428571	0.1925957142857142	0.235942	0.3733961428571428	0.8019338571428571	4.318515571428572	5.659193857142857	1.3406782857142858	0.9611307142857142	1.601361	0.262086	0.6295589999999999	0.0	0.3938857142857142	3.848022428571429	0.560351	0.2620118571428572	4.014487714285714	0.4757188571428571	0.9043897142857142	0.3938857142857142	0.4286708571428571	5.312763142857143	5.574775000000001	0.3655692857142857	0.0630627142857142	0.1917821428571428	0.0405662857142857	0.4046885714285714	0.4452548571428571	0.0	0.3780498571428571	0.3780498571428571	1.3806561428571429	1.4437188571428572	2.7703248106283875	3.910500275029973
female	Omnivore	14.181282857142858	214.76341857142856	72.74939942857142	1736.6019285714283	67.79306571428572	23.11061542857143	15.79303	2730.2236285714284	0.5189378571428571	0.6520908571428572	1.2296572857142856	0.0	0.1123714285714285	0.3681785714285714	0.3993848571428571	0.8799348571428572	4.725841857142858	6.059170428571428	1.3333285714285714	0.5995999999999999	1.624216428571429	0.0	1.5522857142857145	0.0	0.0	3.7761021428571433	0.790249142857143	0.194037	4.566351285714286	0.5254342857142857	0.8219771428571427	0.0	0.2965428571428571	5.388328428571429	5.582365428571428	0.2072091428571428	0.0484924285714285	0.3442655714285714	0.0056428571428571	0.3802805714285714	0.3859234285714285	0.1373347142857142	0.4037265714285714	0.5410612857142857	1.4784594285714283	1.526951857142857	3.1668701771320484	3.68360386233756
female	Omnivore	14.712197428571429	217.79927514285717	76.23618242857142	1806.2430857142856	69.29696671428572	23.61378812857143	16.061648571428574	2834.378885714286	0.6498221428571428	0.4391751428571428	1.1521258571428572	0.0	0.2984278571428571	0.0355257142857142	0.5748071428571428	0.9087607142857144	4.658672142857142	5.629827714285715	0.9711555714285716	0.1152	2.696413142857143	0.0	1.240907142857143	0.53946	0.0	4.5919802857142855	0.2692117142857143	0.2812178571428571	4.321732	0.3845857142857142	0.8067857142857143	0.53946	0.4221999999999999	5.667977714285714	5.949195571428571	0.3032682857142857	0.0706035714285714	0.2860455714285714	0.2479215714285714	0.2007702857142857	0.4486918571428571	0.0861349999999999	0.3165414285714285	0.4026764285714285	1.440682142857143	1.5112857142857143	3.1445127785995832	5.0
female	Omnivore	14.202887714285714	216.80510985714287	70.15362957142858	1773.573757142857	67.99166285714286	21.4542956	16.10219	2529.5050571428574	0.5078858571428572	0.5168781428571428	1.2725774285714286	0.0	0.39485	0.2242857142857142	0.1163285714285714	0.7354642857142857	5.329933571428571	5.842061571428572	0.512128	0.5283714285714286	0.9475641428571429	0.0	1.2207428571428574	0.0	0.2791142857142857	2.9757927142857143	1.324042857142857	0.2556017142857142	4.020721285714286	0.6834571428571429	0.8955354285714285	0.2791142857142857	0.2120782857142857	5.195371000000001	5.450972714285714	0.1436071428571428	0.0622862857142857	0.7687302857142857	0.0509931428571428	0.1951997142857142	0.2461928571428571	0.2174921428571428	0.095081	0.3125731428571428	1.4711034285714286	1.5333897142857142	2.5917454896938	3.6027439609563783
female	Omnivore	13.270104428571427	217.96985942857145	72.74123228571429	1797.8742857142856	66.55934214285715	23.853879257142857	14.823887142857144	2755.343228571429	0.6326307142857143	0.7135425714285714	1.397428	0.0472547142857142	0.1344857142857142	0.3174571428571428	0.448325	0.9002678571428572	4.881873714285715	5.609310285714286	0.7274365714285713	0.581767	2.1266847142857146	0.0	0.9562928571428572	0.0	0.0988571428571428	3.763601714285714	0.9364851428571428	0.2606538571428571	4.601229714285714	0.5423414285714285	0.7958842857142857	0.0988571428571428	0.2535428571428571	5.495971142857143	5.7566250000000005	0.1976795714285714	0.0657122857142857	0.6168385714285715	0.0502417142857142	0.2514451428571428	0.3016868571428571	0.1579018571428571	0.2207374285714285	0.3786392857142857	1.4948442857142858	1.5605565714285714	3.1296259987985806	4.052081942802293
female	Omnivore	13.171535142857143	216.63353557142855	72.495893	1771.828971428571	67.762657	23.9972037	15.240382857142858	2694.3336000000004	0.3979750000000001	0.9678045714285712	1.4328224285714286	0.0581142857142857	0.2581992857142857	0.259	0.3393404285714286	0.8565397142857142	4.479583	5.567854428571429	1.0882714285714286	0.6948051428571428	1.600507285714286	0.0	1.5209285714285714	0.0	0.0	3.816241	0.5380728571428571	0.2333211428571428	4.354313857142857	0.5467285714285715	0.9434714285714286	0.0	0.3967428571428571	5.297785285714285	5.531106428571428	0.0906071428571428	0.0572948571428571	0.2261564285714286	0.1454285714285714	0.252268	0.3976965714285714	0.0843707142857142	0.4545	0.5388707142857143	1.253330857142857	1.3106257142857145	3.0213825942632897	4.215557228725753
female	Omnivore	12.130315857142858	212.49045328571427	73.57586128571428	1786.6588857142856	71.96792114285714	25.1442135	15.908124285714283	3132.1534571428574	0.5511142857142858	0.7515491428571428	1.4001705714285713	0.0771428571428571	0.1179428571428571	0.3497071428571429	0.3363997142857143	0.8040497142857143	4.328201571428571	5.706567428571428	1.3783658571428572	0.4517511428571429	2.333039285714285	0.04375	0.8170200000000001	0.0	0.1685798571428571	3.8141402857142856	0.5120478571428572	0.2431212857142857	4.157608285714286	0.4815221428571429	0.924665	0.1685798571428571	0.4431428571428571	5.250853142857143	5.493974428571428	0.2030274285714285	0.061834	0.4459404285714286	0.1018994285714285	0.1425448571428571	0.2444442857142857	0.0569027142857142	0.3370137142857143	0.3939164285714285	1.2873285714285714	1.349162571428571	2.812686156527665	3.1787165352420543
female	Omnivore	13.819215571428572	218.01733914285717	73.632468	1780.762885714286	68.89440928571427	23.630859571428573	14.515628571428572	2769.279871428572	0.6201887142857144	0.529311	1.3663568571428573	0.0	0.2509744285714285	0.2760785714285714	0.2741192857142857	0.8011722857142857	4.794759	5.621020142857143	0.8262611428571428	0.6275228571428572	1.0468055714285711	0.0	1.770382285714286	0.0	0.3534	3.798110714285714	0.670555	0.2061552857142857	4.115265714285714	0.4889077142857143	0.6771362857142857	0.3534	0.1882285714285714	5.145802000000001	5.351957285714286	0.1598925714285714	0.0515112857142857	0.6331872857142857	0.0348857142857142	0.0564255714285714	0.0913112857142857	0.0740714285714285	0.3842857142857143	0.4583571428571428	1.3427482857142858	1.3942595714285717	2.811899790749393	3.685876138382488
female	Omnivore	13.132631428571427	218.072949	72.81622	1759.7105857142856	65.71173985714286	22.15365218571429	15.88182285714286	3008.2638857142856	0.4785355714285714	0.3664431428571428	1.2798715714285716	0.126	0.1930152857142857	0.0996328571428571	0.5151932857142858	0.8078414285714286	4.355179428571429	5.220522285714286	0.8653428571428572	1.3910092857142855	1.523837	0.0	0.7521622857142857	0.0	0.2423404285714285	3.909349	0.2644351428571428	0.2415405714285714	3.931443714285714	0.7124852857142857	0.913271	0.2423404285714285	0.2007857142857143	5.087055142857143	5.328595714285714	0.3451339999999999	0.0579817142857142	0.4351068571428571	0.0645297142857142	0.1002734285714285	0.1648031428571428	0.0	0.5685717142857143	0.5685717142857143	1.5136157142857145	1.5715974285714285	2.8692268885351857	5.0
female	Omnivore	12.463771428571429	213.9694797142857	72.45611128571429	1804.2608857142857	72.730459	25.772345285714287	16.094739999999998	2737.0832571428573	0.7879062857142858	0.3391665714285714	1.2167157142857143	0.0868571428571428	0.2478071428571428	0.23165	0.3405542857142857	0.8200114285714285	4.093397142857143	5.304911428571429	1.2115142857142855	0.792249	2.3599994285714283	0.262086	0.0	0.595	0.15555	4.164884428571429	0.8069131428571429	0.2343212857142857	4.221247571428572	0.7109707142857143	0.8799992857142857	0.7505499999999999	0.1690285714285714	5.851796857142857	6.086118142857144	0.0461387142857142	0.0567024285714285	0.5226631428571429	0.0716	0.2826221428571429	0.3542221428571429	0.1065178571428571	0.4006212857142857	0.5071391428571429	1.4301631428571429	1.4868655714285717	2.840537900671982	4.076194255151349
female	Omnivore	13.258932857142856	217.5630807142857	72.767555	1791.0395857142855	67.61228114285714	23.361146285714288	16.673857142857145	2645.9137571428573	0.4862864285714285	0.6748392857142856	1.1766971428571429	0.0	0.3166485714285714	0.1483142857142856	0.199105	0.6640678571428572	4.638814571428571	5.788390857142858	1.1495762857142855	0.2006347142857142	2.2955644285714287	0.262086	1.497733714285714	0.0	0.0427	4.298718857142857	0.4653398571428571	0.161394	4.7213587142857145	0.5612055714285714	1.025483857142857	0.0427	0.4642782857142857	5.789542571428571	5.950936571428572	0.002025	0.040321	0.3724317142857142	0.1898857142857143	0.3008607142857142	0.4907464285714286	0.0	0.4454677142857143	0.4454677142857143	1.3106708571428574	1.3509918571428572	2.3173268420461093	3.5995405653114267
female	Omnivore	13.530491	221.7874937142857	74.5890167142857	1772.6495142857143	66.73065342857143	22.81830357142857	17.175524285714285	2468.8369857142857	0.693925	0.5316165714285714	1.3977677142857143	0.1722261428571428	0.1316571428571428	0.0180357142857142	0.5334161428571429	0.683109	4.777723000000001	5.821865428571429	1.0441424285714285	0.6219994285714286	2.030057285714286	0.0	1.0108194285714285	0.0	0.2426142857142857	3.905490428571429	0.6381772857142857	0.2874154285714286	4.301053428571429	0.5749215714285715	0.7869501428571428	0.2426142857142857	0.2120285714285714	5.330617857142856	5.618033285714286	0.019264	0.0717628571428571	0.5463255714285714	0.115946	0.2907434285714285	0.4066894285714286	0.0035634285714285	0.2387787142857143	0.2423421428571428	1.2146211428571427	1.286384	2.408502761314528	4.689825035592807
female	Omnivore	13.630383	224.55386542857144	72.84255757142857	1801.6137428571424	65.94502128571428	23.495176128571423	17.151242857142858	2856.1671285714287	0.7345484285714285	0.480122	1.407905	0.192806	0.2633332857142857	0.0377857142857142	0.6881068571428572	0.9892258571428572	4.367580285714285	5.830141714285714	1.4625614285714286	0.6520714285714285	1.4147142857142858	0.0	1.024757142857143	0.595	0.6722285714285714	4.358771428571428	0.3142135714285713	0.2424645714285714	3.405756428571429	0.638983	0.8097755714285714	1.2672285714285714	0.1707925714285714	5.482760571428571	5.725225142857143	0.0279951428571428	0.0589034285714285	0.3850298571428571	0.0845564285714285	0.1607642857142857	0.2453207142857142	0.1891364285714285	0.5956785714285715	0.784815	1.4431607142857144	1.502064142857143	3.431735371499719	5.0
female	Omnivore	14.235201714285711	214.506142	72.61993214285714	1799.6626285714285	71.27177957142857	24.190358914285717	15.30841142857143	2942.2181142857144	0.8309198571428571	0.1517064285714285	1.351219142857143	0.1471428571428571	0.4693018571428571	0.0427328571428571	0.4535335714285714	0.9655682857142855	4.423906571428572	5.726990571428572	1.303084	0.4455225714285714	0.8111	0.0	2.3045825714285715	0.5041714285714286	0.0	4.065376571428572	0.2527861428571428	0.2168464285714285	3.813991285714286	0.5723411428571429	0.8341982857142857	0.5041714285714286	0.2618571428571428	5.152361	5.369207428571428	0.2938955714285714	0.052375	0.5359204285714286	0.0139591428571428	0.1865428571428571	0.2005019999999999	0.0561871428571428	0.3203464285714285	0.3765335714285714	1.4068515714285714	1.4592265714285717	3.353296162239424	5.0
female	Omnivore	14.261394285714289	220.23539157142855	75.21202071428571	1803.5013857142856	69.18805414285714	24.061423657142857	15.404701428571428	2859.3289714285715	0.6786125714285715	0.7661484285714285	1.444761	0.0	0.1045628571428571	0.2801642857142857	0.5032448571428572	0.8879720000000001	4.881913428571429	6.120384285714287	1.238470857142857	0.514225	2.5578288571428573	0.105225	0.7245980000000001	0.0	0.3938857142857142	4.295762571428571	0.3316491428571428	0.2202194285714285	4.233526	0.6984374285714287	0.7830014285714286	0.3938857142857142	0.084564	5.410413142857143	5.630632571428571	0.212671	0.0547548571428571	0.4301995714285714	0.0582125714285714	0.2402475714285714	0.2984601428571429	0.0383214285714285	0.2544088571428571	0.2927302857142857	1.234061	1.2888158571428574	3.0772502000612354	4.212692315488498
female	Omnivore	13.19221785714286	216.07414585714287	68.36559271428573	1755.9029428571428	65.81842114285715	22.63128425714286	15.527774285714283	2746.1142	0.8013504285714286	0.3744899999999999	1.234469	0.0	0.0975845714285714	0.0343785714285714	0.7054961428571429	0.8374592857142857	5.027725142857143	6.090664571428571	1.0629394285714286	0.921276	0.9603881428571428	0.0	1.5209215714285715	0.0	0.0	3.4025857142857143	1.008158142857143	0.2543195714285714	4.410743857142857	0.4256531428571429	0.81112	0.0	0.3854668571428571	5.221863857142857	5.476183428571429	0.2444275714285714	0.0618429999999999	0.4105545714285714	0.1359007142857143	0.4129452857142857	0.5488460000000001	0.0768214285714285	0.0	0.0768214285714285	1.2806495714285713	1.3424925714285716	2.9808712133015227	5.0
female	Omnivore	13.237987142857142	216.80206385714283	74.23952	1791.2830714285717	70.25823385714286	24.19368472857143	14.877241428571429	2825.6854142857146	0.7078185714285715	0.4184448571428571	1.2312752857142857	0.1047975714285714	0.0063928571428571	0.4411714285714286	0.2414185714285714	0.6889828571428571	4.923950285714286	5.867449714285714	0.9434994285714284	0.2537714285714285	1.3190994285714286	0.0	1.3945714285714286	0.8004857142857142	0.4837928571428572	4.251720857142858	0.5322168571428573	0.2262981428571428	3.499659142857143	0.4963771428571428	0.8218411428571428	1.2842785714285714	0.3254639999999999	5.605778857142857	5.832077	0.1581954285714286	0.0566541428571428	0.4013501428571429	0.0186357142857142	0.2093007142857142	0.2279364285714285	0.0725178571428571	0.4055714285714286	0.4780892857142857	1.2655712857142858	1.3222254285714286	2.403943254880789	1.7292871833330326
female	Omnivore	12.343335285714286	214.62625314285717	72.89767642857143	1772.6827714285714	64.373377	23.29115502857143	16.95816	2703.7242285714283	0.7582442857142857	0.4064137142857142	1.4085555714285714	0.2385832857142857	0.3086964285714285	0.1039457142857143	0.2694135714285714	0.6820557142857143	3.697683571428572	5.685331571428572	1.987648	0.7066	1.2030285714285711	0.0	0.4151500000000001	0.6858285714285713	0.2854285714285715	3.2960357142857144	1.0607209999999998	0.3152591428571428	3.3854995714285714	0.6841332857142858	0.8106475714285715	0.9712571428571428	0.1265142857142857	5.1674042857142855	5.482663428571429	0.2237302857142857	0.0816417142857142	0.233211	0.2766648571428571	0.2488242857142857	0.5254891428571429	0.0300482857142857	0.2030591428571428	0.2331074285714285	1.2155378571428572	1.2971795714285714	2.40474397506011	4.076519000732659
female	Omnivore	13.298935428571427	216.07557157142855	67.87275028571428	1774.7480285714284	68.15688385714286	24.69408841428572	14.777984285714286	2636.095742857143	0.6182957142857143	0.5611051428571429	1.3486999999999998	0.0831277142857142	0.1796381428571428	0.3658571428571428	0.2560541428571429	0.8015494285714286	4.994505571428571	5.628397428571428	0.6338918571428572	0.7338714285714286	1.1971954285714286	0.0	1.3052402857142855	0.0	0.39955	3.635857142857143	0.9284684285714284	0.2487204285714285	4.164775571428572	0.6635502857142858	0.7211502857142857	0.39955	0.0576	5.285475857142857	5.534196285714286	0.2727905714285714	0.0611312857142857	0.5158940000000001	0.2012201428571428	0.1467745714285714	0.3479947142857142	0.0737064285714285	0.1699452857142857	0.2436517142857142	1.380331	1.4414622857142858	2.8227578495207237	3.068691151505274
female	Omnivore	13.278841142857145	225.10329514285715	75.38831114285713	1853.0349	66.6742507142857	24.214718914285715	15.055214285714284	2776.0317571428573	0.7552399999999999	0.3603884285714285	1.3182569999999998	0.0	0.2081142857142857	0.0674785714285714	0.4160499999999999	0.6916428571428571	4.726917857142857	5.786783571428572	1.0598657142857144	0.3964918571428571	1.866443571428572	0.262086	1.497977142857143	0.0	0.0	4.022998571428571	0.7206305714285716	0.2358288571428571	4.743629142857143	0.7649464285714285	0.9212892857142856	0.0	0.1563428571428571	5.664918428571428	5.900747285714286	0.1901162857142857	0.058566	0.1546535714285714	0.0791871428571428	0.144752	0.2239391428571428	0.0868981428571428	0.6672992857142858	0.7541974285714286	1.3229064285714287	1.3814724285714288	2.3328043401356644	4.21041911915883
female	Omnivore	13.431351571428571	219.54232785714285	75.8618152857143	1778.0729	67.59986385714286	23.37060155714286	17.698385714285713	2903.967285714286	0.5920017142857142	0.686279	1.4607194285714284	0.1777244285714285	0.2250928571428571	0.252	0.2884498571428571	0.7655427142857143	4.849543285714286	5.881309	1.0317657142857144	1.1274177142857142	1.7523288571428572	0.0	0.683548	0.595	0.24574	4.404034571428572	0.5121495714285713	0.222269	4.075444142857143	0.6578997142857144	0.8605282857142856	0.84074	0.2026285714285714	5.776712428571429	5.998981428571429	0.2470101428571428	0.0557484285714285	0.1870422857142857	0.0274322857142857	0.0625252857142857	0.0899575714285714	0.1934207142857142	0.6098495714285714	0.8032702857142857	1.3272802857142858	1.3830287142857145	2.690914396302713	3.6102478861082856
female	Omnivore	13.537472857142856	213.39367814285717	70.82442614285715	1739.5486142857142	66.98343357142856	23.44503428571429	17.707825714285715	2971.856228571429	0.8127489999999999	0.5405671428571428	1.3578875714285714	0.0	0.0	0.0076142857142857	0.8771254285714286	0.8847397142857144	4.580495	5.387271857142857	0.8067768571428572	0.2196668571428571	1.9128857142857143	0.0	0.748848	0.0	0.57225	3.453650571428572	0.944717	0.2116398571428571	3.826117571428572	0.4675127142857143	0.8344984285714284	0.57225	0.3669857142857142	5.2328660000000005	5.4445058571428575	0.4042445714285715	0.0547415714285714	0.2819857142857143	0.1619797142857142	0.2515615714285714	0.4135412857142858	0.0418848571428571	0.2583768571428572	0.3002617142857143	1.400033285714286	1.4547748571428571	3.178769002990045	5.0
female	Omnivore	12.268113142857144	219.25746	71.71265871428571	1740.3766	66.70725114285715	24.0710769	14.471527142857145	2759.5939857142853	0.8163152857142857	0.6122344285714284	1.671383	0.1047975714285714	0.1001381428571428	0.3490071428571428	0.3327752857142857	0.7819205714285714	4.756792857142857	5.487158	0.7303651428571428	0.7334965714285714	1.191153142857143	0.0	0.7838285714285714	0.6335714285714286	0.3918285714285714	3.733878285714286	0.4722142857142857	0.2758464285714285	3.180692571428572	0.6866807142857143	1.0701664285714283	1.0254	0.3834857142857142	5.2762590000000005	5.552105428571429	0.1720815714285714	0.0692607142857142	0.050472	0.0188251428571428	0.0826512857142857	0.1014764285714285	0.1389492857142857	0.8904417142857143	1.029391	1.3534210000000002	1.4226817142857142	2.8080149844743776	3.1093372877702774
female	Omnivore	12.915703000000002	217.4723927142857	71.55130985714285	1762.4378428571429	68.17407914285714	23.399549442857143	16.651745714285713	2974.5794285714287	0.5574242857142857	0.5965238571428572	1.3372047142857144	0.1165922857142856	0.0997714285714285	0.2111	0.4345157142857143	0.7453871428571429	3.611595857142857	5.581759857142857	1.970164	0.8858134285714285	1.3060774285714285	0.262086	0.9442142857142856	0.0	0.4313301428571429	3.8295212857142857	0.3444914285714286	0.2531975714285714	3.7426825714285714	0.7796192857142856	0.9826901428571428	0.4313301428571429	0.2030708571428571	5.156702857142856	5.4099004285714285	0.0648	0.0610198571428571	0.4498787142857143	0.0499914285714285	0.1348725714285714	0.184864	0.2720512857142857	0.594140142857143	0.8661914285714286	1.5657341428571427	1.626754	2.6433100388407618	3.789404155602683
female	Omnivore	13.301745142857143	221.0604527142857	74.22964485714286	1800.3279428571427	68.06086428571429	23.68825357142857	17.79704285714286	2525.2616857142857	0.8037705714285714	0.5861214285714286	1.5066348571428574	0.0581142857142857	0.2564642857142857	0.0905142857142857	0.4495018571428571	0.7964804285714286	4.5222880000000005	5.348345142857143	0.8260571428571429	0.2463344285714286	1.3348734285714283	0.262086	0.7825405714285714	0.0	0.15555	2.7813844285714286	1.6363648571428573	0.2275725714285714	4.262199285714286	0.6351057142857143	0.9859271428571428	0.15555	0.3508214285714285	5.403676428571429	5.631249	0.3507525714285714	0.0567234285714285	0.3331705714285714	0.0666678571428571	0.3861642857142857	0.4528321428571429	0.0185178571428571	0.225857	0.2443748571428571	1.381130142857143	1.4378535714285714	2.7650532772775147	4.901649624850888
female	Omnivore	12.86364514285714	217.30134014285716	70.56418414285714	1749.3092142857145	64.13490228571429	21.28974371428572	15.157007142857143	2776.6995142857145	0.3900075714285714	0.5709964285714285	1.1795354285714286	0.2132171428571428	0.2542512857142857	0.1770371428571428	0.4626565714285715	0.8939450000000001	4.900192857142857	5.248692857142857	0.3485	1.0634194285714285	0.8856771428571429	0.524172	1.1687881428571427	0.595	0.0	4.237056714285715	0.2449717142857142	0.2357142857142857	3.887028428571429	0.6032988571428571	0.8951731428571428	0.595	0.2918742857142856	5.377201571428572	5.612915857142857	0.0221387142857142	0.0572571428571428	0.4491438571428571	0.0812142857142857	0.1254412857142857	0.2066555714285714	0.0417915714285714	0.6661095714285714	0.7079011428571429	1.3858392857142856	1.4430964285714285	3.1939214658978243	5.0
female	Omnivore	13.790782714285712	230.95734057142857	76.60940142857143	1851.7887	71.050622	25.44185241428572	15.496112857142858	2817.882614285714	0.4696685714285714	0.7428772857142858	1.368272	0.1544404285714285	0.1717714285714285	0.5587132857142857	0.2192651428571428	0.9497498571428572	4.6232935714285714	5.682065000000001	1.0587714285714287	0.2912	1.572457142857143	0.0	1.5475931428571428	0.5670000000000001	0.2071451428571428	4.185395428571429	0.6466617142857143	0.2178941428571428	4.057912	0.541901	0.7556438571428571	0.774145142857143	0.2137428571428571	5.587701	5.805595142857143	0.0885357142857142	0.0546067142857142	0.4341565714285714	0.2597938571428571	0.0031571428571428	0.262951	0.2353704285714285	0.4217444285714286	0.6571148571428571	1.4427581428571428	1.4973648571428573	3.2055150823324805	2.639586872334377
female	Omnivore	13.026848285714284	221.37612971428567	74.63776871428571	1780.5383142857145	68.74427942857143	24.035350842857145	17.601625714285714	2645.750242857143	0.9510185714285716	0.2889967142857143	1.460658142857143	0.1435	0.43707	0.0328285714285714	0.3712541428571428	0.8411527142857143	4.735995428571429	5.770029142857142	1.0340337142857143	0.7715575714285714	1.3535507142857146	0.262086	1.893505142857143	0.0	0.0	4.280699428571428	0.162168	0.2729142857142857	4.442867428571429	0.3877945714285714	0.7419374285714285	0.0	0.3541428571428571	5.184804857142857	5.457719142857143	0.0314925714285714	0.0658571428571428	0.7625407142857143	0.1944285714285714	0.2271011428571428	0.4215297142857143	0.0	0.2336212857142857	0.2336212857142857	1.4491842857142856	1.5150414285714286	2.9525927199127464	5.0
female	Omnivore	13.126579428571429	216.3981342857143	67.87414328571428	1779.7255571428573	66.39793371428571	23.51986092857143	13.42402142857143	2761.285471428572	0.5826414285714286	0.4790918571428571	1.261379	0.1225028571428571	0.2334071428571428	0.0928971428571428	0.2784971428571429	0.6048014285714285	4.896165142857143	5.413621714285715	0.5174565714285715	0.4424422857142857	1.9088267142857145	0.0	1.0325651428571427	0.0	0.2544071428571428	3.638241285714286	0.5152658571428571	0.2577111428571428	3.8991	0.4865164285714285	0.8251598571428571	0.2544071428571428	0.3386434285714285	4.978667	5.236378142857142	0.1545868571428571	0.0643117142857142	0.3812932857142857	0.2079965714285714	0.3593905714285714	0.5673871428571429	0.0185178571428571	0.2075607142857143	0.2260785714285714	1.329345857142857	1.3936575714285715	2.123927991819027	3.5953878089502225
female	Omnivore	13.328603285714284	225.261154	76.78782914285715	1808.5287142857144	67.16648142857143	22.86874112857143	17.13931857142857	2760.1927	0.4286701428571428	0.9038347142857144	1.5644002857142856	0.2197525714285714	0.2994962857142857	0.0	0.4395127142857143	0.739009	3.843776857142857	5.321086	1.4773091428571428	0.4460428571428571	1.0698735714285714	0.0	1.3138875714285714	0.595	0.327875	3.752679	0.7506384285714286	0.2164874285714285	3.580442428571428	0.3287971428571428	0.9158651428571428	0.922875	0.587068	5.419182571428571	5.635669999999999	0.1414248571428571	0.0534005714285714	0.3923465714285714	0.0542078571428571	0.2180772857142857	0.2722851428571428	0.0564678571428571	0.4700714285714285	0.5265392857142858	1.332595857142857	1.3859964285714284	2.5539026356151693	5.0
female	Omnivore	13.128594714285716	220.76410771428573	73.32294757142857	1790.4608428571428	67.53270914285714	21.552117528571426	14.544750000000002	2979.5141	0.3475448571428571	0.9322388571428571	1.4084384285714286	0.0179404285714285	0.176997	0.0085964285714285	0.6930714285714287	0.8786648571428571	5.071541142857143	5.610398285714285	0.5388571428571428	0.7073714285714285	1.680271	0.04375	1.6371928571428571	0.0	0.1685798571428571	4.237165142857143	0.3649184285714286	0.2317142857142857	4.433503714285715	0.5857042857142857	0.7977328571428571	0.1685798571428571	0.2120285714285714	5.3998164285714285	5.631530714285715	0.0866881428571428	0.0569714285714285	0.6918794285714286	0.0657752857142857	0.1103065714285714	0.1760818571428571	0.2386071428571428	0.1820535714285714	0.4206607142857143	1.375310142857143	1.4322815714285717	3.067174230059956	5.0
female	Omnivore	12.857307571428573	206.87199	78.15475471428572	1769.9431000000002	69.96687185714286	24.13757802857143	16.81518	2849.548657142857	0.8125777142857142	0.3237114285714285	1.3377748571428572	0.0699999999999999	0.1787914285714285	0.2986214285714285	0.3355928571428571	0.8130057142857143	3.963512285714285	5.566240285714286	1.6027280000000002	0.6798285714285713	1.5096068571428574	0.0	1.7532025714285715	0.0	0.0	3.942638	0.6152428571428572	0.2348508571428571	4.557880857142857	0.5775678571428572	0.935189	0.0	0.3576211428571428	5.493069857142857	5.727920714285714	0.2576984285714285	0.0563948571428571	0.5171317142857143	0.1787142857142857	0.1096041428571428	0.2883184285714285	0.0561871428571428	0.2510714285714286	0.3072585714285715	1.370407142857143	1.426802	2.870875179143168	3.6327741673890936
female	Omnivore	12.935013142857144	218.6002	73.42769485714287	1784.1092285714287	69.66984828571428	23.357175814285718	15.13453142857143	2610.513214285714	0.4460102857142857	0.6174999999999999	1.461628857142857	0.2034971428571428	0.1755771428571428	0.09665	0.5839041428571429	0.8561312857142858	5.076633142857142	5.693633142857143	0.617	0.1923142857142857	1.7503435714285716	0.0	1.1986587142857144	0.595	0.0	3.736316571428572	0.5214741428571429	0.187217	3.662790714285714	0.8095981428571429	0.9289124285714286	0.595	0.1193142857142857	5.186703142857143	5.373920142857143	0.2092552857142857	0.0472592857142857	0.2690405714285714	0.1449685714285714	0.2759885714285714	0.4209571428571428	0.0396932857142857	0.4991365714285714	0.5388298571428571	1.4380828571428572	1.4853421428571427	2.999155236699713	5.0
female	Omnivore	13.564826571428572	219.2207627142857	71.22209071428571	1770.6005857142857	68.95779485714286	23.508576385714285	16.861274285714284	2891.8299285714284	0.7514235714285713	0.6223241428571429	1.4554595714285714	0.0179404285714285	0.2292	0.1755714285714285	0.2982642857142857	0.7030357142857143	4.817957	5.690942714285714	0.8729857142857143	1.2892	1.7981502857142857	0.0	0.9027142857142856	0.0	0.0	3.9900645714285714	0.1424607142857142	0.2711378571428571	4.132525285714285	0.6669657142857143	0.79448	0.0	0.1275142857142857	4.927005285714285	5.198143142857142	0.3494638571428571	0.0655064285714285	0.3230248571428571	0.1114822857142857	0.2538687142857143	0.365351	0.0	0.3108642857142857	0.3108642857142857	1.348704	1.4142104285714283	2.481628691268688	3.72376674029436
female	Omnivore	14.128882857142855	221.90788442857144	69.22400428571429	1756.6285571428573	68.701662	22.84983862857143	15.951687142857145	3014.0480428571427	0.6357965714285714	0.4723258571428571	1.2417464285714286	0.11675	0.337231	0.3347214285714285	0.2481428571428571	0.9200952857142858	4.564172999999999	5.738815571428572	1.174642571428571	1.3121534285714287	1.4633607142857143	0.04375	1.0150842857142857	0.0	0.3201468571428571	4.154495285714286	0.552594	0.2382497142857143	4.3869424285714285	0.5066111428571429	0.7186397142857144	0.3201468571428571	0.2120285714285714	5.425729	5.663978714285714	0.172581	0.0585948571428571	0.4456932857142857	0.2463107142857143	0.1622645714285714	0.4085752857142857	0.0941142857142857	0.2348214285714286	0.3289357142857143	1.3557852857142856	1.414380142857143	3.2736548158294685	4.165464112792883
female	Omnivore	14.233175285714283	231.6910277142857	71.962134	1814.1063428571429	65.99185457142858	23.6536083	18.47575142857143	2882.5998142857143	0.5481035714285715	0.5519801428571428	1.1989042857142855	0.0315	0.2990378571428571	0.2453142857142857	0.272425	0.8167771428571429	4.020470142857143	5.439348714285714	1.4188785714285714	0.4753657142857142	1.9503682857142857	0.04375	0.945	0.0	0.674843	4.089327	0.5323072857142856	0.232637	3.946791285714286	0.3793148571428571	0.8372999999999999	0.674843	0.4579851428571428	5.458934285714285	5.691571285714285	0.1822717142857143	0.0559781428571428	0.3232272857142857	0.3602004285714285	0.1549827142857142	0.5151831428571428	0.3006417142857142	0.0	0.3006417142857142	1.3213238571428572	1.377302	2.813978994647691	3.937633393109321
female	Omnivore	14.897410142857142	212.72098985714288	66.79252057142857	1739.9695428571429	68.91673128571429	23.7937641	15.35864142857143	2806.2282285714286	0.5452732857142857	0.8094487142857142	1.3572934285714289	0.0	0.4510422857142857	0.0125399999999999	0.3735068571428571	0.8370891428571429	4.863261428571429	5.281961428571429	0.4186999999999999	0.1381428571428571	2.3671414285714287	0.04375	0.6586964285714286	0.0	0.3241298571428571	3.531860571428571	0.7043867142857143	0.297545	3.912117428571429	0.653955	0.8659835714285714	0.3241298571428571	0.2120285714285714	5.102230857142857	5.399775857142857	0.0332381428571428	0.0755404285714285	0.585703	0.1676659999999999	0.1005624285714285	0.2682284285714286	0.096175	0.4978731428571428	0.5940481428571429	1.4812177142857144	1.556758142857143	3.006838346300117	5.0
female	Omnivore	13.494364	221.0056691428572	75.76488371428572	1773.8861142857145	67.84177285714286	23.98447558571429	14.659160000000002	2779.581785714286	0.7592698571428571	0.5729098571428571	1.4636654285714283	0.0008571428571428	0.2557	0.0336428571428571	0.3702008571428571	0.6595437142857143	4.384551285714286	5.314065571428571	0.9295142857142856	0.0285765714285714	1.8423	0.0	1.5407765714285715	0.5670000000000001	0.7423237142857143	4.720976857142857	0.0720188571428571	0.2474354285714285	3.483672	0.4610652857142857	0.9181652857142856	1.3093237142857144	0.4571	5.711161	5.958596428571428	0.1339392857142857	0.0620091428571428	0.2591398571428571	0.2262187142857143	0.225932	0.4521507142857142	0.0017142857142857	0.6645000000000001	0.6662142857142858	1.5114441428571428	1.5734532857142856	2.323795299533966	4.410520298500722
female	Omnivore	14.00818	224.70966414285712	66.79031842857144	1787.6018714285713	70.03424385714285	23.00096362857143	15.84897142857143	2907.780714285714	0.455915	0.7840292857142857	1.2399442857142855	0.0	0.1953928571428571	0.1242714285714285	0.3302285714285714	0.6498928571428572	4.262735	5.464620714285714	1.2018857142857142	0.9893142857142856	0.4417538571428571	0.0	2.110375	0.0	0.0	3.541443142857143	0.7966734285714285	0.2616691428571429	4.338116571428571	0.7677288571428571	0.9367574285714284	0.0	0.1690285714285714	5.274874	5.536543142857143	0.0320142857142857	0.0642531428571428	0.4490898571428571	0.2020392857142856	0.3105868571428571	0.5126261428571428	0.0957632857142857	0.2791278571428571	0.3748911428571428	1.3686214285714284	1.4328745714285716	2.272223151062616	3.675464857223601
female	Omnivore	13.443846142857142	224.9690027142857	76.58630385714287	1795.648685714286	66.39808742857143	22.204556385714287	18.44508857142857	2958.4559714285715	0.6682308571428572	0.7155864285714285	1.4300565714285711	0.0460249999999999	0.1070571428571428	0.1942357142857143	0.5443244285714286	0.8456172857142857	4.017833571428572	6.048597857142857	2.030764285714286	0.5036285714285714	1.6398237142857144	0.0	1.8895694285714288	0.0	0.3543732857142857	4.387395	0.5231632857142857	0.2563428571428571	4.556185	0.5693684285714286	0.6977684285714286	0.3543732857142857	0.1284	5.608326714285715	5.864669571428571	0.2707674285714286	0.0631142857142857	0.4936904285714286	0.1370714285714285	0.2209628571428571	0.3580342857142857	0.0124285714285714	0.3894397142857143	0.4018682857142857	1.5243604285714285	1.5874747142857142	2.9432862217210034	4.534444687112198
female	Omnivore	13.254335	204.30533542857145	70.93654014285714	1763.3365857142858	68.31791185714285	23.5222707	14.096727142857144	2722.0883285714285	0.6936892857142858	0.7320751428571428	1.5080072857142857	0.0771428571428571	0.1131428571428571	0.2124142857142857	0.4108428571428572	0.7363999999999999	3.922397857142857	5.217166428571429	1.2947685714285715	0.4277282857142857	2.9495321428571435	0.04375	0.2144727142857143	0.0	0.1685798571428571	3.804063	0.4840407142857143	0.2285714285714286	4.119523857142857	0.8727342857142857	0.9572485714285712	0.1685798571428571	0.0845142857142857	5.245352285714286	5.473923714285715	0.0770571428571428	0.0562285714285714	0.6466318571428572	0.1016314285714285	0.17505	0.2766814285714286	0.1264285714285714	0.2252357142857143	0.3516642857142857	1.3520347142857143	1.4082632857142858	2.61010860733411	3.7144476452396926
female	Omnivore	13.87404557142857	216.72635	70.14396414285714	1794.7499571428573	71.85848728571429	25.45842232857143	14.450968571428572	2945.314542857143	0.7613221428571428	0.472971	1.237078857142857	0.0	0.006003	0.1637857142857142	0.5906958571428572	0.7604845714285714	5.348471428571429	5.967457142857143	0.6189857142857144	0.6323142857142857	1.3447642857142856	0.0	2.061322571428572	0.0	0.0	4.038401142857143	0.7715672857142858	0.2621285714285714	4.8099684285714295	0.7360737142857143	0.820588	0.0	0.0845142857142857	5.6305564285714285	5.892685	0.1917497142857143	0.0637571428571428	0.3588321428571427	0.2404745714285714	0.2028269999999999	0.4433015714285714	0.0441451428571428	0.2393571428571428	0.2835022857142857	1.2773857142857143	1.3411428571428572	2.648295687380948	4.15586343078097
female	Omnivore	13.348539857142857	212.7170972857143	72.20339057142857	1762.3459857142857	68.82377842857143	25.163279814285715	14.136192857142856	2618.3432857142857	0.5806132857142857	0.4264854285714285	1.2623888571428572	0.238	0.0871938571428571	0.4410714285714285	0.280743	0.8090082857142857	4.826650142857143	5.538664428571429	0.7120142857142857	0.5907714285714285	1.0478571428571428	0.0	1.1762837142857143	0.0	0.9374607142857142	3.752373	1.0425015714285717	0.192737	3.857413857142857	0.6633848571428571	0.9797705714285714	0.9374607142857142	0.3163857142857143	5.774645142857144	5.967382142857143	0.0314999999999999	0.0475638571428571	0.6761201428571428	0.0467642857142857	0.2331749999999999	0.2799392857142857	0.0185178571428571	0.4385714285714286	0.4570892857142857	1.4446487142857145	1.4922125714285717	2.869074419382495	2.6097093031489136
female	Omnivore	13.829608	211.106103	74.038751	1767.333942857143	72.80461814285714	25.256750114285715	15.82926	2989.2387142857147	0.6970275714285714	0.6362045714285713	1.5081954285714283	0.0315	0.1843988571428571	0.1994242857142857	0.4581282857142857	0.8419514285714286	5.075758857142858	5.826220285714286	0.7504614285714286	0.3985142857142856	3.0527425714285714	0.0	0.6006857142857143	0.0	0.15555	4.207492571428571	0.1509135714285714	0.2733018571428571	4.202856142857143	0.615262857142857	0.9000554285714285	0.15555	0.2847925714285714	5.258461571428571	5.531763428571429	0.0173542857142857	0.068619	0.5619341428571428	0.0454065714285714	0.3664098571428571	0.4118164285714286	0.0488241428571428	0.2153072857142857	0.2641314285714286	1.2552362857142858	1.3238552857142858	2.977477148469377	4.544466153764972
female	Omnivore	12.407791571428572	214.5803718571429	78.065843	1769.6498714285715	68.09299	21.487223	15.020985714285716	2991.714028571429	0.6120297142857144	0.5949308571428571	1.2542751428571428	0.0179404285714285	0.4554564285714285	0.0909285714285714	0.3032571428571428	0.8496421428571429	5.263994714285714	5.666366142857143	0.4023714285714285	0.5555525714285714	1.8575728571428567	0.0	1.249207142857143	0.5041714285714286	0.0	4.166504	0.5322	0.2464024285714285	4.194532571428572	0.6529907142857142	1.0355121428571428	0.5041714285714286	0.3825214285714285	5.734216142857143	5.980618571428571	0.0349999999999999	0.060467	0.4170592857142857	0.2048035714285714	0.1412734285714285	0.346077	0.1807011428571428	0.3822714285714285	0.5629725714285714	1.3611088571428571	1.4215758571428572	3.0007423946355942	5.0
female	Omnivore	14.837006142857144	222.20724085714284	69.72029785714285	1762.7384285714286	68.47525471428571	23.473744528571427	15.11155142857143	2848.337871428572	0.5052142857142857	0.905195714285714	1.411285	0.0	0.2550902857142857	0.1271742857142857	0.4134285714285714	0.7956931428571429	4.388217428571429	5.618962857142857	1.2307454285714283	0.7854	2.2758097142857143	0.0	0.5039434285714286	0.0	0.2854285714285715	3.8505817142857137	0.710492	0.2525262857142857	4.275645142857143	0.4051657142857143	0.7799714285714286	0.2854285714285715	0.3748057142857143	5.341045142857142	5.593571428571429	0.249219	0.0619138571428571	0.3613382857142856	0.1749151428571428	0.2813198571428571	0.456235	0.0946471428571428	0.279775	0.3744221428571428	1.4412144285714283	1.5031282857142858	2.821225238101529	4.740627184861476
female	Omnivore	12.521725428571427	215.15153042857145	74.26998214285716	1796.4241285714286	69.78869114285715	24.753730885714283	17.15238	2789.157642857143	0.5441864285714285	0.4897862857142857	1.187229857142857	0.0771428571428571	0.3081821428571428	0.1766642857142857	0.3923101428571429	0.8771565714285714	5.181984428571428	5.828647857142857	0.6466634285714286	0.783142857142857	1.4025301428571428	0.0	1.1996622857142856	0.8564745714285714	0.0	4.241809857142857	0.6978401428571427	0.2597692857142857	4.083175428571429	0.5405511428571429	0.8245511428571428	0.8564745714285714	0.284	5.764201142857142	6.023970428571428	0.1617582857142857	0.0645894285714285	0.6967464285714285	0.0430582857142857	0.2128448571428571	0.2559031428571428	0.0556695714285714	0.1283695714285714	0.1840391428571428	1.298447	1.3630364285714285	3.0517451220098044	4.874212849941919
female	Omnivore	13.824924857142856	228.8868858571429	71.404806	1825.1406142857145	64.400676	21.78092495714285	12.85823	2823.998642857143	0.420115	0.7069275714285714	1.3126997142857142	0.0581142857142857	0.1606071428571428	0.2298928571428571	0.5513934285714286	0.9418934285714284	5.181946714285714	5.341575285714286	0.1596285714285714	0.7438285714285714	1.4411927142857144	0.0	1.4222622857142857	0.0	0.1731428571428571	3.780426428571429	0.7198880000000001	0.216575	4.327171571428571	0.7049474285714286	0.9669588571428572	0.1731428571428571	0.2620114285714285	5.467273285714286	5.683848285714285	0.1774167142857143	0.052875	0.5287388571428571	0.2206108571428571	0.3078738571428571	0.5284847142857142	0.048472	0.2149774285714285	0.2634494285714285	1.498089714285714	1.550964714285714	3.2254139119441465	4.876340525872436
female	Omnivore	13.165863	208.5472125714286	75.75635514285715	1795.1427285714285	71.480359	23.8681171	14.258705714285714	2765.0712857142858	0.8672991428571429	0.2235832857142856	1.388116	0.1758808571428571	0.2194785714285714	0.2546642857142857	0.3982511428571428	0.872394	4.9929812857142855	5.461095571428571	0.4681142857142856	0.73695	2.730204142857143	0.0	0.5776642857142856	0.0	0.0	4.044818428571428	0.4644297142857143	0.3076178571428571	4.509248142857143	0.980015	1.0623007142857142	0.0	0.0822857142857143	5.571548857142857	5.879166714285715	0.2886522857142857	0.0746892857142857	0.2861407142857142	0.0708217142857143	0.4798115714285714	0.5506332857142857	0.0596964285714285	0.1968035714285714	0.2565	1.3819262857142858	1.4566155714285711	3.0373420526506325	4.3013969338896425
female	Omnivore	13.060494	213.05043957142857	73.611498	1775.5288142857146	69.86584428571429	24.186508685714283	15.791340000000002	2620.9959571428567	0.5379754285714287	0.6427617142857143	1.35898	0.0293142857142857	0.0727107142857142	0.0708571428571428	0.4967954285714286	0.6403632857142857	4.198456999999999	5.127199857142857	0.9287428571428572	0.3552765714285714	2.8709744285714285	0.0	0.8782857142857142	0.0	0.0	4.1045367142857145	0.4970491428571429	0.231381	4.601585857142857	0.3604374285714286	0.7291802857142856	0.0	0.3687428571428571	5.330766142857144	5.562147142857143	0.0163874285714285	0.0588827142857142	0.2730594285714285	0.1140762857142857	0.3532354285714286	0.4673117142857143	0.200594	0.4058481428571429	0.6064421428571428	1.3632007142857143	1.4220834285714286	2.254128743793086	4.009412141575495
female	Omnivore	13.703691	202.63415571428573	77.35750042857144	1782.873214285714	71.41502899999999	23.77880268571429	13.400057142857143	3158.5520285714288	0.5139047142857143	0.682461	1.4695085714285714	0.2731428571428571	0.1187571428571428	0.022332	0.4380158571428571	0.579105	4.896394285714286	5.232994285714286	0.3365999999999999	0.062228	2.473239285714285	0.0	1.4794214285714289	0.0	0.2030399999999999	4.217928714285715	0.5376402857142858	0.2082942857142857	4.552529	0.5977948571428572	0.8819162857142857	0.2030399999999999	0.2841214285714285	5.637485285714285	5.845779571428571	0.2861614285714285	0.0530418571428571	0.3411204285714286	0.018496	0.434676	0.4531719999999999	0.0616157142857142	0.2476952857142857	0.309311	1.3897648571428571	1.4428067142857142	2.0300973849394386	3.903621662064345
female	Omnivore	14.282030714285714	212.73204057142857	71.37380471428573	1790.519957142857	69.83506828571429	23.26442777142857	13.939324285714289	3105.4480285714285	0.6784422857142857	0.4943928571428571	1.266428	0.0	0.1846785714285714	0.0417857142857142	0.4687502857142857	0.6952145714285715	4.768714571428572	5.486485428571428	0.7177708571428572	1.176428	1.467905714285714	0.0	0.9124365714285714	0.0	0.4033877142857142	3.960158	0.3700574285714286	0.2332537142857143	3.9268277142857135	0.4366677142857143	0.9674042857142856	0.4033877142857142	0.5307365714285714	5.297619714285714	5.530873428571428	0.1080049999999999	0.0570451428571428	0.707842	0.0256535714285714	0.3416548571428571	0.3673084285714285	0.3223509999999999	0.0580585714285714	0.3804095714285714	1.563565	1.6206101428571429	2.426720268654284	4.561725593564015
female	Omnivore	13.33257342857143	222.5195077142857	76.241723	1840.2003857142856	69.16134414285715	23.202243814285712	20.40940714285714	2630.6758142857143	0.3459642857142856	0.8382131428571428	1.319948857142857	0.0771428571428571	0.2256	0.0332142857142857	0.490561	0.7493752857142858	3.834746428571429	5.516959	1.6822125714285714	0.9952071428571428	0.3653571428571429	0.035075	2.3873962857142854	0.0	0.7076250000000001	4.490660571428571	0.1516984285714286	0.1447311428571428	3.934734	0.8119198571428571	1.1091698571428572	0.7076250000000001	0.29725	5.7515288571428576	5.89626	0.2146785714285714	0.0361277142857142	0.4536714285714285	0.0650714285714285	0.0342591428571428	0.0993305714285714	0.0669381428571428	0.4750892857142857	0.5420274285714286	1.309708	1.3458357142857142	2.54515517553069	4.8646943938799465
female	Omnivore	13.093067714285716	223.5144672857143	69.782657	1840.471714285714	68.22401028571429	23.99201561428572	17.984122857142857	2845.993285714286	1.0529254285714285	0.221423	1.2996960000000002	0.0179404285714285	0.0651728571428571	0.1581885714285714	0.6356327142857143	0.8589941428571429	5.108540714285715	6.190204428571429	1.0816637142857144	0.5826142857142856	0.8613857142857143	0.0	1.6645000000000003	0.1566	0.56508	3.830180000000001	0.625221	0.2563278571428571	3.733721	0.7749871428571428	0.9440654285714284	0.7216800000000001	0.1690782857142857	5.3994664285714284	5.655794285714286	0.1641942857142857	0.0640347142857142	0.4261902857142857	0.4190178571428571	0.1312892857142857	0.5503071428571429	0.0234	0.2593035714285714	0.2827035714285714	1.4233952857142858	1.48743	2.917031188898623	4.759687190442327
female	Omnivore	12.674504428571428	233.6938338571429	68.16135014285715	1858.9357714285716	65.90366442857143	23.137282014285717	17.53816	2800.772057142857	0.5285542857142856	0.7884467142857142	1.317001	0.0	0.2193488571428571	0.1985428571428571	0.4856642857142857	0.903556	4.854344142857143	5.612813857142856	0.7584697142857142	0.5941142857142856	1.231917857142857	0.04375	1.8902714285714288	0.0	0.1685798571428571	3.928633428571428	0.2611371428571428	0.2244891428571428	4.021190714285714	0.5127161428571428	0.7604875714285714	0.1685798571428571	0.2477714285714285	4.950258142857143	5.174747285714285	0.0515999999999999	0.0550595714285714	0.3039598571428571	0.2024071428571428	0.1505964285714285	0.3530035714285714	0.1218347142857142	0.5533642857142858	0.675199	1.3837624285714285	1.438822	3.03788064482732	4.74070402063534
female	Omnivore	14.100737	215.51356242857145	71.72567771428571	1773.4494857142856	67.61455742857143	23.3539633	15.765028571428571	2857.6346714285714	0.5366585714285714	0.3603714285714285	1.2923632857142855	0.371369	0.3741857142857143	0.2682857142857143	0.2444944285714285	0.8869658571428571	3.94771	5.335393142857143	1.3876831428571428	0.8123100000000001	1.7300921428571423	0.0	0.6993428571428572	0.0	0.8292205714285714	4.070965571428571	0.477531	0.246969	3.719276	0.5750868571428571	0.7885582857142858	0.8292205714285714	0.2134714285714285	5.337054857142857	5.584023857142857	0.0185142857142857	0.0606484285714285	0.7639674285714285	0.0259214285714285	0.4028824285714286	0.4288038571428571	0.0185178571428571	0.2418714285714286	0.2603892857142857	1.471674857142857	1.5323232857142857	3.1258497362331736	4.360711623313867
female	Omnivore	14.063056571428572	214.4561127142857	74.73968342857144	1771.3246285714283	68.495359	24.638579985714284	14.903018571428571	3074.728	0.5896507142857143	0.6696034285714285	1.3312541428571427	0.0	0.3789857142857143	0.2154928571428571	0.2204172857142857	0.8148958571428572	5.075833571428572	5.617812714285714	0.5419791428571429	0.8161214285714286	1.5812828571428572	0.078825	0.9424051428571428	0.0	0.2516155714285714	3.67025	0.765881	0.2432514285714286	4.184515428571428	0.3138138571428571	0.7972567142857142	0.2516155714285714	0.4834428571428571	5.233387714285714	5.476639142857144	0.1016362857142857	0.0606822857142857	0.299992	0.3495857142857143	0.3062948571428571	0.6558805714285715	0.0173348571428571	0.1906457142857142	0.2079805714285714	1.2654894285714284	1.3261717142857143	2.87530530823728	4.229906466124577
female	Omnivore	13.165517142857142	205.9924464285714	74.22434142857142	1779.5575857142856	66.94109314285714	22.887719914285714	14.092544285714286	2861.648671428571	1.161223428571429	0.0736525714285714	1.2520188571428572	0.0	0.3619285714285714	0.0157857142857142	0.3915502857142857	0.7692645714285715	4.861100142857143	5.382400142857143	0.5213	0.6597137142857142	1.597162857142857	0.0	1.1682399999999995	0.0	0.0	3.425116571428571	1.046207142857143	0.3106948571428571	4.471323714285714	0.5009781428571428	0.9262924285714284	0.0	0.4253142857142857	5.397616142857143	5.708311	0.2470121428571428	0.0762588571428571	0.4527851428571428	0.0263285714285714	0.0838498571428571	0.1101784285714285	0.0725178571428571	0.4230278571428571	0.4955457142857143	1.3055214285714285	1.3817802857142856	2.701740932704213	5.0
female	Omnivore	12.87814957142857	200.45749557142855	80.60450242857142	1762.6517285714283	69.36736614285714	24.21842744285714	14.81189142857143	2881.4506857142856	0.8267015714285714	0.4697821428571428	1.4563595714285713	0.0874285714285714	0.1095714285714285	0.3872857142857143	0.3649179999999999	0.8617751428571429	3.991253428571429	5.249636571428572	1.2583831428571428	0.7345142857142857	1.869286	0.0	1.7554642857142857	0.0	0.0	4.359264571428572	0.2022714285714285	0.2089857142857143	4.561536	0.4718297142857142	0.8434797142857143	0.0	0.3716499999999999	5.405015714285715	5.614001428571428	0.4283802857142857	0.0523	0.3282634285714286	0.0044285714285714	0.1933851428571428	0.1978137142857143	0.0479198571428571	0.4686321428571428	0.516552	1.4710094285714288	1.5233094285714286	3.0556771684117066	3.3648835791003555
female	Omnivore	13.887294	234.9210247142857	71.06621985714285	1826.9887142857144	66.33111128571429	23.992209442857146	15.843550000000002	2677.1432	0.8654278571428572	0.4386031428571429	1.3372142857142857	0.0179404285714285	0.0582857142857142	0.0579	0.6797101428571428	0.7958958571428572	4.896227857142857	5.637696428571429	0.7414685714285714	0.3405347142857143	1.3720858571428571	0.262086	1.385794857142857	0.0	0.1648142857142857	3.5253157142857146	0.6884412857142858	0.2456285714285714	4.048942714285714	0.3352117142857143	0.6732688571428571	0.1648142857142857	0.3380571428571428	4.8870258571428575	5.132654428571429	0.2734314285714285	0.0615142857142857	0.2302164285714285	0.0983339999999999	0.2847214285714285	0.3830554285714286	0.1984984285714285	0.331511	0.5300094285714286	1.416712714285714	1.478227	2.722703795730695	5.0
female	Omnivore	12.604282714285716	215.04197728571427	73.49512628571428	1797.5810428571426	66.87116371428571	23.92912038571429	14.825064285714284	2808.5894714285714	0.7325100000000001	0.7280714285714286	1.5964242857142856	0.0	0.2442137142857142	0.21445	0.3610101428571428	0.8196738571428571	4.652945000000001	5.396373571428572	0.7434285714285715	0.6958504285714285	1.713306	0.262086	1.0884872857142855	0.0	0.0	3.7597297142857142	0.7617795714285716	0.2716347142857143	4.521509285714286	0.680966	0.753166	0.0	0.0722	5.274675285714286	5.54631	0.1364428571428571	0.0690878571428571	0.4206232857142857	0.1361425714285714	0.1751101428571428	0.3112527142857142	0.1122487142857142	0.3983152857142857	0.5105639999999999	1.378882857142857	1.4479707142857143	2.8499196892954712	4.208599241935231
female	Omnivore	12.175180142857142	229.510421	72.16842171428571	1840.3963714285717	64.14713928571429	23.158239342857144	16.195457142857144	2942.2605857142853	0.4816171428571429	0.6242694285714286	1.1058865714285715	0.0	0.206781	0.09635	0.646879	0.95001	5.539034	5.943158	0.404124	0.8062224285714285	1.6707431428571429	0.3058359999999999	0.5717122857142858	0.6858285714285713	0.3241298571428571	4.364472285714286	0.1844378571428571	0.3039324285714286	3.5389517142857145	0.7286698571428571	0.8976984285714285	1.0099584285714285	0.1690285714285714	5.446608571428572	5.750541	0.0328771428571428	0.0758581428571428	0.5043232857142858	0.135659	0.455677	0.5913360000000001	0.0605812857142857	0.1680535714285714	0.2286348571428571	1.3571712857142857	1.433029428571429	3.2262411468411467	5.0
female	Omnivore	13.60282542857143	225.88263042857145	73.755861	1805.0118	68.788931	23.22040262857143	14.81669142857143	2782.961671428572	0.2915357142857143	0.6597684285714285	1.2077304285714283	0.1916262857142857	0.1460438571428571	0.2337142857142857	0.494483	0.8742411428571428	4.847949142857142	5.452008999999999	0.6040598571428573	0.3603571428571429	2.3212998571428574	0.0	1.0790151428571428	0.5673214285714285	0.0496	4.377593571428571	0.2076338571428571	0.2411891428571428	3.968306	0.5947478571428572	0.7773521428571428	0.6169214285714286	0.1826042857142857	5.362579571428571	5.603768714285715	0.0716428571428571	0.0606131428571428	0.227162	0.3334892857142856	0.1748907142857143	0.5083799999999999	0.0861349999999999	0.5304952857142858	0.6166302857142857	1.4238151428571428	1.4844282857142856	3.027130982111664	4.435752560889472
female	Omnivore	12.709413571428572	216.60076957142857	73.51398971428571	1779.5603285714285	65.95286328571429	23.446954957142857	17.816955714285715	2604.6519428571432	1.0760555714285716	0.4112705714285714	1.4919012857142857	0.0	0.3738928571428571	0.0995	0.3157101428571428	0.789103	5.025872428571428	6.047759	1.0218865714285714	0.8245071428571428	1.5457775714285715	0.035075	0.6952622857142857	0.0	0.4313301428571429	3.531952142857143	0.7018938571428571	0.2536305714285714	3.802515857142857	0.394721	0.9605781428571428	0.4313301428571429	0.5658571428571427	5.194424142857143	5.448054714285715	0.099135	0.0632945714285714	0.5179278571428572	0.217268	0.2839505714285714	0.5012185714285715	0.0185178571428571	0.2811858571428572	0.2997037142857143	1.4179851428571428	1.481279714285714	2.7714113822480857	4.843914174530895
female	Omnivore	14.815471571428573	220.99445085714288	75.40540014285715	1783.794228571429	69.34499714285714	23.664755842857144	17.604801428571427	2798.0085	0.7517421428571429	0.3610215714285714	1.1233437142857143	0.0050085714285714	0.1681714285714285	0.1485514285714285	0.3985698571428571	0.7152927142857143	4.125166714285714	5.644950857142858	1.5197841428571428	0.2824	2.992325	0.0	1.416948	0.0	0.0	4.691673	0.1930325714285714	0.2248632857142857	4.884705571428571	0.5185031428571428	0.8322174285714284	0.0	0.3137142857142856	5.716923	5.941786285714286	0.094847	0.0570724285714285	0.3287068571428571	0.2689152857142857	0.2080195714285714	0.4769348571428571	0.1682328571428571	0.4274838571428572	0.5957167142857143	1.4962054285714286	1.5532778571428572	2.5062192671550614	3.971459240061609
female	Omnivore	12.699524428571427	223.11034814285716	82.38849257142859	1830.2777285714287	68.00955057142856	23.25275361428572	15.97381	2809.961057142857	0.9416881428571428	0.1702678571428571	1.2317274285714286	0.0	0.2425985714285714	0.0637285714285714	0.3712004285714286	0.6775275714285715	5.593078571428571	5.862464285714286	0.2693857142857143	0.6768	2.643047	0.0	0.672	0.0	0.0	3.991847	0.6259277142857143	0.2280641428571428	4.617774714285715	0.6585964285714285	0.9099107142857142	0.0	0.2513142857142857	5.527685428571429	5.755749571428572	0.2963452857142857	0.0568738571428571	0.1760148571428571	0.3023751428571429	0.4290377142857142	0.7314128571428571	0.1273571428571428	0.101	0.2283571428571428	1.432130142857143	1.489004	2.31360916178209	4.191979927542768
female	Omnivore	14.258106571428572	213.7737842857143	76.52211628571429	1795.4064999999998	67.52158328571429	24.115978357142858	17.290365714285716	2906.3146142857145	0.9019431428571428	0.5488232857142857	1.4550521428571428	0.0	0.1207242857142857	0.1719285714285714	0.4748145714285715	0.7674674285714287	4.730993285714286	5.372821857142857	0.6418285714285714	0.799335857142857	2.1092895714285715	0.0	1.109163857142857	0.170646	0.0	4.188435285714285	0.2215897142857143	0.2288512857142857	4.2393790000000005	0.7023074285714286	1.079656	0.170646	0.3773485714285715	5.489681	5.718532285714285	0.1728582857142857	0.0561067142857142	0.4467832857142857	0.2875265714285714	0.2397147142857143	0.5272412857142857	0.0844285714285714	0.2767448571428571	0.3611734285714286	1.5080562857142856	1.5641630000000002	2.671635325243297	4.14626755238199
female	Omnivore	13.010550714285715	223.78596985714285	72.96189514285713	1813.7226142857144	67.92910071428572	24.794291342857143	17.976615714285714	2687.698685714286	0.6950964285714285	0.5623082857142857	1.3556287142857144	0.0910525714285714	0.2491208571428571	0.1826214285714285	0.525174	0.9569162857142856	3.4165264285714287	5.507476428571429	2.09095	0.1804347142857143	1.1093964285714286	0.262086	2.0520467142857144	0.0	0.0	3.6039638571428574	0.6731152857142858	0.2261902857142857	4.277079142857143	0.5361964285714286	1.0210535714285716	0.0	0.4848571428571429	5.298132714285714	5.524323	0.0881714285714285	0.0564508571428571	0.1368452857142857	0.0947535714285714	0.3145148571428571	0.4092684285714286	0.1018525714285714	0.727752	0.8296045714285715	1.4638897142857143	1.5203405714285714	3.297487023984444	5.0
female	Omnivore	14.431241571428572	214.1203505714286	66.15536857142857	1788.7821142857142	71.52254728571428	23.78666447142857	11.95417142857143	2953.6909285714287	0.8705365714285714	0.3346028571428571	1.2495917142857145	0.0358808571428571	0.0653214285714285	0.4893999999999999	0.3409637142857143	0.8956851428571427	5.083022857142857	5.530222857142857	0.4472	1.2936571428571428	2.0512937142857144	0.0	0.4095908571428571	0.0	0.1216	3.876141714285714	0.4278328571428572	0.2837892857142857	4.182374571428571	0.7204167142857143	0.804931	0.1216	0.0845142857142857	5.108905571428571	5.392694857142857	0.0778067142857142	0.0699178571428571	0.3453124285714286	0.0254928571428571	0.359503	0.3849958571428571	0.0915	0.444455	0.5359550000000001	1.34407	1.413987857142857	3.1295215320802305	2.839118439946068
female	Omnivore	13.888335142857144	222.3775425714286	67.18923528571429	1796.120242857143	68.9315907142857	23.25753725714285	16.033265714285715	2964.4882	0.5938714285714285	0.7105015714285715	1.3054444285714286	0.0	0.2435725714285714	0.0816285714285714	0.6570601428571429	0.9822612857142856	4.419212857142857	5.582841428571428	1.1636285714285717	0.9500857142857144	0.9992361428571428	0.04375	1.539098	0.0385714285714285	0.3502512857142857	3.920992571428571	0.824117	0.2424691428571428	4.356286857142857	0.6379210000000001	0.8069495714285714	0.3888227142857143	0.1690285714285714	5.552059142857142	5.794528285714286	0.1826504285714285	0.0595102857142857	0.4416231428571429	0.2954572857142857	0.0943642857142857	0.3898215714285714	0.2266734285714285	0.1649361428571428	0.3916095714285714	1.4057047142857144	1.4652150000000002	3.4179966848703733	5.0
female	Omnivore	13.712617714285717	243.0905398571429	77.66566999999999	1866.5755	64.43020228571429	22.35154651428571	17.03379285714286	2787.755985714285	0.3945611428571429	0.8761505714285713	1.4761131428571428	0.2001871428571428	0.0097139999999999	0.0902857142857142	0.5427665714285714	0.6427662857142857	4.670419285714286	6.015576428571428	1.345157142857143	0.4247142857142857	1.7621854285714285	0.0	1.2255727142857142	0.595	0.0	4.007472428571428	0.3387105714285713	0.2662715714285714	3.751183	0.4273542857142857	0.8017828571428571	0.595	0.3744285714285714	5.147965857142857	5.414237428571428	0.0363832857142857	0.067547	0.3216998571428571	0.2192658571428571	0.1213415714285714	0.3406074285714285	0.0124285714285714	0.6354088571428571	0.6478374285714287	1.346528	1.4140750000000002	2.1522243733051707	3.699827380600004
female	Omnivore	13.449923857142858	224.0514547142857	75.57404157142857	1789.017442857143	67.75784414285714	23.71687654285714	17.08494	2923.6355285714285	0.715032	0.6743091428571428	1.392376857142857	0.0	0.30119	0.0035142857142857	0.3984824285714285	0.7031867142857143	4.078797857142857	5.429001	1.3502031428571428	1.0813402857142858	2.3858987142857147	0.6044390000000001	0.1197411428571428	0.0	0.15555	4.346969142857143	0.1887398571428571	0.2515555714285714	4.380159	0.584383	0.8536972857142857	0.15555	0.2693142857142857	5.389406285714286	5.640961857142857	0.2443881428571428	0.0631481428571428	0.3936018571428571	0.2197394285714285	0.0742988571428571	0.2940382857142857	0.2048564285714285	0.3433125714285714	0.548169	1.4801972857142858	1.5433454285714288	2.456609342649466	4.888664105574759
female	Omnivore	14.034433857142858	209.94319885714285	72.40767928571428	1823.7854142857143	73.16545542857143	24.9564063	15.11497	2960.585014285714	0.714616	0.3583402857142857	1.2135277142857142	0.0771428571428571	0.0827545714285714	0.0732354285714285	0.5727047142857142	0.7286947142857143	4.369349000000001	5.401254142857143	1.0319051428571429	0.4315914285714285	2.804668285714286	0.0	1.293657142857143	0.0	0.0988571428571428	4.628774	0.0768402857142857	0.2003655714285714	4.606757142857143	0.5543181428571428	0.8852747142857142	0.0988571428571428	0.3309565714285713	5.590889	5.791254571428572	0.0783	0.0483388571428571	0.2979507142857143	0.2135591428571428	0.244078	0.4576371428571429	0.0385	0.4306071428571428	0.4691071428571428	1.302995	1.351333857142857	2.497191790553617	4.492436997933473
female	Omnivore	13.357011142857145	219.73024742857143	75.59653185714285	1803.277457142857	69.46563285714285	24.40442272857143	17.047584285714287	2927.332785714286	0.7905785714285714	0.6057105714285714	1.404432	0.0	0.1247142857142857	0.2047785714285714	0.4234631428571428	0.7529560000000001	3.964602857142857	5.485116428571429	1.5205135714285716	0.3248997142857143	2.598235714285714	0.04375	0.7639222857142857	0.0	0.1685798571428571	3.899387571428572	0.6176927142857143	0.2393371428571428	4.348500428571429	0.7751208571428572	0.9026351428571427	0.1685798571428571	0.1275142857142857	5.419715428571428	5.659052571428572	0.0943714285714285	0.0609965714285714	0.4320988571428571	0.1775422857142856	0.1833984285714285	0.3609407142857143	0.0694777142857142	0.3394108571428571	0.4088885714285714	1.2962995714285714	1.3572961428571428	2.609678827492373	3.79986886100136
female	Omnivore	13.563883857142857	212.61090928571429	72.38938542857143	1728.0480571428573	67.80653228571428	21.66706997142857	15.23791857142857	2824.2142714285715	0.4541107142857142	0.5906231428571428	1.2654115714285712	0.0771428571428571	0.1384714285714285	0.3366057142857143	0.5151187142857142	0.9901958571428572	4.823414714285714	5.317531000000001	0.4941162857142857	0.8547511428571427	2.4000181428571428	0.04375	0.6464571428571428	0.0	0.3241298571428571	4.269106285714286	0.4194555714285713	0.2317428571428571	4.364432	0.8133199999999999	0.9268914285714284	0.3241298571428571	0.1135714285714285	5.615453285714286	5.847196142857142	0.2234524285714285	0.0556857142857142	0.352743	0.1417357142857142	0.2564642857142857	0.3982	0.1623035714285714	0.2190714285714285	0.3813749999999999	1.3557704285714287	1.4114561428571428	3.581337961963426	4.727806470395449
female	Omnivore	13.942815857142858	221.7640357142857	74.33062042857144	1783.412142857143	68.66629485714286	24.615145942857144	14.334284285714286	2861.2234142857146	0.69017	0.3962458571428571	1.2667774285714286	0.0771428571428571	0.1440714285714285	0.4021571428571429	0.3331018571428571	0.8793304285714285	4.197179	5.348510857142857	1.151331857142857	0.6498	3.000613714285714	0.0	0.1435908571428571	0.0	0.0	3.794004571428571	0.70649	0.2222548571428571	4.500494571428571	0.6410234285714286	1.0035734285714286	0.0	0.36255	5.504067999999999	5.726322857142857	0.0959434285714285	0.0551531428571428	0.2543817142857142	0.0472614285714285	0.3771352857142857	0.4243967142857143	0.1708125714285714	0.4044365714285715	0.5752491428571428	1.349971	1.405124142857143	3.081629336540668	3.344524761322297
female	Omnivore	13.260091714285716	218.16900857142852	74.38783185714286	1797.0435714285716	67.57343157142857	22.13540222857143	16.805767142857142	2873.412271428572	0.378075	0.7219244285714285	1.1057851428571426	0.0	0.4672151428571429	0.1086428571428571	0.248	0.8238580000000001	4.139674428571428	5.187357	1.0476825714285716	0.7659571428571427	1.6234037142857145	0.0	2.208387857142857	0.0	0.0708874285714285	4.668636142857143	0.1839678571428571	0.2628637142857143	4.781716571428572	0.4651857142857143	0.880298857142857	0.0708874285714285	0.4151131428571428	5.732902857142856	5.995766571428571	0.1048811428571428	0.0645685714285714	0.167763	0.2806428571428571	0.1158285714285714	0.3964714285714285	0.3679821428571428	0.3985758571428571	0.766558	1.4356735714285715	1.5002421428571429	2.86532423691134	4.974942971809651
female	Omnivore	13.149400285714288	225.0472284285714	71.17609857142857	1780.7224428571428	65.05754742857143	22.2414069	15.57609	2738.9486	0.4753034285714285	0.6035769999999999	1.2726625714285713	0.1793749999999999	0.1132071428571428	0.1817571428571428	0.5501940000000001	0.8451582857142856	4.527828571428572	5.818565714285714	1.290737142857143	0.5220571428571429	1.4475960000000003	0.0	1.083	0.1103999999999999	0.4545	3.617553142857143	1.2165428571428571	0.2624868571428571	4.269196	0.7916142857142857	0.8761285714285714	0.5649000000000001	0.0845142857142857	5.710224571428571	5.9727114285714284	0.1066428571428571	0.065152	0.355896	0.2082608571428571	0.2660595714285714	0.4743204285714285	0.0737064285714285	0.3855452857142857	0.4592517142857143	1.396111	1.461263	2.966346219144074	4.656825839971484
female	Omnivore	13.021278142857144	218.8116547142857	74.08313885714286	1816.2729	71.60051285714286	26.032366142857143	15.681718571428572	2744.0960571428573	0.7043442857142858	0.3993098571428571	1.3275827142857144	0.0771428571428571	0.2399285714285714	0.2346142857142857	0.3369928571428571	0.8115357142857144	4.729705857142858	5.962563	1.2328571428571429	0.3476215714285714	1.0819431428571429	0.0	1.569016	0.0189	0.042875	3.060355714285714	1.359044857142857	0.223906	4.357625571428572	0.7680762857142857	0.9852334285714284	0.061775	0.2171571428571428	5.404634	5.62854	0.1404352857142857	0.0551837142857142	0.4267504285714286	0.0281072857142857	0.2437535714285714	0.2718608571428572	0.0137714285714285	0.51275	0.5265214285714286	1.365568	1.4207517142857142	2.792585967827695	3.970503472877263
female	Omnivore	13.99967	234.24435585714284	71.42320471428572	1813.197642857143	69.02472442857143	22.92268608571429	15.82656285714286	2964.087857142857	0.5565207142857143	0.324525	1.2189242857142857	0.2082999999999999	0.1825224285714285	0.2226285714285714	0.5270785714285714	0.9322295714285714	4.552992714285714	5.309112142857143	0.7561194285714287	0.9698632857142856	2.059601	0.262086	0.301	0.0	0.0496	3.642150285714286	1.1178857142857144	0.2691035714285714	4.7104360000000005	0.5249378571428571	0.7532807142857142	0.0496	0.2283428571428571	5.513316714285715	5.782420285714286	0.1119505714285714	0.0636607142857142	0.138981	0.1579434285714285	0.2919511428571428	0.4498945714285714	0.1896428571428571	0.390549	0.5801918571428571	1.281018	1.3446787142857144	3.213347890882748	4.891917069792289
female	Omnivore	12.59637742857143	213.1494581428572	73.74214842857143	1789.3508714285713	68.19038528571429	23.04286111428572	16.773464285714287	2938.003685714285	0.6281035714285714	0.5589857142857142	1.396017857142857	0.1457999999999999	0.3426985714285714	0.0918428571428571	0.4412928571428572	0.8758342857142857	5.070136	5.936878857142857	0.8667428571428571	0.5648	1.9536357142857144	0.0	1.2092978571428572	0.0	0.0	3.727733571428572	0.9133705714285716	0.1986884285714285	4.641104142857143	0.81675	0.9424071428571428	0.0	0.1256571428571428	5.583511285714286	5.782199714285714	0.1454024285714285	0.0504925714285714	0.430442857142857	0.3164745714285714	0.1594291428571428	0.4759037142857143	0.0155137142857142	0.1831522857142857	0.198666	1.250415	1.3009075714285712	3.05918999628285	5.0
female	Omnivore	12.941381142857145	214.2188175714286	70.69095357142858	1789.8686714285716	71.01630857142857	23.181438714285715	14.714017142857143	2592.2472571428566	0.60154	0.3599482857142857	1.2290311428571428	0.0771428571428571	0.1300357142857142	0.21856	0.3836815714285714	0.7322772857142857	4.958121	5.818449571428571	0.8603285714285714	0.0859217142857142	2.277840285714286	0.0	0.9431122857142856	0.0	0.2854285714285715	3.592302857142857	0.7636081428571428	0.2437567142857142	4.070482428571428	0.6173555714285713	0.7572412857142857	0.2854285714285715	0.1398857142857143	5.1131522857142855	5.356909	0.258472	0.0607572857142857	0.4192764285714285	0.0862685714285714	0.3293427142857142	0.4156112857142857	0.0467571428571428	0.2814062857142857	0.3281634285714285	1.4215231428571429	1.4822804285714286	2.557021701520367	3.5876744332886283
female	Omnivore	14.078900857142855	230.67085014285712	69.85937228571429	1800.2366	66.57162728571429	24.763857842857146	17.142562857142856	2659.8953285714283	0.5622521428571429	0.9211291428571428	1.492452714285714	0.0	0.188375	0.17825	0.5756404285714286	0.9422654285714286	4.045224285714285	5.584383714285714	1.5391594285714287	1.15	1.7436145714285716	0.0	0.0	0.53946	0.0988571428571428	3.5319317142857147	0.7735327142857144	0.2155918571428571	3.667147285714286	0.5015071428571429	0.7665357142857143	0.6383171428571429	0.2650285714285714	5.072000142857143	5.287591999999999	0.0806024285714285	0.0525741428571428	0.2493854285714285	0.1316965714285714	0.4057957142857142	0.5374922857142858	0.1142857142857143	0.2898214285714285	0.4041071428571428	1.2715872857142858	1.3241614285714287	3.271324962825125	5.0
female	Pescatarian	14.105074857142856	277.5728595714286	60.62824285714286	1743.5294428571428	48.06551442857143	12.95682362857143	24.455047142857147	2769.0941142857146	0.1621714285714285	1.156829714285714	1.536438857142857	0.1023005714285714	0.2835771428571428	0.0122842857142857	0.976725	1.2725864285714288	5.371658571428571	7.437086285714286	2.0654277142857143	0.0	0.0	0.0	0.0	0.0	0.5213237142857142	0.5213237142857142	0.6579237142857143	0.6706798571428572	0.6579237142857143	2.561430714285714	2.722445	0.5213237142857142	0.1610142857142857	3.9016924285714287	4.572372285714286	0.0638902857142857	0.1689352857142857	0.6277882857142858	0.1660278571428571	0.6709178571428571	0.8369457142857143	0.0179691428571428	0.0218571428571428	0.0398262857142857	1.5684505714285712	1.737385857142857	4.56181867828837	5.0
female	Pescatarian	20.177864142857143	293.8810937142857	53.55368685714286	1768.2677857142858	47.44609428571429	11.883475585714285	21.04339857142857	2196.083371428572	0.1922471428571428	0.9057472857142856	1.2157372857142856	0.0	0.0747495714285714	0.73105	0.7388142857142858	1.544613857142857	4.926600142857143	7.055534571428572	2.1289344285714287	0.0	0.0	0.0	0.0	0.0	0.2594714285714286	0.2594714285714286	0.7035777142857143	0.4218025714285714	0.7035777142857143	1.8282414285714288	2.4539334285714287	0.2594714285714286	0.625692	3.4169825714285715	3.838785142857143	0.3015457142857142	0.1054097142857143	0.3312877142857143	0.0955112857142857	0.3287061428571429	0.4242174285714286	0.048726	0.0	0.048726	1.105776857142857	1.2111865714285714	5.0	5.0
female	Pescatarian	13.526314	267.12496685714285	54.87407385714285	1763.6336571428571	46.44815328571429	11.527207	21.5168	2663.7902285714285	0.0338614285714285	0.8976071428571427	1.2957757142857145	0.3468214285714285	0.414638	0.4535642857142857	0.4924850000000001	1.3606872857142858	4.507890285714286	6.760687	2.252796714285714	0.0	0.0	0.0	0.0	0.0	0.1476571428571428	0.1476571428571428	0.8773811428571429	0.5863550000000001	0.8773811428571429	2.344629285714286	2.5875361428571426	0.1476571428571428	0.2429068571428571	3.612574428571429	4.198929428571428	0.1089938571428571	0.1486485714285714	0.5307054285714286	0.0828642857142857	0.5140872857142856	0.5969515714285715	0.077551	0.1726857142857143	0.2502367142857143	1.4868875714285714	1.6355361428571429	4.822030641834946	5.0
female	Pescatarian	13.375385857142858	279.68130214285713	63.33428785714285	1748.4043285714286	45.71274085714286	11.6130288	21.63607	2596.5328714285715	0.0039614285714285	0.5954449999999999	1.411202857142857	0.4846118571428571	0.2872228571428571	0.1856214285714285	0.6880221428571429	1.1608664285714287	5.717987428571428	7.051159428571428	1.333172	0.0	0.0	0.0	0.0	0.0	0.319754	0.319754	0.7132354285714285	0.7158162857142857	0.7132354285714285	2.4747621428571427	2.5967031428571423	0.319754	0.121941	3.629692571428572	4.345508857142858	0.0	0.1790862857142857	0.4679984285714286	0.2248821428571428	0.5593571428571428	0.7842392857142857	0.0115714285714285	0.1238214285714285	0.1353928571428571	1.3876305714285715	1.5667168571428571	4.149735310081063	5.0
female	Pescatarian	14.444874	292.7275911428572	57.234726	1764.5233428571428	45.27192514285714	10.3830327	25.436417142857145	2496.9987285714283	0.0	0.736479	1.2679901428571427	0.3315111428571429	0.1508588571428571	0.0319999999999999	1.278964714285714	1.4618235714285714	5.036772	6.638381428571429	1.6016094285714289	0.0	0.0	0.0	0.0	0.0	0.13	0.13	0.7229214285714286	0.759	0.7229214285714286	2.0776671428571425	2.512867142857143	0.13	0.4352	3.365788571428572	4.124788571428572	0.1171785714285714	0.1898571428571428	0.359897	0.5437765714285715	0.4602342857142857	1.0040108571428572	0.0038571428571428	0.1075	0.1113571428571428	1.5924435714285714	1.7823007142857143	5.0	5.0
female	Pescatarian	12.773379857142857	269.1388934285714	56.006102	1776.2514	50.23755414285714	13.9367338	21.06674142857143	2735.0332857142857	0.5624571428571429	0.574171	1.283462428571429	0.1424114285714285	0.0521485714285714	0.2726142857142857	0.8225178571428572	1.1472807142857142	6.291984428571429	6.905963	0.6139785714285715	0.0	0.0	0.0	0.0	0.0	0.196725	0.196725	0.7046978571428573	0.6311954285714286	0.7046978571428573	2.242216714285714	2.4032310000000003	0.196725	0.1610142857142857	3.3046538571428568	3.9358492857142857	0.1054057142857143	0.1598194285714285	0.4266658571428571	0.2784454285714285	0.7236497142857142	1.002095142857143	0.0338589999999999	0.0860788571428571	0.1199378571428571	1.6541045714285711	1.813924	4.036874771378485	5.0
female	Pescatarian	13.893867857142856	275.618084	61.03956228571428	1781.1553285714283	47.97837914285714	12.19687042857143	25.703137142857145	2188.0925428571427	0.2434431428571428	1.153687857142857	1.623077428571429	0.0651892857142857	0.1468142857142857	0.3923142857142857	0.8910614285714286	1.43019	4.466526571428571	7.086946285714285	2.620419714285714	0.0	0.0	0.0	0.0	0.0	0.2971148571428572	0.2971148571428572	0.5417171428571429	0.8378534285714286	0.5417171428571429	2.1739085714285715	2.665908571428571	0.2971148571428572	0.492	3.504740571428571	4.342594	0.4044571428571428	0.2093417142857142	0.102615	0.6527588571428572	0.2615392857142857	0.9142981428571428	0.1810132857142857	0.0	0.1810132857142857	1.6023835714285717	1.8117252857142856	5.0	5.0
female	Pescatarian	13.861394285714288	274.811056	61.16443314285714	1746.6051142857143	46.07323671428571	11.166326542857144	26.502045714285718	2290.873085714286	0.1195	1.0814288571428572	1.478818	0.0408299999999999	0.7299578571428571	0.3824397142857142	0.3016461428571428	1.4140437142857143	4.2356558571428575	6.546263428571428	2.310607571428572	0.0	0.0	0.0	0.0	0.0	0.4037482857142857	0.4037482857142857	0.5896035714285714	0.4538227142857143	0.5896035714285714	1.9116392857142852	2.5948678571428565	0.4037482857142857	0.6832285714285714	3.588219714285714	4.0420424285714285	0.1404	0.1131067142857142	0.350958	0.0093751428571428	0.2838272857142857	0.2932024285714286	0.7068445714285715	0.0	0.7068445714285715	1.491405	1.6045117142857142	5.0	5.0
female	Pescatarian	14.548812714285717	267.113763	60.28983142857143	1740.4680285714287	52.26227728571428	12.199745128571427	26.440474285714288	2398.200457142857	0.2114508571428571	0.8340247142857142	1.3130934285714286	0.2551087142857143	0.3523124285714286	0.1644545714285714	0.5187215714285714	1.0354885714285715	4.042379142857143	7.298771285714286	3.2563921428571425	0.0	0.0	0.0	0.0	0.0	0.0	0.0	0.7859634285714286	0.483249	0.7859634285714286	2.348525714285714	2.688068571428571	0.0	0.339542857142857	3.474032	3.957281	0.34775	0.1214624285714285	0.459453	0.2359428571428571	0.3363741428571428	0.572317	0.1007632857142857	0.0986642857142857	0.1994275714285714	1.5789475714285717	1.70041	3.718427150161793	5.0
female	Pescatarian	13.575075142857145	275.6785134285714	60.68015585714286	1762.165885714286	44.57805057142857	11.287000557142855	22.22159857142857	2739.0869142857146	0.0529302857142857	0.9773464285714284	1.412955571428571	0.3612502857142857	0.1573895714285714	0.1408562857142857	0.756731	1.0549768571428573	5.259059142857143	6.891150857142857	1.6320917142857143	0.0	0.0	0.0	0.0	0.0	0.5219325714285715	0.5219325714285715	0.6381751428571428	0.9861961428571429	0.6381751428571428	2.3115707142857143	2.563570714285714	0.5219325714285715	0.252	3.7236784285714286	4.709874571428571	0.0805485714285714	0.2459298571428571	0.4358061428571428	0.1198464285714285	0.2495714285714285	0.3694178571428571	0.4010892857142857	0.09125	0.4923392857142857	1.378111857142857	1.6240417142857144	3.741762004699217	5.0
female	Pescatarian	13.899363857142855	268.58694857142854	64.147794	1733.6140142857143	47.18916185714286	11.911803214285714	24.43871142857143	2266.016528571429	0.0039614285714285	1.0563405714285714	1.6296912857142856	0.1864821428571428	0.3734035714285714	0.4314125714285714	0.866257142857143	1.6710732857142858	4.031842857142857	5.968919142857144	1.9370762857142856	0.0	0.0	0.0	0.0	0.0385714285714285	0.1157142857142857	0.1542857142857143	0.7125205714285715	0.6310111428571429	0.7125205714285715	2.4727214285714285	2.6627499999999995	0.1542857142857143	0.1900285714285714	3.529556285714285	4.1605674285714285	0.2057142857142857	0.1595958571428571	0.5357552857142858	0.3467514285714286	0.4110921428571428	0.7578435714285715	0.1770642857142857	0.0851285714285714	0.2621928571428571	1.7615060000000002	1.921101857142857	5.0	5.0
female	Pescatarian	13.95270557142857	285.5999415714286	56.63622442857143	1767.6423142857143	44.130624857142855	10.477173285714285	18.082022857142857	2459.052285714286	0.0237014285714285	0.7916928571428571	1.2957272857142856	0.2299329999999999	0.2108854285714285	0.0185142857142857	0.7403497142857144	0.9697494285714284	5.758246285714286	7.183365142857142	1.4251188571428572	0.0	0.0	0.0	0.0	0.0	0.3810107142857143	0.3810107142857143	0.923875	0.7843572857142858	0.923875	1.75885	2.09165	0.3810107142857143	0.3328	3.396535714285714	4.180893	0.0408571428571428	0.1964618571428571	0.7978595714285716	0.1691142857142857	0.2117678571428571	0.3808821428571428	0.1617545714285714	0.0902357142857142	0.2519902857142856	1.4715891428571428	1.668051	3.4288237385970186	5.0
female	Pescatarian	13.326894285714287	272.15506185714287	62.93065214285714	1757.9815571428571	49.05502628571429	12.3218799	23.68024857142857	2484.408342857143	0.3545228571428571	1.0108677142857143	1.6133694285714284	0.2439285714285714	0.4347107142857143	0.2746785714285714	0.3757954285714286	1.0851847142857145	4.866636142857142	6.769413285714285	1.902777142857143	0.0	0.0	0.0	0.0	0.0	0.0	0.0	0.6742548571428572	0.6588405714285714	0.6742548571428572	1.5877555714285714	2.8132801428571423	0.0	1.2255245714285714	3.4875350000000003	4.146375571428572	0.0111714285714285	0.166332	0.4677644285714285	0.0864385714285714	0.5457342857142856	0.6321728571428571	0.1792857142857143	0.1378571428571428	0.3171428571428571	1.4282515714285715	1.5945835714285717	3.858063491467312	5.0
female	Pescatarian	13.64060885714286	280.064951	61.321153	1821.0013571428567	50.16419942857142	11.6951277	21.65133714285714	2749.201271428571	0.1131727142857142	1.2116142857142855	1.431549857142857	0.0692771428571428	0.2244315714285714	0.4893357142857142	0.4356571428571428	1.1494244285714286	4.899610857142856	7.060239428571428	2.160628571428572	0.0	0.0	0.0	0.0	0.0	0.2021785714285714	0.2021785714285714	0.8237268571428571	0.5931712857142857	0.8237268571428571	1.9551964285714285	2.5977107142857143	0.2021785714285714	0.6425142857142857	3.623616142857143	4.216787428571428	0.0768635714285714	0.148131	0.0866144285714285	0.3097642857142857	0.7614142857142856	1.071178571428571	0.2371071428571428	0.0739285714285714	0.3110357142857142	1.5456922857142856	1.6938232857142856	3.945028733994432	4.531083349392655
female	Pescatarian	13.895847	267.263057	60.252058142857145	1759.7803857142858	50.39753242857143	13.296875457142855	22.221382857142856	2352.2404142857145	0.1533468571428571	0.8345945714285714	1.2013774285714285	0.1971097142857142	0.3395734285714286	0.0101142857142857	0.3938474285714285	0.7435351428571428	4.980693571428572	6.916172714285714	1.9354791428571427	0.0	0.0	0.0	0.0	0.170646	0.3387428571428571	0.5093888571428572	0.6511015714285715	0.5746054285714285	0.6511015714285715	1.832099	2.6268667142857143	0.5093888571428572	0.7947677142857142	3.787357142857143	4.361962571428571	0.2499562857142857	0.144218	0.5809372857142857	0.3026201428571428	0.1333388571428571	0.435959	0.2507104285714286	0.1316088571428571	0.3823192857142857	1.6491718571428573	1.7933898571428573	2.6407241952358222	5.0
female	Pescatarian	14.372389142857145	269.46028642857146	61.38806628571429	1733.373	51.32781571428571	13.9080779	25.990938571428572	2496.4118714285714	0.2111574285714285	0.9383138571428572	1.453716	0.3001458571428571	0.0064285714285714	0.0981714285714285	0.7332565714285714	0.8378565714285714	4.696244571428571	7.756344714285714	3.060100142857143	0.0	0.0	0.0	0.0	0.0	0.3546428571428571	0.3546428571428571	0.6018592857142858	0.7144528571428571	0.6018592857142858	2.2083462857142857	2.499415285714285	0.3546428571428571	0.2910689999999999	3.4559174285714285	4.170370285714286	0.2948925714285714	0.1789954285714285	0.3045521428571428	0.0197357142857142	0.3989657142857142	0.4187014285714285	0.2637321428571428	0.3657142857142856	0.6294464285714286	1.6475925714285715	1.826588	3.0210483095263228	5.0
female	Pescatarian	13.073534714285715	286.07113442857144	68.56848628571429	1790.9436	43.16493357142857	10.179797171428572	25.261892857142858	2536.3762	0.0099614285714285	0.9997144285714288	1.4054524285714287	0.0747051428571428	0.6100861428571429	0.17825	0.3596475714285714	1.1479837142857143	4.911555428571428	6.584762	1.673206571428571	0.0	0.0	0.0	0.0	0.0	0.1045714285714285	0.1045714285714285	0.5402287142857143	0.5184095714285715	0.5402287142857143	1.3569414285714283	2.7805054285714284	0.1045714285714285	1.423564	3.4253055714285714	3.943715142857143	0.0678857142857142	0.1295027142857142	0.3126445714285714	0.3141428571428571	0.2765785714285714	0.5907214285714285	0.4668652857142857	0.0741635714285714	0.5410288571428571	1.5122805714285714	1.6417832857142858	4.006211147177227	5.0
female	Pescatarian	15.849213	276.118911	54.530175142857146	1737.2055714285714	49.962144	13.24148517142857	19.912812857142857	2606.2121285714284	0.5324427142857143	0.4448359999999999	1.109823	0.1299728571428571	0.1813425714285714	0.42857	0.3346025714285714	0.9445151428571428	6.842672285714285	7.480600857142856	0.6379285714285715	0.0	0.0	0.0	0.0	0.0	0.4860268571428571	0.4860268571428571	0.5360105714285714	0.3300714285714286	0.5360105714285714	2.116831571428571	2.615903	0.4860268571428571	0.4990714285714285	3.637940428571429	3.968011857142857	0.0289999999999999	0.0827857142857142	0.6046421428571429	0.0928571428571428	0.4192085714285714	0.5120657142857142	0.1192188571428571	0.0536128571428571	0.1728317142857142	1.3185395714285713	1.4013252857142855	3.398112313215008	3.71246465690918
female	Pescatarian	13.278001428571429	271.99555571428573	70.70150228571428	1761.5404857142858	44.69068985714286	11.41276562857143	26.324512857142857	2545.953557142857	0.1335357142857142	1.014082	1.610788	0.0809999999999999	0.0536571428571428	0.01735	0.7942561428571429	0.8652632857142858	3.462995714285714	6.216201714285715	2.753206	0.0	0.0	0.0	0.0	0.0385714285714285	0.1157142857142857	0.1542857142857143	0.8680714285714286	0.8299841428571428	0.8680714285714286	2.1652177142857143	2.4870872857142854	0.1542857142857143	0.3218695714285714	3.5094444285714284	4.339428571428572	0.1171785714285714	0.2100541428571428	0.4347028571428572	0.4964477142857143	0.4723214285714285	0.9687691428571428	0.0991	0.1649714285714285	0.2640714285714285	1.784722	1.9947761428571429	3.0699808375516517	5.0
female	Pescatarian	13.747805428571429	291.0502951428571	57.760723142857145	1795.1264428571428	49.12015185714286	12.1926703	21.566617142857144	2464.860571428572	0.0315178571428571	0.706796	1.1003324285714284	0.2900185714285714	0.1552499999999999	0.0096714285714285	1.2294542857142858	1.3943757142857145	5.215433285714285	6.825208142857142	1.6097748571428572	0.0	0.0	0.0	0.0	0.0	0.4664464285714286	0.4664464285714286	0.7248364285714286	0.5771275714285714	0.7248364285714286	1.677616857142857	2.457087714285714	0.4664464285714286	0.7794708571428571	3.648370571428572	4.225498142857143	0.334598	0.1446264285714285	0.5107344285714286	0.2072751428571428	0.3564242857142857	0.5636994285714285	0.1916	0.1768064285714286	0.3684064285714286	1.777438285714286	1.9220647142857143	4.854726667841329	5.0
female	Pescatarian	12.582049285714287	282.5125381428571	60.42253899999999	1764.4141	47.705630142857146	11.971875057142856	21.57448142857143	2262.643771428572	0.1909485714285714	0.9082902857142856	1.3431002857142855	0.1385542857142857	0.2046012857142856	0.1076428571428571	0.8446861428571429	1.1569302857142858	4.535706	7.0087592857142855	2.4730532857142857	0.0	0.0	0.0	0.0	0.0	0.3032071428571428	0.3032071428571428	0.5480647142857143	0.4596354285714286	0.5480647142857143	1.813335714285714	2.5645071428571424	0.3032071428571428	0.7511714285714285	3.415779	3.8754144285714287	0.445612	0.1148262857142857	0.3178467142857143	0.015025	0.4395161428571428	0.4545411428571428	0.1748259999999999	0.3075714285714286	0.4823974285714286	1.700397285714286	1.8152235714285716	4.098139028538871	5.0
female	Pescatarian	13.844730285714286	277.38951285714285	65.01832514285715	1770.2995428571428	46.883231571428574	11.892105585714289	20.354484285714285	2715.296828571429	0.1873857142857142	0.5908995714285714	1.3487825714285715	0.0865029999999999	0.1755028571428571	0.6044999999999999	0.518528	1.298530857142857	4.981388142857143	6.835690428571428	1.8543022857142852	0.0	0.0	0.0	0.0	0.0385714285714285	0.2457142857142857	0.2842857142857143	0.76639	0.4206440000000001	0.76639	2.1401614285714285	2.478367714285714	0.2842857142857143	0.3382062857142857	3.5290434285714283	3.949687428571429	0.0468928571428571	0.106084	0.3001922857142857	0.0953037142857142	0.686438	0.7817417142857143	0.0686652857142857	0.0462857142857142	0.114951	1.2437778571428573	1.3498618571428571	4.584431990557079	4.900518530487916
female	Pescatarian	12.627444714285716	266.1520607142857	60.278732142857145	1739.759014285714	43.41391628571428	11.317370385714286	22.629337142857143	2603.2245714285714	0.1472635714285714	0.9802264285714284	1.207262857142857	0.0502585714285714	0.576314	0.0713714285714285	0.731279857142857	1.3789652857142856	5.336219142857142	6.518090571428571	1.181871428571429	0.0	0.0	0.0	0.0	0.0	0.3989035714285714	0.3989035714285714	0.4182771428571428	0.6942571428571428	0.4182771428571428	1.1152364285714285	2.6794364285714285	0.3989035714285714	1.5642	3.496617142857143	4.190874285714286	0.0	0.1754	0.2344144285714286	0.2018571428571428	0.4105714285714286	0.6124285714285714	0.4918508571428571	0.0817714285714285	0.5736222857142858	1.4204652857142857	1.5958652857142857	4.953866003822812	5.0
female	Pescatarian	13.318143571428571	291.9652527142857	56.75545342857144	1784.0833428571427	47.85517257142857	12.5215188	23.025004285714285	2562.0144	0.2307634285714286	0.8796895714285713	1.424243	0.2103042857142857	0.5125678571428571	0.2562285714285714	1.05405	1.8228464285714283	5.757223142857143	7.361232999999999	1.6040098571428572	0.0	0.0	0.0	0.0	0.0	0.196725	0.196725	0.6886202857142857	0.8853287142857142	0.6886202857142857	2.033527142857143	2.427641428571428	0.196725	0.3941142857142857	3.312986714285714	4.198315428571428	0.465323	0.2208042857142857	0.342038	0.1522322857142857	0.2359165714285714	0.3881488571428571	0.022875	0.0821428571428571	0.1050178571428571	1.300527714285714	1.521332	5.0	5.0
female	Pescatarian	14.948633285714283	281.4652408571429	59.06824628571429	1757.9886571428572	48.51346614285713	12.390777457142857	26.468184285714283	2412.925971428572	0.1415887142857143	0.8932564285714285	1.2487165714285715	0.0624642857142857	0.2679262857142857	0.0292142857142857	0.6877168571428571	0.9848574285714288	3.9085472857142856	6.698863142857142	2.790315857142857	0.0	0.0	0.0	0.0	0.0	0.0	0.0	0.8159742857142858	0.4162178571428572	0.8159742857142858	1.89399	2.5852471428571424	0.0	0.6912571428571429	3.401221428571428	3.817439285714285	0.1294642857142857	0.1043178571428571	0.4948904285714285	0.5253928571428571	0.3590741428571428	0.884467	0.1639821428571428	0.0918714285714285	0.2558535714285714	1.7646752857142858	1.868993142857143	3.5013644164094475	5.0
female	Pescatarian	13.669225714285716	272.2857452857143	65.36040142857142	1724.6965285714286	47.48258085714286	12.639964342857144	25.32972571428572	2371.3360857142857	0.2028274285714285	1.0256798571428571	1.7165529999999998	0.0958885714285714	0.09253	0.4361428571428571	0.9913292857142856	1.5200021428571429	3.858118	6.203632	2.345514	0.0	0.0	0.0	0.0	0.0	0.13	0.13	0.7561481428571428	0.7640537142857143	0.7561481428571428	2.5559178571428567	2.5559178571428567	0.13	0.0	3.442066	4.206119714285714	0.42525	0.1908527142857143	0.2031832857142857	0.4183357142857143	0.7545482857142857	1.1728839999999998	0.0	0.1185142857142857	0.1185142857142857	1.9198315714285712	2.1106842857142856	5.0	5.0
female	Pescatarian	13.286579428571429	271.855363	69.71408285714286	1746.0907571428572	46.44866114285714	10.5577095	24.936977142857145	2776.960985714285	0.0641714285714285	0.8282071428571428	1.4729285714285714	0.0756071428571428	0.3195714285714285	0.0048	1.1181	1.4424714285714286	5.555662428571429	7.145375571428572	1.5897131428571427	0.0	0.0	0.0	0.0	0.0385714285714285	0.1157142857142857	0.1542857142857143	0.8170225714285715	0.6161408571428572	0.8170225714285715	1.862334	2.432719142857142	0.1542857142857143	0.5703851428571428	3.4040274285714287	4.020168285714286	0.0	0.1535072857142857	0.2285194285714286	0.1596037142857143	0.5834735714285715	0.7430772857142857	0.0038571428571428	0.1323642857142857	0.1362214285714285	1.1078181428571428	1.2613254285714286	5.0	5.0
female	Pescatarian	14.432207142857145	273.802501	65.51166771428572	1752.3689857142856	45.65934657142856	10.259791228571428	23.844224285714287	2897.872957142857	0.203587	1.2787705714285715	1.6254147142857145	0.0038571428571428	0.2467142857142857	0.0767428571428571	0.4406	0.7640571428571429	4.141241142857142	6.735756285714286	2.594515142857143	0.0	0.0	0.0	0.0	0.0	0.13	0.13	0.7440699999999999	0.6575007142857144	0.7440699999999999	1.7996964285714283	2.763974714285714	0.13	0.964278285714286	3.6380447142857135	4.295545428571429	0.1618304285714285	0.1669961428571428	0.4797389999999999	0.3783477142857143	0.4947691428571428	0.8731168571428573	0.0649882857142857	0.2443521428571428	0.3093404285714286	1.8240267142857145	1.9910228571428568	2.725086543865448	4.902750871230813
female	Pescatarian	12.314413857142856	286.02059114285714	61.04173242857144	1763.542842857143	47.552745	12.313772657142858	23.58997	2388.2646714285715	0.0315178571428571	0.9082447142857144	1.1823998571428571	0.2426372857142857	0.6388210000000001	0.0017714285714285	0.7819398571428572	1.4225322857142857	4.600519714285714	6.335681428571428	1.735161714285714	0.0	0.0	0.0	0.0	0.0	0.2590285714285714	0.2590285714285714	0.9009714285714284	0.7599842857142857	0.9009714285714284	1.245668714285714	2.6032687142857145	0.2590285714285714	1.3576	3.763268714285714	4.523253	0.003685	0.1918554285714286	0.6130517142857144	0.0238571428571428	0.5422205714285714	0.5660777142857143	0.1582367142857143	0.3330964285714285	0.4913331428571429	1.6741475714285714	1.866003	5.0	5.0
female	Pescatarian	11.805082285714288	269.32969557142854	68.05496085714286	1745.5995714285714	48.142281857142855	12.842733928571429	23.61019428571429	2121.988542857143	0.0	0.9788061428571428	1.5070578571428572	0.1445265714285714	0.4101955714285714	0.1465142857142856	0.766616	1.3233258571428572	3.9931211428571434	6.7156968571428575	2.722575714285714	0.0	0.0	0.0	0.0	0.2092174285714285	0.1157142857142857	0.3249317142857143	0.7967891428571429	0.6567074285714286	0.7967891428571429	1.9908952857142856	2.525746857142857	0.3249317142857143	0.5348515714285714	3.6474677142857135	4.304175142857143	0.3793417142857143	0.1631237142857143	0.6910110000000002	0.0799154285714285	0.0318002857142857	0.1117157142857142	0.2139197142857142	0.0977357142857142	0.3116554285714286	1.4937238571428573	1.6568475714285715	4.738077817224815	5.0
female	Pescatarian	12.529712000000002	279.52218942857144	54.54079271428572	1760.1082285714288	50.368062571428574	12.734315714285714	24.38218571428572	2509.216414285714	0.3566654285714286	0.6544954285714285	1.1205001428571428	0.1093392857142857	0.2478857142857143	0.2662357142857142	0.951824	1.4659454285714286	4.940735428571429	7.5476021428571425	2.6068667142857143	0.0	0.0	0.0	0.0	0.0	0.1462997142857143	0.1462997142857143	0.9115508571428572	0.4649797142857143	0.9115508571428572	2.299595	2.3841092857142856	0.1462997142857143	0.0845142857142857	3.4419598571428573	3.906939571428571	0.0781348571428571	0.1190987142857143	0.2270144285714285	0.1113748571428571	0.6491922857142857	0.7605671428571429	0.0250959999999999	0.216952	0.242048	1.3077644285714285	1.4268631428571428	5.0	5.0
female	Pescatarian	12.012383285714288	275.4158191428572	58.665629714285714	1763.209942857143	44.400012142857136	11.573152357142858	19.13085857142857	2496.1553714285715	0.0039614285714285	0.824175	1.278568	0.4478601428571428	0.0253708571428571	0.5695857142857143	0.6869124285714285	1.281869	5.467651285714285	6.037794142857143	0.5701428571428572	0.0	0.0	0.0	0.0	0.0	0.8197198571428572	0.8197198571428572	0.3265087142857142	0.6249567142857143	0.3265087142857142	1.5659064285714286	2.5772064285714285	0.8197198571428572	1.0113	3.723435	4.3483917142857145	0.0959057142857142	0.1561858571428571	0.2325144285714286	0.11365	0.5052587142857142	0.6189087142857143	0.3501892857142857	0.1714285714285714	0.5216178571428571	1.4689467142857142	1.6251325714285714	4.543804487069589	5.0
female	Pescatarian	14.80245042857143	282.1941385714286	58.75369857142857	1765.981357142857	46.39264742857143	12.7622739	24.37779857142857	2342.9928	0.0846	1.3698014285714284	1.486322857142857	0.0017142857142857	0.4045165714285714	0.1097357142857142	0.982062	1.4963142857142857	4.796143	6.465248714285715	1.6691057142857144	0.0	0.0	0.0	0.0	0.0	0.0	0.0	0.77515	0.7763997142857143	0.77515	2.1628	2.672171428571428	0.0	0.5093714285714286	3.4473214285714286	4.223721142857142	0.0	0.1968827142857143	0.3706207142857143	0.4135428571428571	0.2943862857142857	0.7079291428571429	0.301308	0.1284557142857142	0.4297637142857143	1.5083135714285714	1.7051962857142855	5.0	5.0
female	Pescatarian	11.696803571428571	276.09871814285714	59.91033842857143	1772.514542857143	44.94497371428572	10.016340457142858	22.347992857142856	2668.7334142857144	0.19235	0.9255464285714284	1.337941	0.1632371428571428	0.2705085714285714	0.1591285714285714	0.6787828571428571	1.10842	4.548864	6.524703000000001	1.975839	0.0	0.0	0.0	0.0	0.0	0.3989035714285714	0.3989035714285714	0.6029374285714286	0.6223868571428571	0.6029374285714286	1.754314857142857	2.542353714285714	0.3989035714285714	0.7880388571428572	3.5441947142857138	4.166581571428571	0.2499707142857143	0.1548737142857142	0.28005	0.0285428571428571	0.5248535714285715	0.5533964285714286	0.3300535714285714	0.0114285714285714	0.3414821428571428	1.4248992857142857	1.579773	3.9083600345717087	5.0
female	Pescatarian	12.419254857142858	278.7173321428571	62.120416	1756.2861714285714	47.67433757142857	12.031267114285717	25.45238142857143	2377.7358142857147	0.3373475714285714	1.2895059999999998	1.7239964285714284	0.0891428571428571	0.1542285714285714	0.2007428571428571	0.9436857142857143	1.298657142857143	5.246294714285715	7.522573285714285	2.276278571428572	0.0	0.0	0.0	0.0	0.0	0.2710362857142857	0.2710362857142857	0.6829362857142857	0.6396571428571428	0.6829362857142857	2.403102857142857	2.5641171428571425	0.2710362857142857	0.1610142857142857	3.5180897142857144	4.157746857142857	0.0	0.1596999999999999	0.0596829999999999	0.3299605714285714	0.3194371428571428	0.6493977142857144	0.422781	0.0415357142857142	0.4643167142857143	1.1733974285714286	1.3330974285714288	4.621460485710627	5.0
female	Pescatarian	13.147739	270.5785107142857	57.44814128571429	1742.473342857143	49.68913742857143	12.682302157142855	22.50211857142857	2581.8594428571428	0.0908857142857142	0.3855285714285714	0.9406535714285714	0.2683392857142857	0.0224571428571428	0.2286	0.8120508571428572	1.0631080000000002	4.637497285714285	7.545718714285714	2.9082214285714287	0.0	0.0	0.0	0.0	0.0	0.0582857142857142	0.0582857142857142	0.8367202857142857	0.6441934285714286	0.8367202857142857	2.495107142857143	2.6481071428571425	0.0582857142857142	0.153	3.5431131428571425	4.187306571428572	0.5053315714285714	0.1619545714285714	0.3245231428571428	0.1018571428571428	0.3022514285714285	0.4041085714285714	0.0847581428571428	0.1480785714285714	0.2328367142857142	1.4668	1.6287545714285714	3.813214719890694	5.0
female	Pescatarian	13.091020714285715	281.82966471428574	57.41731957142857	1778.0159571428571	48.01619585714285	11.761882071428571	23.07075142857143	2336.257928571428	0.1579302857142857	0.7595	1.225051	0.2070492857142856	0.2744831428571428	0.18785	0.5182377142857143	0.9805708571428572	5.157718428571428	6.345904142857143	1.1881857142857144	0.0	0.0	0.0	0.0	0.0	0.0	0.0	0.7031554285714287	0.6975498571428572	0.7031554285714287	1.8203892857142856	2.648017857142857	0.0	0.8276285714285715	3.3511732857142857	4.048723142857143	0.0583278571428571	0.1744167142857142	0.6307694285714286	0.3160321428571429	0.3650828571428571	0.681115	0.0227678571428571	0.4294285714285714	0.4521964285714286	1.8224087142857144	1.9968254285714289	3.446857623815155	5.0
female	Pescatarian	14.94749942857143	276.5595301428572	67.99455028571428	1749.6723857142858	46.13704285714285	11.697224714285714	22.35292857142857	2628.804742857143	0.3825525714285714	0.3585691428571428	0.9877021428571428	0.2205387142857142	0.1735642857142857	0.1581642857142857	1.0487632857142857	1.3804918571428573	5.482335999999999	6.247664	0.765328	0.0	0.0	0.0	0.0	0.0	0.4108484285714286	0.4108484285714286	0.8191311428571428	0.9065558571428572	0.8191311428571428	1.776025857142857	2.691102285714286	0.4108484285714286	0.9150764285714288	3.9210818571428567	4.827637714285714	0.30525	0.2270361428571428	0.3511318571428571	0.0145714285714285	0.5426142857142857	0.5571857142857143	0.5037892857142856	0.0662714285714285	0.5700607142857143	1.7836282857142858	2.0106644285714284	4.931251231710177	5.0
female	Pescatarian	15.178937	280.4385801428571	52.25935771428572	1759.6792571428573	49.20900214285714	12.437834857142857	16.66689142857143	2484.4648	0.1351857142857143	0.7647285714285713	1.1535257142857145	0.1424114285714285	0.2494857142857142	0.2816357142857142	0.6290821428571428	1.1602035714285714	5.410009714285715	6.250747142857143	0.8407374285714286	0.0	0.0	0.0	0.0	0.0	0.3913000000000001	0.3913000000000001	0.7383454285714286	0.8676145714285715	0.7383454285714286	1.7085892857142857	2.427107857142857	0.3913000000000001	0.7185185714285715	3.5567532857142856	4.424367857142857	0.00737	0.2167094285714285	0.4953312857142857	0.2309785714285714	0.2889837142857142	0.5199622857142857	0.0297321428571428	0.3051428571428571	0.334875	1.3575385714285717	1.574248	4.120792065937211	5.0
female	Pescatarian	14.952799285714288	285.8227397142857	58.27806557142857	1750.3147714285717	47.111661000000005	12.724622114285712	23.10877857142857	2361.241114285714	0.3062584285714286	0.9557891428571428	1.4201147142857142	0.1271665714285714	0.1774571428571428	0.0488214285714285	0.8175	1.0437785714285714	5.203455285714285	6.245355285714285	1.0419	0.0	0.0	0.0	0.0	0.0	0.4855428571428571	0.4855428571428571	0.5956312857142858	0.7895631428571429	0.5956312857142858	1.788222571428571	2.397157428571429	0.4855428571428571	0.6089348571428571	3.4783315714285714	4.267894714285714	0.0	0.19737	0.5234924285714285	0.0432571428571428	0.4105228571428571	0.45378	0.5909321428571428	0.0336428571428571	0.624575	1.6018474285714284	1.7992174285714284	3.727110219211672	5.0
female	Pescatarian	12.480514	276.3624134285714	57.841924	1758.9305142857145	48.24709085714286	12.104267157142855	23.63843571428572	2520.746428571428	0.2527857142857143	0.7096321428571428	1.1836594285714284	0.2186701428571428	0.4218778571428571	0.1717128571428571	1.1023241428571429	1.695914857142857	5.515272571428572	7.109236	1.5939634285714284	0.0	0.0	0.0	0.0	0.0	0.3571197142857142	0.3571197142857142	0.8380228571428571	0.7477897142857143	0.8380228571428571	2.247746285714286	2.408810285714285	0.3571197142857142	0.161064	3.603952857142857	4.351742571428571	0.2145809999999999	0.1904045714285714	0.5291281428571429	0.1379145714285714	0.6048521428571428	0.7427667142857144	0.0686535714285714	0.1113999999999999	0.1800535714285714	1.6665294285714285	1.856934	5.0	5.0
female	Pescatarian	15.15356042857143	273.11164042857143	58.930927571428576	1746.4661857142858	47.35554614285714	10.824598357142856	22.330017142857145	2665.641528571429	0.3298719999999999	0.9163621428571428	1.347298428571429	0.1010642857142857	0.5227285714285714	0.3513142857142857	0.5274642857142857	1.4015071428571428	5.918372714285715	7.058894428571429	1.1405217142857142	0.0	0.0	0.0	0.0	0.0	0.1045714285714285	0.1045714285714285	0.8104000000000001	0.5711654285714285	0.8104000000000001	2.196055714285714	2.525648285714286	0.1045714285714285	0.3295925714285714	3.440619714285714	4.011785142857143	0.2421814285714285	0.1413884285714285	0.4272562857142857	0.3071225714285714	0.3191562857142856	0.6262788571428571	0.100299	0.2534285714285714	0.3537275714285714	1.6494441428571427	1.7908325714285716	5.0	5.0
female	Pescatarian	15.344521000000002	292.8888281428572	53.16005857142858	1773.5814000000005	45.238594142857146	11.791908585714284	22.86531142857143	2599.457171428571	0.1558721428571428	1.2308934285714286	1.4042501428571428	0.0042857142857142	0.2246737142857142	0.4167634285714285	0.8200821428571429	1.4615192857142856	4.8805694285714285	6.923150571428572	2.0425811428571428	0.0	0.0	0.0	0.0	0.0	0.319754	0.319754	0.6180408571428571	0.7372815714285714	0.6180408571428571	2.386927	2.6038822857142856	0.319754	0.2169552857142857	3.541677142857143	4.278958714285714	0.0678857142857142	0.1845588571428571	0.4253369999999999	0.0716608571428571	0.4932435714285714	0.5649044285714285	0.1528607142857143	0.0782857142857142	0.2311464285714285	1.2892735714285717	1.4738324285714286	5.0	5.0
female	Pescatarian	13.104187428571429	274.1387047142857	62.973689	1753.8828857142855	45.84692628571429	11.9331571	21.831322857142855	2668.802742857143	0.1655428571428571	0.874528857142857	1.4501001428571427	0.3877427142857143	0.1687668571428571	0.2802714285714285	0.8852317142857143	1.33427	5.569786285714286	6.8726137142857135	1.3028274285714283	0.0	0.0	0.0	0.0	0.0	0.3075341428571429	0.3075341428571429	0.6000701428571428	0.5778404285714286	0.6000701428571428	1.4938564285714284	2.540599285714286	0.3075341428571429	1.0467428571428572	3.4482035714285715	4.026044	0.2589938571428571	0.1452912857142857	0.7487281428571428	0.0507742857142857	0.2596194285714285	0.3103937142857143	0.048726	0.2552857142857143	0.3040117142857143	1.6221274285714284	1.7674187142857145	4.754700309766569	5.0
female	Pescatarian	14.434634428571428	265.0391435714285	55.956076	1712.8264285714286	49.96540328571428	11.739359871428572	22.12515	2117.119857142857	0.3505	0.7531699999999999	1.277043714285714	0.1653737142857143	0.101124	0.2585857142857143	0.7291030000000001	1.0888127142857142	4.963558571428571	6.440891142857143	1.4773325714285714	0.0	0.0	0.0	0.0	0.0	0.2668	0.2668	0.7632892857142857	0.7788534285714286	0.7632892857142857	2.4383942857142853	2.514894285714285	0.2668	0.0765	3.544983571428571	4.323836999999999	0.2187142857142857	0.1940202857142857	0.1147762857142857	0.5349764285714286	0.2873987142857142	0.8223751428571429	0.5006821428571427	0.0	0.5006821428571427	1.6565478571428571	1.8505681428571428	3.973011713721305	5.0
female	Pescatarian	12.958544714285711	282.65140042857143	62.261414	1763.0328000000002	45.91580714285714	11.664211257142856	21.301244285714287	2562.632285714285	0.1844004285714285	0.8239682857142856	1.3623872857142856	0.2254114285714285	0.0	0.00375	0.9091357142857144	0.9128857142857144	5.555863714285715	6.439821142857143	0.8839574285714288	0.0	0.0	0.0	0.0	0.0	0.3528571428571428	0.3528571428571428	0.4631794285714285	0.6157421428571429	0.4631794285714285	1.6805678571428568	2.7763821428571425	0.3528571428571428	1.0958142857142856	3.592418714285714	4.208160857142857	0.0895002857142857	0.1544747142857143	0.5022121428571429	0.1648111428571428	0.178788	0.3435991428571428	0.5247285714285714	0.131016	0.6557445714285713	1.591056142857143	1.745530857142857	3.236205086079915	5.0
female	Pescatarian	14.648011857142858	263.42229257142856	54.811672	1756.3817857142858	48.12608857142857	11.5372174	22.46644857142857	2154.2068	0.1088854285714285	1.021366	1.2956251428571426	0.1653737142857143	0.2219811428571428	0.17825	0.6130468571428571	1.013278	4.266251714285715	5.767096	1.5008442857142854	0.0	0.0	0.0	0.0	0.0	0.444772	0.444772	0.5644474285714286	0.633919	0.5644474285714286	2.3010307142857145	2.4700592857142856	0.444772	0.1690285714285714	3.4792787142857144	4.113197714285714	0.1087428571428571	0.1578555714285714	0.4189474285714286	0.2950465714285714	0.5488014285714286	0.843848	0.2209994285714285	0.1694642857142857	0.3904637142857142	1.762002	1.9198575714285715	3.605700965194477	5.0
female	Pescatarian	14.808208714285716	267.1622447142857	65.19422185714286	1740.5846857142858	47.32483742857143	11.698395857142856	20.15628142857143	2479.6394	0.1628571428571428	0.9695311428571428	1.3989168571428572	0.1205714285714285	0.273588	0.2477357142857142	0.7568798571428571	1.2782035714285715	4.186437285714286	5.547398	1.3609607142857143	0.0	0.0	0.0	0.0	0.0	0.1368	0.1368	0.6760992857142858	0.8902665714285715	0.6760992857142858	1.390132	2.916532	0.1368	1.5264000000000002	3.7294312857142864	4.6196978571428575	0.0	0.225843	0.4183045714285714	0.1073279999999999	0.235502	0.34283	0.7101939999999999	0.0930822857142857	0.8032762857142857	1.564410857142857	1.7902538571428572	4.589706198724947	5.0
female	Pescatarian	15.286354	255.69002442857143	58.04833585714285	1753.1137857142858	47.867540142857145	11.4756649	21.83380285714286	2383.086414285714	0.1379591428571428	0.6115302857142856	1.1141352857142857	0.2648958571428571	0.5248928571428572	0.3985071428571429	0.6400607142857143	1.5634607142857144	4.985391857142857	6.803210857142858	1.817819	0.0	0.0	0.0	0.0	0.0	0.6363428571428572	0.6363428571428572	0.8103262857142858	0.4141484285714286	0.8103262857142858	1.6454342857142856	1.9992628571428568	0.6363428571428572	0.3538285714285714	3.445932	3.860080428571429	0.1967738571428571	0.1044945714285714	0.4742285714285715	0.0988462857142857	0.3833471428571428	0.4821934285714285	0.2879658571428571	0.0239492857142857	0.3119151428571428	1.465111	1.5696055714285713	5.0	5.0
female	Pescatarian	11.997450285714285	273.7980458571429	58.72777000000001	1820.1129857142855	50.79342428571429	13.354971857142855	23.96773571428572	2141.677471428572	0.0764398571428571	0.988528714285714	1.2399245714285712	0.164	0.2567571428571428	0.3054428571428572	0.7013785714285714	1.2635785714285714	4.126066571428571	6.5488665714285705	2.4228	0.0	0.0	0.0	0.0	0.341292	0.0	0.341292	0.619914	0.7967879999999999	0.619914	2.1591741428571427	2.662972285714285	0.341292	0.5037981428571429	3.6241782857142857	4.420966285714285	0.2752142857142857	0.1988314285714285	0.6143625714285713	0.5001382857142858	0.06725	0.5673882857142857	0.2785535714285714	0.1668342857142857	0.4453878571428571	1.902353	2.1011844285714285	4.338942765319223	5.0
female	Pescatarian	14.467451	267.2148502857143	57.71931371428571	1744.423042857143	45.82201328571429	10.807536042857144	21.15910142857143	2359.748742857143	0.0	1.1310321428571428	1.3848735714285714	0.2072128571428571	0.6236957142857144	0.0125125714285714	0.3769242857142857	1.0131325714285715	4.056050571428571	7.108396285714286	3.052345714285714	0.0	0.0	0.0	0.0	0.0	0.1476571428571428	0.1476571428571428	0.8651561428571429	0.7519382857142858	0.8651561428571429	1.8639435714285717	2.6455435714285715	0.1476571428571428	0.7816000000000001	3.658356857142857	4.410295142857144	0.1549422857142857	0.1874655714285714	0.7793268571428571	0.010435	0.0297971428571428	0.0402321428571428	0.2154672857142857	0.16125	0.3767172857142857	1.3512185714285714	1.538684142857143	3.6298984912842194	5.0
female	Pescatarian	12.453704857142858	275.50933285714285	57.78269014285714	1746.5560428571428	48.73936857142856	11.955921685714284	24.42715857142857	2358.7754	0.2539842857142857	0.7500017142857143	1.294449571428571	0.2864132857142857	0.6839508571428572	0.1129142857142857	0.4696212857142857	1.2664864285714283	3.934989	6.896648857142857	2.9616598571428576	0.0	0.0	0.0	0.0	0.0	0.1544571428571428	0.1544571428571428	0.6918491428571428	0.6864521428571428	0.6918491428571428	2.2706111428571427	2.4756711428571427	0.1544571428571428	0.20506	3.3219774285714285	4.008429571428571	0.133259	0.1728145714285714	0.288727	0.1068071428571428	0.5071191428571429	0.6139262857142856	0.0421714285714285	0.1537571428571428	0.1959285714285714	1.2318408571428574	1.4046554285714288	4.532084848318188	5.0
female	Pescatarian	13.378554571428571	269.173316	53.691754571428575	1717.0377	50.603994	13.058089957142856	25.13837571428571	2758.406528571428	0.038152	1.18439	1.284074142857143	0.038875	0.266534	0.3384214285714285	0.6781142857142858	1.2830697142857144	3.947709142857143	6.798322571428572	2.850613428571428	0.0	0.0	0.0	0.0	0.0	0.449754	0.449754	0.6465551428571429	0.5538574285714286	0.6465551428571429	2.434408571428571	2.5347085714285718	0.449754	0.1002999999999999	3.6310177142857145	4.184875142857143	0.177926	0.138238	0.756935	0.1130957142857142	0.2401785714285714	0.3532742857142857	0.0486609999999999	0.3428214285714285	0.3914824285714285	1.6796177142857145	1.8178557142857144	4.670360886243625	5.0
female	Pescatarian	12.939913142857142	282.54566400000004	59.30991457142857	1796.185942857143	45.20372757142858	11.198975071428572	21.52181142857143	2327.9386285714286	0.1053571428571428	1.2020317142857142	1.4682704285714283	0.0839315714285714	0.0	0.4887057142857142	0.6455892857142856	1.134295	5.775708142857143	6.951951	1.1762428571428571	0.0	0.0	0.0	0.0	0.0	0.4525411428571429	0.4525411428571429	0.6351955714285714	0.7827864285714285	0.6351955714285714	1.731733142857143	2.5071617142857145	0.4525411428571429	0.7754285714285715	3.5948984285714287	4.3776848571428575	0.1609428571428571	0.1958807142857142	0.3844687142857143	0.0945708571428571	0.4729987142857142	0.5675695714285715	0.5525152857142857	0.0192857142857142	0.5718009999999999	1.6847821428571428	1.8806628571428567	3.9468874468103103	4.492778770215771
female	Pescatarian	14.340441714285715	285.18943285714283	59.04960557142857	1771.1759857142858	48.276151285714285	11.751044742857143	21.914077142857145	2380.9062000000004	0.0467494285714285	0.7451492857142856	1.1171982857142857	0.1598709999999999	0.3741402857142857	0.0369857142857142	0.4917384285714285	0.9028644285714283	5.101933142857143	7.271768714285714	2.1698355714285715	0.0	0.0	0.0	0.0	0.0	0.3043714285714286	0.3043714285714286	0.8041857142857144	0.4875607142857143	0.8041857142857144	1.7574688571428572	2.3782117142857144	0.3043714285714286	0.6207428571428572	3.486768857142857	3.974329571428572	0.1294642857142857	0.1207607142857142	0.5149788571428572	0.1006824285714285	0.2515557142857142	0.3522381428571428	0.160201	0.1973628571428571	0.3575638571428571	1.354245142857143	1.475005857142857	3.1859638590886483	5.0
female	Pescatarian	14.420413428571427	265.9927285714286	59.66140357142857	1787.6627285714287	49.72138428571429	12.409196457142857	22.43552857142857	2321.3313428571428	0.3094644285714286	0.7795365714285714	1.2188141428571428	0.0727765714285714	0.1847267142857143	0.304034	0.4742429999999999	0.9630037142857144	4.159851857142857	6.6377624285714285	2.477910571428571	0.0	0.0	0.0	0.0	0.0	0.6052071428571429	0.6052071428571429	0.8560892857142858	0.4054071428571428	0.8560892857142858	1.7704877142857145	2.5306858571428568	0.6052071428571429	0.7601981428571428	3.9919822857142857	4.397389428571429	0.3851428571428572	0.1015411428571428	0.1626179999999999	0.1587387142857143	0.2302034285714285	0.3889421428571428	0.3361527142857142	0.0585751428571428	0.3947278571428571	1.3314308571428572	1.432972	3.3668393473166414	4.60776034367173
female	Pescatarian	14.111878571428573	245.751163	76.47440014285714	1759.9557	45.83504571428572	11.573213085714286	22.25060142857143	2519.4767714285717	0.4039177142857142	0.5965531428571428	1.6747101428571427	0.0935178571428571	0.9295214285714284	0.045642	0.2161171428571428	1.1912805714285717	4.733466285714286	6.670380571428572	1.9369142857142856	0.0	0.0	0.0	0.0	0.0385714285714285	0.2701714285714286	0.3087428571428571	0.6938228571428572	0.4059142857142857	0.6938228571428572	1.544757142857143	2.639242857142857	0.3087428571428571	1.0944857142857145	3.641808571428572	4.047722857142857	0.0850499999999999	0.1039142857142857	0.8202737142857144	0.1155428571428571	0.5407671428571428	0.6563100000000001	0.0786938571428571	0.0406857142857142	0.1193795714285714	1.681013285714286	1.7849275714285715	4.2305062402585305	5.0
female	Pescatarian	12.778348571428571	269.9234972857143	64.38423071428572	1745.2369	48.50470357142857	12.490455057142857	24.096164285714284	2389.503314285714	0.2394357142857142	1.0317964285714285	1.5409464285714287	0.0038571428571428	0.0678857142857142	0.0164571428571428	1.1184464285714286	1.2027892857142857	4.186775714285714	6.544404285714286	2.357628571428571	0.0	0.0	0.0	0.0	0.0	0.296677	0.296677	0.8002025714285714	0.7325677142857143	0.8002025714285714	2.0010321428571425	2.399603571428571	0.296677	0.3985714285714286	3.496483142857142	4.229050857142857	0.0	0.1835202857142857	0.4430015714285714	0.0736678571428571	0.4768428571428571	0.5505107142857143	0.5260392857142857	0.09772	0.6237592857142857	1.6172715714285713	1.8007918571428572	4.307399778055509	5.0
female	Pescatarian	13.843146714285714	280.79560157142856	61.59272828571429	1761.8971285714288	44.50825842857143	11.355740257142855	22.59158142857143	2650.133842857143	0.3284758571428571	1.0545944285714286	1.4717191428571428	0.0771428571428571	0.0321035714285714	0.1951099999999999	0.7565857142857143	0.9837992857142857	5.676211142857143	6.965104857142856	1.2888937142857142	0.0	0.0	0.0	0.0	0.170646	0.5213237142857142	0.6919697142857143	0.3964435714285715	0.7461818571428571	0.3964435714285715	2.204071285714285	2.564012285714285	0.6919697142857143	0.359941	3.652425571428572	4.398607428571428	0.05	0.1855787142857142	0.7065372857142858	0.1200584285714285	0.4539174285714286	0.5739758571428571	0.1777412857142857	0.11122	0.2889612857142857	1.6194744285714286	1.8050531428571428	3.489843666809183	5.0
female	Pescatarian	13.28172557142857	285.0123681428572	63.19803757142857	1766.4588	46.53991171428572	11.207800085714286	21.02765857142857	2493.7392	0.0212205714285714	0.9463128571428572	1.452905	0.2212001428571428	0.1531571428571428	0.0074842857142857	1.0295714285714286	1.1902128571428572	4.854118571428572	6.461961428571429	1.6078428571428571	0.0	0.0	0.0	0.0	0.0	0.6459038571428571	0.6459038571428571	0.5696194285714286	1.0682745714285713	0.5696194285714286	1.939436	2.438636	0.6459038571428571	0.4992000000000001	3.654159285714286	4.722433857142858	0.1245485714285714	0.2667751428571428	0.2922951428571428	0.2429762857142857	0.3775122857142857	0.6204885714285714	0.4779142857142857	0.18925	0.6671642857142857	1.7044965714285714	1.9712717142857143	4.211154178712154	5.0
female	Pescatarian	13.154715714285716	273.03311314285713	71.87882028571428	1817.4069142857145	45.45536085714286	12.020154257142858	22.10450714285714	2574.564342857143	0.0299	1.146755	1.6626107142857145	0.2565271428571428	0.2357139999999999	0.1896785714285714	0.829616857142857	1.2550094285714284	4.505379571428572	7.008093857142858	2.502714285714286	0.0	0.0	0.0	0.0	0.0	0.3443821428571429	0.3443821428571429	0.5943714285714287	0.6849711428571429	0.5943714285714287	1.430585714285714	2.587742857142857	0.3443821428571429	1.1571571428571428	3.5264964285714284	4.211467571428572	0.1163638571428571	0.1716298571428571	0.373093	0.08925	0.290840857142857	0.3800908571428571	0.022875	0.1506285714285714	0.1735035714285714	1.0430512857142855	1.214681142857143	4.315934349602844	5.0
female	Pescatarian	13.340835142857143	268.1737857142857	69.45564628571428	1769.8203714285714	47.83059557142857	11.003725785714286	24.790467142857143	2351.628628571428	0.2358744285714285	0.9469042857142856	1.5635929999999998	0.0	0.4185762857142857	0.1612571428571428	0.7293961428571428	1.3092295714285715	4.839587857142857	6.682184142857143	1.8425962857142857	0.0	0.0	0.0	0.0	0.0385714285714285	0.392014	0.4305854285714287	0.5388347142857144	0.5060571428571429	0.5388347142857144	2.2017935714285715	2.4553364285714285	0.4305854285714287	0.2535428571428571	3.424756571428571	3.930813714285714	0.1794642857142857	0.1268571428571428	0.3164458571428571	0.2893751428571428	0.175843	0.4652181428571428	0.6474741428571429	0.0319714285714285	0.6794455714285714	1.6405738571428574	1.767431	4.62345498646489	5.0
female	Pescatarian	13.193179857142855	272.28134842857145	61.289496	1742.6080285714286	46.536170285714284	11.798644814285714	20.307615714285717	2480.535871428572	0.2001964285714285	0.6807164285714286	1.4926662857142856	0.4998962857142857	0.1722895714285714	0.336012857142857	0.5266707142857142	1.0349731428571427	4.789307142857142	6.340058	1.5507508571428572	0.0	0.0	0.0	0.0	0.0	0.3157411428571429	0.3157411428571429	0.8522321428571429	0.752109	0.8522321428571429	2.020755714285714	2.41047	0.3157411428571429	0.3897142857142857	3.5784432857142856	4.330552285714286	0.0468928571428571	0.1906437142857142	0.402533	0.1733465714285714	0.5022787142857142	0.6756252857142856	0.0411892857142857	0.2916857142857143	0.332875	1.457926142857143	1.648569857142857	3.7120121317012496	5.0
female	Pescatarian	13.587328714285714	270.5932027142857	64.473441	1746.830842857143	47.89059328571428	12.156182128571428	23.486965714285716	2373.2300571428573	0.074822	1.2412352857142857	1.6755024285714286	0.2425165714285714	0.1942097142857142	0.3488557142857143	0.6064385714285715	1.149504	4.006343	6.903976857142857	2.897633857142857	0.0	0.0	0.0	0.0	0.0	0.2699697142857143	0.2699697142857143	0.8277964285714285	0.7969877142857144	0.8277964285714285	1.9388307142857144	2.682830714285714	0.2699697142857143	0.744	3.780596857142857	4.577584571428572	0.149851	0.2013481428571428	0.4571208571428571	0.2004414285714285	0.1153785714285714	0.31582	0.3532724285714285	0.3287785714285714	0.6820510000000001	1.6048428571428572	1.806191	4.112819526502685	5.0
female	Pescatarian	14.896653714285716	270.2838841428571	58.099410142857145	1759.3466428571428	44.70541514285714	9.96101582857143	21.583391428571428	2685.2014000000004	0.1896785714285714	0.7209012857142856	1.1946215714285713	0.0818571428571428	0.1494285714285714	0.1081905714285714	0.7205714285714286	0.9781905714285716	4.573857571428571	6.196473714285714	1.6226161428571426	0.0	0.0	0.0	0.0	0.0	0.5687697142857143	0.5687697142857143	0.5118348571428571	0.5675354285714286	0.5118348571428571	2.041329857142857	2.6221851428571425	0.5687697142857143	0.5808552857142857	3.702789714285714	4.270325142857143	0.05	0.1417608571428571	0.443326	0.3115964285714286	0.2115371428571428	0.5231335714285714	0.0172857142857142	0.1572642857142857	0.1745499999999999	1.1910095714285711	1.3327704285714286	3.474978109771514	5.0
female	Pescatarian	12.201741714285715	270.96239514285713	72.52956914285714	1744.5112	46.42726857142857	11.666242657142858	26.463925714285715	2478.495742857143	0.0	1.4838741428571427	2.0218342857142857	0.0877887142857142	0.1372571428571428	0.0048	1.350882857142857	1.4929399999999995	3.5749784285714283	6.217953285714286	2.6429748571428573	0.0	0.0	0.0	0.0	0.0385714285714285	0.2457142857142857	0.2842857142857143	0.5655071428571429	0.6616428571428573	0.5655071428571429	1.9849071428571428	2.6876214285714286	0.2842857142857143	0.7027142857142856	3.5374142857142856	4.199057142857143	0.0649907142857142	0.1667571428571428	0.5801404285714286	0.1207894285714285	0.7276911428571429	0.8484805714285715	0.0278857142857142	0.1821428571428571	0.2100285714285714	1.7036402857142858	1.8703974285714284	5.0	5.0
female	Pescatarian	14.489660571428573	267.42397285714287	63.753616571428566	1761.7900000000002	43.21537657142857	10.804317614285711	19.70350285714286	2591.753842857143	0.1149897142857142	0.8517981428571427	1.4176632857142857	0.0727765714285714	0.5640527142857142	0.0130267142857142	0.346781	0.9238604285714284	6.005609285714286	6.887380714285714	0.8817714285714287	0.0	0.0	0.0	0.0	0.0385714285714285	0.5524642857142857	0.5910357142857142	0.5805802857142857	0.6687258571428573	0.5805802857142857	2.196968	2.479923285714285	0.5910357142857142	0.2829552857142857	3.6515392857142857	4.320265142857143	0.0142445714285714	0.1682757142857142	0.6955888571428572	0.141016	0.0874981428571428	0.2285141428571428	0.23925	0.1212302857142857	0.3604802857142857	1.298827857142857	1.4671035714285716	3.2774210766160707	5.0
female	Pescatarian	14.63444685714286	272.4618901428572	52.41779571428572	1734.2984857142858	49.55242542857143	13.326031071428572	26.841465714285714	2843.898528571429	0.1121864285714285	0.9599165714285716	1.1665344285714287	0.0898028571428571	0.3681994285714286	0.0141714285714285	1.1647994285714287	1.5471702857142855	5.200228428571429	7.463496285714286	2.263267857142857	0.0	0.0	0.0	0.0	0.0	0.6519325714285714	0.6519325714285714	0.4107765714285714	0.5265882857142857	0.4107765714285714	2.165857142857143	2.3544714285714283	0.6519325714285714	0.1886142857142857	3.4171805714285712	3.943768857142857	0.0	0.1329848571428571	0.1793724285714286	0.3771818571428572	0.270125	0.6473068571428572	0.2946685714285714	0.189	0.4836685714285714	1.310347857142857	1.4433327142857144	5.0	5.0
female	Pescatarian	15.113266285714287	279.3426021428572	66.22276842857143	1771.9672857142857	46.65887171428572	11.457896514285713	26.36098	2459.958714285714	0.2632857142857143	0.7107717142857142	1.2908522857142857	0.0771428571428571	0.369431	0.314984	0.6525122857142858	1.3369272857142858	4.506161714285715	7.481609714285715	2.975448	0.0	0.0	0.0	0.0	0.03485	0.4179714285714286	0.4528214285714286	0.5859214285714286	0.8774307142857143	0.5859214285714286	2.157959857142857	2.602452428571429	0.4528214285714286	0.4444925714285714	3.6411952857142857	4.518626	0.1889085714285714	0.2194075714285714	0.2894061428571429	0.0	0.2439071428571428	0.2439071428571428	0.8302481428571429	0.0742857142857142	0.9045338571428572	1.6267557142857143	1.8461632857142856	4.715547292029174	5.0
female	Pescatarian	13.85108042857143	267.71648142857146	61.670314000000005	1735.7275714285715	43.55160285714286	11.464736485714283	19.3117	2398.2298285714287	0.2925895714285714	0.9847141428571426	1.5901222857142856	0.2874471428571428	0.4266321428571428	0.3208125714285714	0.5777285714285715	1.3251732857142855	5.176130142857143	6.211351571428572	1.0352214285714283	0.0	0.0	0.0	0.0	0.170646	0.1141714285714285	0.2848174285714285	0.5882034285714285	0.8189892857142856	0.5882034285714285	1.8546285714285715	2.763128571428571	0.2848174285714285	0.9085	3.6361494285714286	4.455138714285714	0.1245485714285714	0.2059174285714285	0.6704068571428571	0.2825191428571429	0.1971771428571428	0.4796962857142857	0.0982831428571428	0.2256357142857143	0.3239188571428572	1.5985705714285714	1.804488	4.771677982217914	5.0
female	Pescatarian	13.857590142857145	260.1597411428571	57.61920885714286	1777.1248285714285	50.14016157142857	12.829560685714284	22.17310857142857	2311.433257142857	0.455028	0.8868287142857143	1.368371	0.0017142857142857	0.4735117142857143	0.0147428571428571	0.53079	1.0190445714285714	4.594125857142857	6.999176285714285	2.4050504285714287	0.0	0.0	0.0	0.0	0.341292	0.0	0.341292	0.5358694285714286	0.7863311428571428	0.5358694285714286	2.0894635714285714	2.5143207142857142	0.341292	0.4248571428571429	3.3914821428571424	4.177813285714286	0.3440452857142856	0.198042	0.0484467142857142	0.0034285714285714	0.5588657142857143	0.5622942857142857	0.0	0.0571857142857142	0.0571857142857142	1.011972	1.210014	3.583894878419104	5.0
female	Pescatarian	14.755872285714286	274.2375987142857	61.99873371428571	1792.3919	50.378706	12.239233314285714	19.58337	2546.067771428571	0.2166511428571428	0.5167138571428571	1.343059714285714	0.2299589999999999	0.4451	0.1063071428571428	0.8868585714285714	1.4382657142857145	5.422477714285714	6.045792	0.6233142857142857	0.0	0.0	0.0	0.0	0.0385714285714285	0.2712642857142857	0.3098357142857142	0.594287857142857	0.7344968571428572	0.594287857142857	2.149302857142857	2.6156742857142854	0.3098357142857142	0.4663714285714285	3.519797857142857	4.254294714285714	0.0518421428571428	0.1837101428571428	0.219896	0.0988654285714285	0.4141874285714285	0.5130528571428571	0.2428035714285714	0.3345857142857143	0.5773892857142858	1.3621802857142855	1.5458904285714286	5.0	5.0
female	Pescatarian	13.022332857142857	258.8587517142857	57.45964885714285	1729.3344857142856	47.96610642857143	11.522002828571429	23.06212	2482.232628571429	0.118534	1.0410714285714284	1.362649714285714	0.2030442857142857	0.1353568571428571	0.0048714285714285	0.6881925714285714	0.8284208571428573	4.292632857142857	7.110333142857143	2.817700285714285	0.0	0.0	0.0	0.0	0.0	0.2697214285714285	0.2697214285714285	0.766003857142857	0.8058285714285713	0.766003857142857	2.0439477142857143	2.3273762857142857	0.2697214285714285	0.2834285714285714	3.3631015714285715	4.168930142857143	0.2859172857142857	0.2006571428571428	0.0835211428571428	0.0852321428571428	0.5311	0.6163321428571429	0.0443928571428571	0.1170892857142857	0.1614821428571428	1.1472527142857143	1.3479098571428572	2.9940016809439185	5.0
female	Pescatarian	12.405331	275.3099371428572	57.37595328571429	1743.7822714285714	47.618117142857145	11.997736728571429	24.634281428571427	2295.3819285714285	0.0039614285714285	0.5324931428571429	1.1266177142857143	0.4455917142857142	0.1942817142857142	0.24505	0.6129328571428572	1.0522645714285714	4.233978428571429	6.997210714285714	2.763232285714285	0.0	0.0	0.0	0.0	0.0	0.1476571428571428	0.1476571428571428	0.6521868571428572	0.6982105714285715	0.6521868571428572	2.148875	2.566475	0.1476571428571428	0.4176000000000001	3.366319	4.064529571428571	0.3360111428571429	0.1747345714285714	0.4742487142857143	0.2558612857142857	0.5257265714285714	0.7815878571428572	0.1199022857142857	0.1831071428571428	0.3030094285714285	1.8948571428571428	2.0695917142857145	3.7714878050920495	5.0
female	Pescatarian	13.271117714285714	277.1461464285714	65.314038	1754.2026714285714	48.174837	12.488582742857142	24.08415	2530.8918571428576	0.2551357142857142	0.8043535714285713	1.4218201428571429	0.3026165714285714	0.1527504285714285	0.0491771428571428	1.0182932857142857	1.2202208571428572	3.960465857142857	6.601815857142857	2.64135	0.0	0.0	0.0	0.0	0.0	0.2844571428571428	0.2844571428571428	0.7609197142857143	0.9545531428571428	0.7609197142857143	1.5719857142857143	2.5424857142857142	0.2844571428571428	0.9705	3.587862571428571	4.542415714285714	0.00737	0.2390358571428571	0.3981497142857143	0.1118571428571428	0.5106837142857142	0.6225408571428571	0.4817714285714286	0.1132857142857143	0.5950571428571428	1.623117714285714	1.8621535714285715	4.347491017632618	5.0
female	Pescatarian	15.127931	267.6517674285714	62.886032285714286	1716.9917714285714	48.52399057142857	13.292881328571427	24.553645714285715	2383.8131714285714	0.0396478571428571	1.4275951428571427	1.6682789999999998	0.0801428571428571	0.4813285714285714	0.3843982857142857	0.8895071428571428	1.755234	4.431881857142857	6.671453285714286	2.2395714285714288	0.0	0.0	0.0	0.0	0.0	0.0999428571428571	0.0999428571428571	0.8953558571428571	0.5150655714285713	0.8953558571428571	1.8311298571428567	2.5025115714285717	0.0999428571428571	0.6713817142857142	3.497810285714286	4.012875857142857	0.0	0.1297534285714285	0.90683	0.0910571428571428	0.6106051428571428	0.7016622857142857	0.2211162857142856	0.1083571428571428	0.3294734285714286	1.937965714285714	2.067719142857143	5.0	5.0
female	Pescatarian	13.478846571428573	272.511351	65.70122542857143	1781.133271428571	48.78070971428571	12.471848585714286	22.930685714285715	2489.3397571428573	0.1372804285714285	1.0413097142857144	1.657068714285714	0.0067857142857142	0.1188	0.1575071428571428	0.7412964285714285	1.0176035714285716	4.064208857142857	6.097993428571428	2.0337845714285714	0.0	0.0	0.0	0.0	0.0385714285714285	0.3178928571428571	0.3564642857142858	0.5901178571428571	0.9500674285714286	0.5901178571428571	2.0536154285714288	2.657344	0.3564642857142858	0.6037285714285714	3.603926142857143	4.553993571428571	0.243478	0.2382277142857142	0.162216	0.0811242857142857	0.4096148571428571	0.4907391428571429	0.4642784285714286	0.1278714285714285	0.5921498571428572	1.488583	1.7268107142857143	3.5707728463954123	5.0
female	Pescatarian	15.270623285714285	278.160701	66.51611342857143	1793.7550571428571	45.49675842857143	12.426351185714283	22.92977	2786.318871428572	0.2958068571428572	1.2361305714285713	1.610336	0.0709914285714285	0.5045048571428572	0.0064214285714285	0.9228354285714284	1.4337617142857142	5.211469714285714	7.042292714285715	1.830823	0.0	0.0	0.0	0.0	0.03485	0.4129341428571429	0.4477841428571429	0.6329944285714285	0.5448345714285715	0.6329944285714285	1.17379	2.559361428571429	0.4477841428571429	1.3855714285714285	3.64014	4.184974571428572	0.2421431428571428	0.1358265714285714	0.4926317142857143	0.1455142857142857	0.0999522857142857	0.2454665714285714	0.1296162857142857	0.2633	0.3929162857142857	1.3731577142857143	1.5089842857142857	4.995671331268082	5.0
female	Pescatarian	13.790297142857142	268.0900562857143	58.97349471428572	1769.457757142857	53.05418957142857	12.82622492857143	22.28999142857143	2530.0014285714283	0.3482448571428571	0.6383238571428571	1.1428344285714285	0.0797142857142857	0.28137	0.0157714285714285	0.3667787142857143	0.663920142857143	4.406425714285715	6.483627428571428	2.077201714285714	0.0	0.0	0.0	0.0	0.0	0.4339148571428571	0.4339148571428571	0.6456571428571428	0.570314	0.6456571428571428	2.181156428571428	2.645785	0.4339148571428571	0.4646285714285714	3.725357	4.295671	0.0514285714285714	0.1423905714285714	0.3011638571428571	0.4000391428571428	0.5130535714285714	0.9130927142857144	0.5676658571428571	0.0700571428571428	0.637723	1.903408142857143	2.045798714285714	2.3450692033232494	4.578724129392893
female	Pescatarian	13.818159857142858	273.229592	59.40200885714285	1756.2350714285717	44.41766485714286	11.384835928571428	22.80614142857143	2476.889971428572	0.2937661428571428	0.8525278571428571	1.3086764285714283	0.1530178571428571	0.2607285714285714	0.2361698571428571	0.7248178571428571	1.2217162857142856	5.798694142857143	7.719349428571428	1.9206552857142856	0.0	0.0	0.0	0.0	0.0	0.4997254285714286	0.4997254285714286	0.5145801428571429	0.6187904285714286	0.5145801428571429	1.5587915714285714	2.805144714285714	0.4997254285714286	1.2463531428571428	3.819450285714285	4.4382407142857145	0.1117238571428571	0.1541487142857142	0.3292012857142857	0.1926771428571428	0.1531892857142857	0.3458664285714286	0.2465591428571428	0.0278571428571428	0.2744162857142857	1.0612078571428571	1.2153565714285717	4.347781746268834	5.0
female	Pescatarian	13.345238285714286	285.14908014285714	60.56817214285714	1765.7021	46.219367857142856	11.833665671428571	21.551428571428573	2537.506471428572	0.0851647142857142	0.8970839999999998	1.247463	0.081	0.1513594285714285	0.1442857142857143	0.6405120000000001	0.9361571428571428	6.079098714285714	7.421570142857143	1.3424714285714283	0.0	0.0	0.0	0.0	0.0	0.13	0.13	0.7574785714285713	0.7095802857142858	0.7574785714285713	1.8516814285714285	2.4401957142857142	0.13	0.5885142857142858	3.3276742857142856	4.037254571428571	0.1437142857142857	0.1773905714285714	0.377569	0.1418535714285714	0.1931682857142857	0.3350218571428571	0.1989061428571428	0.2168571428571428	0.4157632857142857	1.2720684285714283	1.4494589999999998	3.3136858946122008	5.0
female	Pescatarian	13.255467571428571	259.76579285714286	55.473484	1770.1032285714284	51.28471057142857	13.468852757142855	21.22257	2633.608671428571	0.0948392857142857	0.9561844285714284	1.4266814285714289	0.3616005714285714	0.2620627142857143	0.0065142857142857	0.957406	1.225983	4.791318142857143	6.520925285714285	1.729607142857143	0.0	0.0	0.0	0.0	0.0	0.0	0.0	0.5684797142857143	0.5483068571428572	0.5684797142857143	2.5485878571428566	2.717616428571428	0.0	0.1690285714285714	3.2860961428571427	3.834403	0.3247158571428571	0.1375834285714285	0.2489285714285714	0.0196428571428571	0.2317678571428571	0.2514107142857142	0.3408928571428571	0.2201285714285714	0.5610214285714286	1.3860765714285712	1.52366	4.328783556981577	5.0
female	Pescatarian	13.574674285714286	268.92811	63.635270428571424	1795.453542857143	46.209245714285714	12.003851542857143	23.55832142857143	2643.553042857143	0.4855927142857142	0.3616352857142856	1.050320857142857	0.0912857142857142	0.5310744285714286	0.056442	0.7908285714285714	1.378345	5.680980142857143	6.805779571428571	1.124799428571429	0.0	0.0	0.0	0.0	0.0	0.0	0.0	0.9928571428571428	0.6476040000000001	0.9928571428571428	1.3516414285714284	2.5817768571428568	0.0	1.2301354285714283	3.574634	4.222238	0.3628714285714285	0.1612045714285714	0.4150992857142857	0.4032	0.4105028571428571	0.8137028571428572	0.0480535714285714	0.1284642857142857	0.1765178571428571	1.7681914285714286	1.929396	4.798039071671727	5.0
female	Pescatarian	14.518025285714286	283.21180342857144	57.734249142857145	1763.8452	47.36977214285714	11.777621542857144	21.618242857142857	2277.7894	0.060002	1.328186	1.4388308571428572	0.0	0.2483428571428571	0.0200428571428571	1.073249	1.3416347142857143	4.592148	6.064975428571429	1.4728274285714285	0.0	0.0	0.0	0.0	0.341292	0.289222	0.630514	0.2573037142857143	0.6132714285714286	0.2573037142857143	1.8012007142857145	2.631343571428571	0.630514	0.8301428571428572	3.519161285714285	4.132432714285714	0.1171785714285714	0.1555	0.2297255714285714	0.4928905714285715	0.2719508571428571	0.7648414285714286	0.166173	0.1783985714285714	0.3445715714285714	1.456317142857143	1.611817142857143	4.753941538795872	5.0
female	Pescatarian	11.319473	267.76793628571426	61.44591471428571	1746.1787571428572	51.545762	12.388864557142856	24.81310285714286	2314.627385714285	0.1726047142857142	1.3809422857142857	1.716475571428571	0.0868571428571428	0.3024771428571428	0.1854499999999999	0.5182688571428572	1.006196	4.040756142857143	7.0242122857142855	2.983456142857143	0.0	0.0	0.0	0.0	0.170646	0.0	0.170646	0.6469227142857142	0.8103334285714286	0.6469227142857142	2.3476285714285714	2.5252285714285714	0.170646	0.1775999999999999	3.3427972857142856	4.153130714285714	0.5204880000000001	0.2021498571428571	0.4277068571428571	0.1858931428571428	0.5537057142857142	0.7395988571428571	0.2728214285714285	0.08765	0.3604714285714285	2.048265142857143	2.250415	3.601421088348236	5.0
female	Pescatarian	13.435229714285713	276.820897	62.54546957142857	1733.9446571428573	46.62146857142857	12.221007728571427	24.108665714285717	2511.258385714286	0.1416071428571428	0.845751	1.0192204285714286	0.0	0.3663721428571428	0.3101857142857143	0.4238215714285714	1.1003794285714286	5.606668857142857	6.864983142857143	1.2583142857142855	0.0	0.0	0.0	0.0	0.0	0.4925785714285715	0.4925785714285715	0.6901121428571428	0.8170427142857143	0.6901121428571428	1.5326588571428572	2.541779714285714	0.4925785714285715	1.0091208571428572	3.7244704285714287	4.541513142857143	0.1611714285714285	0.2035504285714285	0.3787302857142857	0.0168357142857142	0.493875	0.5107107142857142	0.3544438571428571	0.0	0.3544438571428571	1.405056285714286	1.6086067142857143	3.966315418569216	5.0
female	Pescatarian	12.706427714285711	267.8064732857143	68.08954342857143	1767.9751857142858	44.607458	10.8682234	20.936245714285715	2605.0337857142854	0.1625507142857143	0.9229817142857144	1.619568142857143	0.2115	0.2538714285714286	0.3469785714285714	0.4905755714285714	1.0914255714285714	4.7331774285714285	6.608982571428571	1.8758051428571427	0.0	0.0	0.0	0.0	0.0	0.4932857142857143	0.4932857142857143	0.682295	0.646006	0.682295	1.7583721428571428	2.3733361428571427	0.4932857142857143	0.614964	3.548916857142857	4.194922857142857	0.14175	0.164542	0.5382532857142858	0.0962571428571428	0.5290571428571428	0.6253142857142857	0.0825598571428571	0.0789921428571428	0.161552	1.466869571428571	1.6314115714285715	3.858317626031969	5.0
female	Pescatarian	15.487119000000002	278.4517667142857	69.44125871428572	1755.9484857142857	46.01492328571429	10.886285728571428	22.46648857142857	2488.722971428572	0.0825328571428571	1.008401857142857	1.6322091428571428	0.1597887142857142	0.4515428571428571	0.1919071428571428	0.7593821428571428	1.4028321428571429	4.621518142857143	6.732904142857143	2.111386	0.0	0.0	0.0	0.0	0.1558285714285714	0.2457142857142857	0.4015428571428571	0.5939568571428572	0.4318258571428571	0.5939568571428572	1.94565	2.8159494285714284	0.4015428571428571	0.8702994285714285	3.811449142857143	4.243275	0.1808145714285714	0.1081841428571428	0.6140867142857144	0.1072237142857143	0.4183505714285714	0.5255742857142857	0.0	0.0115714285714285	0.0115714285714285	1.332047	1.440231142857143	4.99314243224545	5.0
female	Pescatarian	14.787041285714285	280.71196242857144	67.16798914285714	1735.6625714285717	42.43101285714285	10.097997957142857	25.60477857142857	2488.106071428572	0.1680784285714285	0.9783929999999998	1.4820074285714284	0.273	0.3833128571428571	0.0116554285714285	0.6630117142857143	1.05798	5.573961857142857	6.930932142857143	1.3569702857142858	0.0	0.0	0.0	0.0	0.0	0.159877	0.159877	0.9161834285714284	0.4908548571428571	0.9161834285714284	1.3978695714285716	2.422079857142857	0.159877	1.0242102857142856	3.4981402857142854	3.988995142857143	0.2360814285714285	0.1216034285714285	0.7621779999999999	0.0134251428571428	0.3964221428571428	0.4098472857142857	0.2875581428571429	0.0625	0.3500581428571429	1.758164857142857	1.879768285714286	3.809712272908872	5.0
[truncated: 111 more rows]
[truncated: 12 more columns]
