# Supplementary material for: Assessing the Quality of Simulated Food Patterns with Reduced Animal Protein Using Meal Data from NHANES 2017–2018
Source: Nutrients. 2023 May 31;15(11):2572. doi: 10.3390/nu15112572 (PMC10255158; doi:10.3390/nu15112572)
Supplement: Supplementary file 1 [file nutrients-15-02572-s001.zip › male_weekly_paper.csv]

gender	diet	Added_sugars	Carbohydrate	Protein	Energy	Fat_total	Fat_saturated	Fiber	Sodium	Dairy_cheese	Dairy_milk	Dairy_total	Dairy_yogurt	Fruit_citrus_melon_berry	Fruit_juice	Fruit_oth	Fruit_total	Grain_refined	Grain_total	Grain_whole	Prot_animal_cured_meat	Prot_animal_meat	Prot_animal_organ	Prot_animal_poultry	Prot_animal_seafood_high_n3	Prot_animal_seafood_low_n3	Prot_animal_total	Prot_eggs	Prot_legumes	Prot_meats_poultry_eggs	Prot_nuts_seeds	Prot_nuts_seeds_soy	Prot_seafood	Prot_soy	Prot_total	Prot_total_with_legumes	Veg_dark_green	Veg_legumes	Veg_oth	Veg_red_orange_oth	Veg_red_orange_tomato	Veg_red_orange_total	Veg_starch_oth	Veg_starch_potato	Veg_starch_total	Veg_total	Veg_total_with_legumes	HEI Total Fruit	HEI Whole Fruit
male	Flexitarian 25%	16.534031714285714	343.5397855714286	78.41795042857143	2335.0692000000004	62.22903242857143	14.15547522857143	34.757534285714286	3717.2780714285714	0.183325	0.0783571428571428	0.5247021428571429	0.2584485714285714	0.6836785714285715	0.1801857142857142	0.735432142857143	1.5992964285714284	7.612178285714286	9.138589857142858	1.526411571428571	0.1481428571428571	1.3846711428571428	0.04375	0.6626928571428572	0.0	0.3595207142857143	2.5987775714285712	0.1531401428571428	0.96065	2.392397	2.896229285714285	3.417372142857143	0.3595207142857143	0.5211428571428571	6.169289857142857	7.129939857142857	0.0953388571428571	0.2378678571428571	0.6309285714285714	0.1102428571428571	0.2183994285714285	0.3286422857142857	0.2863158571428572	0.2460071428571428	0.532323	1.587232714285714	1.8251005714285715	4.280645163994037	5.0
male	Flexitarian 25%	14.72492257142857	347.5316895714286	69.83436871428572	2325.9338857142857	64.65477157142857	13.612579328571428	26.252637142857143	3374.437371428572	0.1254	0.2762765714285714	0.4485662857142857	0.0178111428571428	0.0706565714285714	0.4273571428571429	0.4228178571428572	0.9208315714285716	8.115893857142856	9.589865285714286	1.4739714285714285	0.0345431428571428	1.2638342857142857	0.0	0.5856128571428572	0.0	0.0039994285714285	1.8879897142857145	0.17775	0.7962417142857142	2.061740285714285	3.517963571428571	3.6262624285714287	0.0039994285714285	0.1082988571428571	5.692002142857143	6.488243857142857	0.0763725714285714	0.1972425714285714	0.6584081428571429	0.2802581428571428	0.4089541428571429	0.6892122857142857	0.0489605714285714	0.2628007142857143	0.3117612857142857	1.7357542857142858	1.9329968571428573	2.474359807377402	2.6520230841594
male	Flexitarian 25%	16.658564714285713	346.8678878571428	72.00792642857144	2364.1716142857144	63.25020671428571	14.130043957142858	27.28067285714286	3410.9186285714286	0.201925	0.0356057142857142	0.2375307142857143	0.0	0.2345762857142856	0.7653571428571428	0.4743364285714286	1.4742698571428572	8.638868142857143	9.73358442857143	1.0947162857142858	0.0069428571428571	1.8096657142857144	0.0	0.7563250000000001	0.0	0.0	2.5729335714285715	0.0862385714285714	0.8738919999999999	2.6591721428571438	3.508725	3.508725	0.0	0.0	6.167897142857143	7.041789142857143	0.1044571428571428	0.2194925714285714	0.2904685714285714	0.0188571428571428	0.9742092857142858	0.9930664285714286	0.0084857142857142	0.0557142857142857	0.0642	1.452192142857143	1.6716847142857143	3.89742713746554	3.7482088334982064
male	Flexitarian 25%	17.586834285714286	361.0254792857143	94.78368142857144	2358.2647714285717	60.07783371428571	13.474349214285716	29.494	3691.0476	0.1911798571428571	0.0861321428571428	0.5372834285714286	0.081	0.0933707142857142	0.2206685714285714	1.1053041428571428	1.4193434285714286	8.605321428571427	9.749108857142858	1.143787428571429	0.0060748571428571	1.1043967142857145	0.0	0.761827	0.0	0.7720237142857143	2.6443222857142854	0.0416745714285714	0.9463967142857144	1.913973142857143	1.7692	3.6816	0.7720237142857143	1.9124	6.367596857142857	7.313993571428571	0.2449148571428571	0.2347115714285714	0.504525	0.0971665714285714	0.8264201428571428	0.9235867142857144	0.0580928571428571	0.3596642857142857	0.4177571428571429	2.090783714285714	2.3254952857142857	3.761620211626062	5.0
male	Flexitarian 25%	16.4494	331.40382785714286	77.06569971428571	2353.682685714285	60.80532242857142	13.76048322857143	28.705797142857143	3343.8686	0.0890414285714285	0.1920062857142856	0.5398565714285715	0.2027082857142857	0.4167142857142857	0.1836	0.4504421428571429	1.0507564285714286	6.917667714285714	8.454364857142858	1.5366971428571428	0.0562851428571428	0.7375354285714286	0.0	0.5613457142857142	0.0	0.0	1.355166285714286	0.8264944285714286	0.8487662857142857	2.1816607142857145	2.884946142857143	3.6635381428571434	0.0	0.778592	5.845198857142857	6.693965142857143	0.006955	0.2120874285714285	0.2949825714285713	0.0	0.7347055714285714	0.7347055714285714	0.3420982857142857	0.3774285714285715	0.7195268571428571	1.7561699999999998	1.9682574285714285	2.790192458155605	4.605317200544111
male	Flexitarian 25%	17.497216428571427	343.65421328571426	66.97206385714286	2368.1644285714283	59.20592457142857	13.058397157142858	28.113144285714288	3542.366471428572	0.0626214285714285	0.1070614285714285	0.29854	0.1288571428571428	0.320595	0.1344571428571428	0.7623357142857143	1.2173878571428571	6.293513571428571	8.558841285714285	2.2653277142857142	0.0	0.7635035714285714	0.0	0.3917972857142857	0.0	0.7984392857142856	1.9537401428571428	0.1533142857142857	1.0536071428571427	1.3086151428571429	3.2117638571428566	3.403763857142857	0.7984392857142856	0.192	5.510818285714286	6.564425428571428	0.1120188571428571	0.2589607142857142	0.8372195714285714	0.0478242857142857	0.6605214285714285	0.7083457142857144	0.1373584285714285	0.1829464285714286	0.3203048571428571	1.977889	2.2368497142857144	3.212899414983914	5.0
male	Flexitarian 25%	15.933924857142856	379.3664414285714	70.70111014285715	2354.117828571429	58.23991585714286	13.082902742857144	27.64871142857143	3675.1170857142856	0.2065615714285714	0.00326	0.3373512857142857	0.1272797142857142	0.1553714285714285	0.0	0.952102	1.1074734285714285	9.039382714285711	9.754562142857145	0.7151794285714287	0.0197321428571428	0.2280571428571428	0.0	0.8333398571428571	0.0	0.8973808571428571	1.97851	0.4313714285714286	1.2074575714285714	1.5125005714285713	2.4795984285714283	3.603348428571429	0.8973808571428571	1.12375	6.013229857142856	7.220687428571429	0.0572857142857142	0.3016722857142856	0.9882975714285714	0.0953572857142857	0.7227721428571429	0.8181294285714287	0.04575	0.0102857142857142	0.0560357142857142	1.9197484285714288	2.2214207142857143	2.9402559398531856	5.0
male	Flexitarian 25%	15.983026	384.8327814285714	74.949632	2402.327957142857	59.07495114285714	12.12073304285714	27.700307142857145	3950.085185714285	0.0676554285714285	0.1978622857142857	0.3463891428571429	0.0734642857142857	0.1330714285714285	0.6097928571428571	0.798110142857143	1.5409744285714286	8.66798242857143	8.776571857142857	0.1085894285714285	0.0	1.0687788571428571	0.0	0.917993142857143	0.0	0.0039994285714285	1.9907714285714289	0.3963947142857143	1.1395145714285717	2.3831667142857142	2.076148285714285	3.50729	0.0039994285714285	1.431141714285714	5.894456142857143	7.033970714285714	0.0829708571428571	0.2844737142857143	0.4748612857142857	0.3787302857142857	0.4531932857142857	0.8319235714285715	0.0	0.4557302857142857	0.4557302857142857	1.845486	2.129959714285714	4.009065519108349	4.845204256250086
male	Flexitarian 25%	15.18376457142857	355.51756400000005	73.24557871428571	2376.3436285714283	67.31263728571429	17.83185472857143	30.928677142857143	4007.623157142857	0.0	0.1813714285714285	0.2805428571428571	0.0019285714285714	0.2277428571428572	0.3020571428571428	1.0068928571428573	1.536692857142857	6.463864142857142	8.382864142857143	1.919	0.6465142857142857	0.1551038571428571	0.0	0.18015	0.3234857142857143	0.0	1.3052538571428571	0.6033142857142858	1.0897165714285717	1.5850824285714284	2.659003	3.878688714285714	0.3234857142857143	1.2196857142857145	5.787256857142857	6.876973428571428	0.2397142857142857	0.2814157142857142	0.488351	0.4104852857142856	0.5279417142857142	0.938427	0.0009642857142857	0.2756674285714285	0.2766317142857142	1.943124	2.224539714285714	4.041642059535233	5.0
male	Flexitarian 25%	17.455914571428572	357.0359232857143	80.25926614285716	2333.8283571428574	62.78985328571429	14.294901742857144	26.995215714285717	3354.325657142857	0.0309857142857142	0.129125	0.4461494285714286	0.1580387142857142	0.3854571428571428	0.6590857142857143	0.4722964285714285	1.5168392857142856	7.143726714285714	9.074998142857144	1.9312714285714283	0.3134285714285714	0.6953577142857142	0.0	0.0	0.0	0.2748428571428571	1.2836291428571427	0.6743398571428572	1.1815035714285715	1.683126142857143	1.8660521428571428	3.4828521428571437	0.2748428571428571	1.6168	5.440821142857144	6.622324714285715	0.0	0.2946821428571428	0.5165261428571429	0.2482832857142857	0.532907	0.7811902857142857	0.2524821428571429	0.1643214285714285	0.4168035714285714	1.71452	2.0092021428571427	4.06210058537479	4.594133758826736
male	Flexitarian 25%	18.136621	344.54903	66.99865314285715	2390.4363714285714	59.24252671428571	12.101520042857144	33.10752142857143	3129.945085714286	0.1397428571428571	0.1593428571428571	0.33045	0.0028571428571428	0.5866662857142858	0.0042857142857142	0.6988000000000001	1.289752	6.910585285714285	8.606717571428572	1.6961322857142858	0.1075234285714285	1.0916984285714286	0.0	0.61905	0.0	0.196725	2.014996857142857	0.0781997142857142	0.8679222857142858	1.896471571428572	3.6050582857142857	3.686658285714285	0.196725	0.0815999999999999	5.779854857142857	6.647777142857143	0.2965851428571429	0.2161425714285714	0.7446585714285714	0.0071428571428571	0.31215	0.3192928571428571	0.2363809999999999	0.1712907142857143	0.4076717142857143	1.7682082857142858	1.9843508571428567	3.3721667291995803	5.0
male	Flexitarian 25%	15.679301142857144	350.36672814285714	70.72512857142857	2368.9786571428567	64.59731857142857	17.48007001428571	30.231025714285717	4236.297057142858	0.0425105714285714	0.1603022857142857	0.2037985714285714	0.0	0.559439	0.2003928571428571	0.5727928571428571	1.3326247142857144	6.757009428571428	8.562239428571429	1.80523	0.0431785714285714	1.258898857142857	0.0	0.0	0.0	0.527284	1.8293614285714284	0.3347782857142857	1.144738	1.636855714285714	2.9318914285714284	3.4576057142857137	0.527284	0.5257142857142857	5.621745428571429	6.766483428571428	0.0969367142857142	0.2972085714285714	0.6058591428571428	0.2426969999999999	0.6411875714285714	0.8838845714285714	0.0	0.6093045714285713	0.6093045714285713	2.195985	2.493193571428572	3.5158208112904314	5.0
male	Flexitarian 25%	17.559643714285716	375.57963699999993	73.09109342857143	2323.655771428572	62.00619642857144	14.751656385714286	28.541491428571423	4047.7332142857135	0.0687105714285714	0.3993985714285714	0.5617662857142857	0.066	0.2802107142857143	0.4505699999999999	0.6727642857142858	1.403545	8.653763857142858	9.204004	0.5502401428571428	0.0454571428571428	1.512813142857143	0.0	0.1203428571428571	0.0	0.2924268571428571	1.97104	0.2405645714285714	1.1148632857142855	1.9191777142857145	3.1641207142857146	3.552550428571428	0.2924268571428571	0.3884297142857142	5.764155000000001	6.879018285714286	0.4516267142857142	0.2780491428571428	0.5513171428571428	0.18594	0.260486	0.446426	0.4370802857142857	0.1112674285714285	0.5483477142857143	1.9977175714285715	2.275766714285714	3.7751530832843296	5.0
male	Flexitarian 25%	16.173442142857144	346.297725	72.24256942857143	2326.759128571429	60.45841414285714	14.31184627142857	28.57474285714286	3574.384471428571	0.3727677142857142	0.0915	0.4860962857142857	0.0017142857142857	0.1927285714285714	0.2189785714285714	0.6549107142857143	1.0666178571428573	6.704053	9.008345857142857	2.3042928571428574	0.4047428571428572	1.0227539999999995	0.0	0.7512101428571428	0.0	0.0	2.178707	0.00105	0.8911939999999999	2.179757	2.690091	3.203704285714285	0.0	0.5136132857142857	5.383461285714286	6.274655285714286	0.151816	0.2176264285714285	0.7785511428571429	0.254404	0.681937857142857	0.9363418571428572	0.0941142857142857	0.2034034285714285	0.2975177142857143	2.1642267142857143	2.381853142857143	2.8650845398147573	4.55375502402517
male	Flexitarian 25%	17.504243	379.7868528571429	78.08005971428572	2358.9150714285715	59.22131585714286	14.732740657142855	27.260402857142857	3517.3792142857137	0.1252785714285714	0.2295265714285714	0.7572059999999999	0.2348185714285714	0.1471577142857143	0.4476571428571428	1.0857392857142858	1.680554142857143	7.262497571428571	8.718433571428571	1.4559359999999997	0.0	1.4293504285714285	0.0	0.3564642857142857	0.0	0.0039994285714285	1.7898141428571428	0.3861615714285714	1.2738662857142855	2.171976285714286	1.876648	3.1316601428571427	0.0039994285714285	1.255012142857143	5.307635857142857	6.581502142857143	0.2868517142857142	0.3123492857142856	0.5191757142857143	0.1433748571428571	0.582727	0.7261018571428571	0.0009642857142857	0.2398605714285714	0.2408248571428571	1.772954142857143	2.0853034285714283	4.452667041758392	5.0
male	Flexitarian 25%	17.181879	375.0380882857143	76.46384671428572	2359.941742857143	61.884310285714285	13.707134885714286	29.20614571428572	3572.746042857143	0.283684	0.0902642857142857	0.4793768571428571	0.0616785714285714	0.0561	0.0580785714285714	1.179242857142857	1.2934214285714287	8.095360428571428	9.73243542857143	1.637075	0.0232142857142857	0.8644252857142857	0.0	0.7093237142857143	0.0	0.5376857142857143	2.134649	0.2346497142857143	0.9774877142857142	1.831613	2.3768688571428567	3.1779331428571425	0.5376857142857143	0.8010642857142857	5.547231857142857	6.524719571428571	0.0	0.2441088571428571	0.5200170000000001	0.1820642857142857	0.7983322857142857	0.9803965714285716	0.5230652857142858	0.1925728571428571	0.7156381428571429	2.2160517142857143	2.4601605714285717	3.42545910425077	5.0
male	Flexitarian 25%	15.734371285714287	351.2968182857143	74.03144614285715	2365.071257142857	61.19595414285715	14.22156947142857	27.859297142857145	3361.862271428571	0.0	0.0904928571428571	0.3006708571428571	0.2068065714285714	0.4089428571428571	0.1953857142857143	0.7101607142857144	1.3144892857142858	6.5708204285714285	8.836157142857143	2.265336714285714	0.0848071428571428	0.8703464285714285	0.0	0.765522	0.0	0.2816571428571429	2.002332714285714	0.2991342857142857	0.6598284285714285	2.019809857142857	2.177539285714286	3.657910714285714	0.2816571428571429	1.480371428571429	5.959377714285714	6.619206142857143	0.0887142857142857	0.1653524285714285	1.0466205714285717	0.0510961428571428	0.6206931428571428	0.6717892857142858	0.0188571428571428	0.1097014285714285	0.1285585714285714	1.9356827142857145	2.101035142857143	3.4737042323363885	5.0
male	Flexitarian 25%	18.330790714285715	366.3163868571429	77.85915028571428	2324.1873571428573	61.92927985714285	14.1615211	30.12862857142857	3365.011585714285	0.1198857142857142	0.0335525714285714	0.3267045714285714	0.1402685714285714	0.4109142857142857	0.0109922857142857	0.6772357142857144	1.0991422857142858	7.255896	9.057750714285714	1.8018547142857144	0.4100142857142857	0.7204855714285714	0.0	0.5248714285714285	0.0	0.0	1.6553712857142855	0.5226497142857143	0.8286004285714287	2.178021	2.956390714285714	3.632972714285714	0.0	0.676582	5.810993714285714	6.639594142857143	0.0955597142857143	0.2070587142857143	0.2574945714285714	0.1918852857142857	0.67278	0.8646652857142857	0.5288784285714286	0.23753	0.7664084285714285	1.984128	2.191186714285714	2.95571665709394	5.0
male	Flexitarian 25%	17.537192714285716	350.0308817142857	72.88072571428572	2330.9945285714284	72.27320757142857	17.139477799999998	31.74175285714286	3217.0362142857143	0.153105	0.2373414285714285	0.4875535714285713	0.0109642857142857	0.5007714285714285	0.2877857142857142	0.5469999999999999	1.3355571428571429	6.972141714285714	8.446256	1.4741142857142857	0.0749571428571428	1.173701428571429	0.0	0.1330714285714285	0.3234857142857143	0.0	1.7052157142857145	0.2468742857142856	1.1180785714285717	1.6286042857142855	3.3892714285714285	3.589671428571428	0.3234857142857143	0.2004	5.541761428571428	6.65984	0.0155605714285714	0.27835	0.5123474285714286	0.5546342857142857	0.6977251428571429	1.2523594285714286	0.2767321428571428	0.1237714285714285	0.4005035714285714	2.180771	2.459121	3.580974575677285	5.0
male	Flexitarian 25%	15.883757000000005	337.25802828571426	74.56319699999999	2315.052842857143	60.14236871428572	14.13143467142857	27.391864285714288	3394.969828571429	0.3177655714285715	0.0434914285714285	0.4100681428571429	0.0216682857142857	0.3064119999999999	0.3292142857142857	0.8230362857142858	1.4586625714285717	6.474207714285714	8.641832571428571	2.167624857142857	0.3025178571428571	1.0710642857142856	0.0	0.8848237142857143	0.0	0.1153714285714285	2.3737772857142856	0.4334857142857143	1.038757142857143	2.691891571428571	2.0270881428571426	2.9740381428571427	0.1153714285714285	0.94695	5.781301142857143	6.820058285714286	0.3096714285714285	0.2623571428571428	0.3811714285714286	0.1403678571428571	0.5471975714285714	0.6875654285714285	0.1015892857142857	0.2476178571428571	0.3492071428571429	1.7276154285714287	1.989972571428572	3.937984007387577	5.0
male	Flexitarian 25%	16.410147857142857	339.11038014285714	76.48377457142858	2344.875642857143	61.12626257142857	14.010959242857142	25.74188	3483.800771428572	0.2071571428571428	0.1150341428571428	0.4938434285714286	0.1716521428571428	0.2607	0.1029714285714285	0.8070457142857144	1.1707171428571428	8.213244714285713	8.770118714285713	0.556874	0.3139714285714285	1.060647428571429	0.0	0.4217377142857142	0.1688285714285714	0.0	1.965185142857143	0.1929457142857142	1.3272585714285714	1.9893022857142857	2.804732857142857	3.6550185714285712	0.1688285714285714	0.8502857142857143	5.813149428571428	7.140408	0.1813325714285714	0.333039	0.5444895714285715	0.0337945714285714	0.4821488571428571	0.5159434285714285	0.3549458571428571	0.2292517142857142	0.5841975714285714	1.825963142857143	2.159002142857143	3.1204137264787635	5.0
male	Flexitarian 25%	17.154531285714288	363.5986578571428	79.39734228571429	2362.0822714285714	60.98199542857143	15.347942528571426	29.04631285714285	3221.6224857142856	0.0771178571428571	0.1066541428571428	0.3347824285714286	0.0908672857142857	0.2542857142857143	0.3038642857142857	0.8937602857142858	1.4519102857142858	8.989424999999999	9.586892857142857	0.5974678571428572	0.0620999999999999	0.9793817142857144	0.0	0.9858842857142858	0.0	0.0	2.027366	0.1610357142857143	1.1727012857142858	2.1884017142857144	2.9217291428571426	3.610168	0.0	0.6884388571428571	5.798569714285714	6.971271	0.0763714285714285	0.2905784285714285	0.3668952857142857	0.0844268571428571	0.8042044285714286	0.8886312857142856	0.2474285714285714	0.151325	0.3987535714285714	1.7306515714285715	2.02123	3.8417117792540414	5.0
male	Flexitarian 25%	16.52776385714286	369.094111	73.37837157142857	2341.660757142857	61.29487857142857	15.277653757142856	30.133981428571435	3883.271942857143	0.1081442857142857	0.1168904285714285	0.5036941428571428	0.2472302857142856	0.2208142857142856	0.2498685714285714	0.6772928571428573	1.1479757142857143	8.013793142857143	9.978788142857145	1.964995	0.3157142857142857	0.6458880000000001	0.0	1.0364071428571429	0.0	0.159877	2.157886428571429	0.0528918571428571	1.0955862857142855	2.050901285714286	3.614867142857143	3.998659142857143	0.159877	0.3837919999999999	6.209437428571428	7.305023714285714	0.2922474285714286	0.2755474285714285	0.6004954285714286	0.0781288571428571	0.4743054285714286	0.5524342857142857	0.0221597142857142	0.3699122857142857	0.392072	1.837249142857143	2.1127965714285715	3.0639998524124388	4.794178341790183
male	Flexitarian 25%	15.614903	339.4160654285714	76.66835914285714	2339.291485714285	61.70941314285714	15.439401385714287	24.281591428571428	3515.5460857142857	0.0250321428571428	0.1132285714285714	0.355815	0.1385542857142857	0.2925178571428571	0.0052	0.951	1.2487178571428572	7.957036857142856	9.006179714285713	1.0491428571428572	0.0	0.9305035714285712	0.0	0.0	0.0	0.4186265714285714	1.349130142857143	0.7748428571428573	1.055848	1.7053464285714284	2.3153101428571428	3.686310142857143	0.4186265714285714	1.3710000000000002	5.810283142857143	6.866131142857142	0.0858032857142857	0.2691184285714286	0.6940777142857143	0.0760444285714285	0.5348274285714286	0.6108718571428572	0.1759431428571428	0.2739622857142857	0.4499054285714285	1.8406582857142857	2.1097767142857142	3.3362608528281865	5.0
male	Flexitarian 25%	14.154482571428572	349.0683494285714	78.77764042857143	2313.1379857142856	62.22454285714286	18.39485031428572	32.94834142857143	4102.938228571428	0.0942857142857142	0.1865082857142857	0.4747838571428571	0.1825178571428571	0.5270571428571429	0.0056571428571428	0.7644642857142857	1.2971785714285713	8.13989642857143	9.236382142857142	1.0964857142857145	0.0	0.6946389999999999	0.0	0.2638071428571428	0.0	0.4725122857142856	1.4309584285714283	0.4577285714285715	0.9515525714285716	1.4161747142857144	3.3872904285714287	3.8403957142857146	0.4725122857142856	0.4531052857142857	5.729082714285714	6.680635285714286	0.2986355714285714	0.2430429999999999	0.3575819999999999	0.1914708571428571	0.3061734285714285	0.4976442857142857	0.531051	0.2884958571428571	0.8195468571428571	1.9734087142857144	2.2164517142857143	3.504921073234226	5.0
male	Flexitarian 25%	16.127239428571432	346.0863662857143	77.68355199999999	2322.282028571429	60.00077971428572	15.001867614285716	29.15614285714286	3484.7923	0.2268909999999999	0.1287052857142857	0.4362614285714286	0.0	0.0495285714285714	0.037	0.9025587142857144	0.9890872857142858	7.062447571428572	9.629759285714286	2.5673117142857143	0.0	0.4307252857142857	0.0	1.527212	0.2465999999999999	0.0368571428571428	2.241394428571428	0.154943	0.874416	2.1128802857142857	2.4702472857142856	3.373421	0.2834571428571428	0.903173714285714	5.7697584285714285	6.644174428571428	0.3121361428571428	0.2193188571428571	0.5044858571428572	0.0572642857142857	0.5098187142857142	0.567083	0.0278857142857142	0.4221642857142857	0.45005	1.833755	2.053073857142857	2.6619486606960776	5.0
male	Flexitarian 25%	16.756613285714284	363.9466932857143	80.35071514285714	2355.3283857142856	58.75913142857143	14.187474157142857	26.63220857142857	4045.1804857142856	0.1004014285714285	0.2803892857142857	0.4095764285714285	0.0102142857142857	0.8491285714285715	0.1943571428571428	0.51455	1.5580357142857142	8.512179142857143	8.829479142857142	0.3172999999999999	0.0454571428571428	1.518951	0.0	0.4885178571428571	0.0	0.2315	2.284426	0.3071107142857143	1.211128571428571	2.3600367142857146	0.8277142857142856	2.783342857142857	0.2315	1.9556285714285715	5.374879571428571	6.586008142857144	0.13	0.3027857142857142	0.7913172857142857	0.0975874285714285	0.3423777142857142	0.4399651428571429	0.1178284285714285	0.3977697142857143	0.5155981428571429	1.8768805714285717	2.1796662857142857	4.13433781605473	5.0
male	Flexitarian 25%	16.407328142857146	365.6953855714286	82.74786842857142	2360.2496285714287	63.915054857142856	14.625300857142856	28.69947	3987.2796714285714	0.1146285714285714	0.2031208571428571	0.6870822857142856	0.2679828571428571	0.0770357142857142	0.6994842857142858	0.7465857142857143	1.5231057142857145	6.05446	9.234883857142858	3.180423857142858	0.0	1.004937571428571	0.0	0.5937241428571429	0.0	0.2924268571428571	1.8910885714285717	0.1489472857142857	1.079739	1.7476090000000002	1.9676111428571428	3.647854	0.2924268571428571	1.6802428571428574	5.687889857142857	6.767628857142857	0.08464	0.2708191428571428	0.440947	0.1778774285714285	0.3509207142857143	0.5287981428571429	0.0602144285714285	0.6143357142857143	0.6745501428571429	1.7289352857142857	1.9997544285714284	4.0332219944241485	4.3619402509446425
male	Flexitarian 25%	17.097900000000003	354.95475857142856	75.01325585714287	2363.5133	59.33028957142857	14.265083685714286	27.580782857142857	3466.9589571428573	0.0950428571428571	0.1319954285714285	0.3120158571428572	0.0767798571428571	0.2963892857142857	0.1046857142857142	1.2773714285714288	1.678446428571429	7.035765714285715	8.815987142857143	1.7802214285714286	0.0190931428571428	0.8118947142857144	0.0	0.5459999999999999	0.0	0.3085714285714286	1.6855592857142856	0.4057241428571428	0.6534337142857144	1.782712	2.312230857142857	3.609611857142857	0.3085714285714286	1.297381	5.700895285714286	6.354329	0.236417	0.1569775714285714	0.5116568571428571	0.2004658571428571	0.1848718571428571	0.3853377142857143	0.0249605714285714	0.3759612857142858	0.4009218571428571	1.5343334285714287	1.691311	4.438430779539692	5.0
male	Flexitarian 25%	17.089958714285714	345.53835457142856	74.62089342857143	2382.2397142857144	62.39227257142857	14.920829142857142	28.60897428571429	3187.6127	0.0507464285714285	0.1973751428571428	0.3171364285714286	0.0028571428571428	0.050625	0.1566828571428571	0.6552821428571429	0.8625900000000001	7.894122714285714	8.486210428571429	0.5920877142857143	0.0	0.959696	0.0	0.0	0.0	0.5998644285714285	1.5595604285714284	0.4276837142857143	0.7714644285714287	1.3873797142857145	3.1002854285714285	3.963441428571429	0.5998644285714285	0.863156	5.950685571428571	6.72215	0.2747547142857142	0.1917635714285714	0.8206730000000001	0.1545001428571428	0.6022915714285714	0.7567917142857142	0.2698149999999999	0.026875	0.2966899999999999	2.1489094285714283	2.340673	2.2630751505276128	3.7040098159727
male	Flexitarian 25%	15.558314285714284	350.08365785714284	79.41943257142859	2360.7877000000003	69.73739185714285	15.74742837142857	36.098488571428575	3085.162542857143	0.3677658571428571	0.0429442857142857	0.5015672857142858	0.0908571428571428	0.2500285714285714	0.3565708571428571	0.7583979999999999	1.3649974285714284	7.408548000000001	9.661406285714284	2.2528582857142854	0.0432464285714285	1.0620615714285713	0.0	0.5637165714285715	0.3234857142857143	0.0	1.9925102857142856	0.3600135714285714	1.040968142857143	2.029038142857143	3.1419232857142854	3.184923285714286	0.3234857142857143	0.043	5.537447142857142	6.578415285714286	0.1952047142857143	0.259467	0.5080830000000001	0.3386502857142857	0.5966231428571429	0.9352734285714286	0.491166	0.0905714285714285	0.5817374285714286	2.2202985714285712	2.479765571428572	3.6137234739792254	5.0
male	Flexitarian 25%	17.57656928571429	369.2294051428571	80.06261857142856	2331.665	58.42200857142858	12.451395971428571	27.394111428571428	3712.8408571428567	0.1742151428571428	0.1259969999999999	0.360911	0.0028571428571428	0.5642048571428572	0.0073714285714285	0.9602815714285714	1.5318578571428572	8.055082714285714	9.173824	1.1187412857142858	0.0463251428571428	1.0134877142857142	0.0	0.8338479999999999	0.0	0.0	1.893660857142857	0.3186698571428571	0.8297655714285714	2.2123307142857143	1.4380541428571427	3.402612285714286	0.0	1.9645581428571428	5.614942999999999	6.444708571428572	0.2030684285714285	0.207337	0.8960251428571429	0.223518	0.3611755714285714	0.5846935714285715	0.1128907142857142	0.0979464285714285	0.2108371428571428	1.8946242857142856	2.1019612857142858	4.106126569272539	5.0
male	Flexitarian 25%	17.61900957142857	361.6685314285714	78.33904828571428	2340.006957142857	63.44246842857143	15.582674442857144	30.845754285714285	3790.640385714286	0.1520724285714285	0.4445225714285714	0.6477527142857143	0.0038571428571428	0.3083357142857142	0.2364428571428571	0.6340870000000001	1.1788655714285714	8.808870142857144	10.09477757142857	1.2859074285714285	0.2974994285714286	0.8135702857142857	0.0	0.7971971428571428	0.0	0.0	1.9082668571428567	0.2350221428571428	1.2628937142857144	2.143289	3.136548285714286	3.704858571428571	0.0	0.5683102857142857	5.848147571428571	7.111041285714285	0.0	0.3139074285714285	0.7455814285714286	0.059892	0.6452831428571429	0.7051751428571429	0.3440268571428571	0.1368285714285714	0.4808554285714285	1.931612	2.2455194285714284	3.1486700494364217	5.0
male	Flexitarian 25%	17.399532142857144	341.11996242857145	73.72995414285715	2353.356228571429	64.48237828571429	16.447946885714284	25.94195142857143	3922.593557142857	0.0822285714285714	0.1151428571428571	0.4083571428571429	0.1311785714285714	0.0396214285714285	0.4188257142857142	0.4208642857142857	0.8793114285714286	7.680816999999999	8.943045857142858	1.2622288571428573	0.2824	0.9617104285714284	0.0	0.1286999999999999	0.3234857142857143	0.0	1.6962961428571428	0.2443032857142857	1.183120285714286	1.6171137142857144	2.7050455714285717	3.612858857142857	0.3234857142857143	0.9078132857142858	5.553458285714285	6.736578571428572	0.2872302857142857	0.2959139999999999	0.7823581428571428	0.4868514285714286	0.4847138571428571	0.9715652857142856	0.0466321428571428	0.2277457142857142	0.2743778571428571	2.315531571428572	2.611445571428572	2.3352590491187613	2.445898907563845
male	Flexitarian 25%	17.608524	352.3941912857143	77.38906285714286	2338.5760571428573	58.039069857142856	13.788497985714285	28.20124	3537.1723	0.2578007142857142	0.1277321428571428	0.4779385714285714	0.0722057142857142	0.6085285714285715	0.2969571428571428	0.6576642857142857	1.56315	7.068137428571428	9.30224914285714	2.234111714285714	0.062228	0.5950824285714285	0.0	1.2522592857142858	0.0	0.1734925714285714	2.083062285714285	0.0196067142857142	0.8850105714285714	1.9291764285714288	2.3580134285714283	3.4587277142857142	0.1734925714285714	1.1007142857142858	5.561396714285714	6.446407285714286	0.297666	0.2207202857142857	0.7142041428571428	0.118528	0.6668238571428571	0.7853518571428572	0.1939548571428571	0.1327428571428571	0.3266977142857142	2.1239197142857145	2.34464	4.177622305744489	5.0
male	Flexitarian 25%	14.798711428571428	338.99105128571426	80.34824585714286	2332.268485714286	60.61477128571429	15.923657371428572	32.30666142857143	3608.453814285714	0.1971964285714285	0.11175	0.4640691428571429	0.1427798571428571	0.4961678571428571	0.2924	0.8228214285714286	1.6113892857142855	5.320553142857142	8.131429714285714	2.8108765714285715	0.0	1.6792338571428571	0.0	0.272274	0.0	0.1861571428571428	2.137665	0.0538979999999999	0.808493	2.005405857142857	3.169241	3.728441	0.1861571428571428	0.5591999999999999	5.920004	6.728497	0.1196428571428571	0.2011118571428571	0.7093094285714285	0.1022805714285714	0.2369142857142857	0.3391948571428571	0.7234598571428572	0.2490181428571429	0.972478	2.140625142857143	2.341737	4.318191965205867	5.0
male	Flexitarian 25%	17.314672285714288	346.1831157142857	77.45373457142857	2353.0996285714286	59.94193142857143	14.45745002857143	28.584480000000003	3437.8379285714286	0.3720792857142857	0.0498571428571428	0.5203821428571429	0.06456	0.2149428571428571	0.4349085714285715	0.6565857142857142	1.306437142857143	7.745004714285714	8.860061285714286	1.1150565714285714	0.0348342857142857	1.6775054285714286	0.0	0.2928617142857143	0.0	0.6794308571428571	2.6846322857142857	0.0477214285714285	0.9707182857142858	2.0529228571428573	2.5754999999999995	3.179864	0.6794308571428571	0.604364	5.912217714285714	6.882936	0.0670734285714285	0.2399902857142856	0.7232644285714286	0.1926465714285714	0.8457091428571429	1.0383557142857145	0.0838624285714285	0.0388571428571428	0.1227195714285714	1.9514131428571428	2.1914034285714283	3.46998998415306	4.629683762888941
male	Flexitarian 25%	16.928790142857142	354.454137	76.3780967142857	2360.657728571429	64.60987585714285	14.792597614285716	27.61047285714286	3431.922642857143	0.1227685714285714	0.2679178571428571	0.6747608571428572	0.1643315714285714	0.3881351428571428	0.3953714285714285	0.7909428571428572	1.5744494285714286	7.576459142857142	9.698980571428573	2.1225214285714284	0.0613674285714285	0.6807142857142857	0.0	1.0750342857142858	0.0	0.1186285714285714	1.9357445714285717	0.4753142857142857	1.0192685714285716	2.292430285714286	3.3535244285714287	3.5691815714285715	0.1186285714285714	0.2156571428571428	5.980240428571428	6.999508999999999	0.2069391428571428	0.25482	0.5991641428571428	0.093081	0.411669	0.5047499999999999	0.2307235714285714	0.1181392857142857	0.3488628571428571	1.659716142857143	1.9145361428571428	4.168460683424179	5.0
male	Flexitarian 25%	16.527944714285713	338.1423375714286	69.88123671428572	2366.6593	62.39816785714287	14.1572057	28.171465714285716	3630.356471428572	0.07509	0.0925114285714285	0.2481565714285714	0.0408299999999999	0.1794418571428571	0.5784857142857144	0.4552814285714286	1.2132090000000002	6.76694	8.295361142857143	1.5284211428571428	0.1346351428571428	0.9029654285714288	0.0	0.1709501428571428	0.0	0.2688428571428571	1.4773935714285715	0.4741957142857143	0.6952311428571429	1.6827464285714286	2.885855142857143	3.5929884285714286	0.2688428571428571	0.7071332857142858	5.544577714285714	6.239808857142857	0.5058492857142857	0.1716397142857142	0.4734044285714285	0.0486274285714285	0.1409742857142857	0.1896017142857142	0.2686017142857143	0.1669622857142857	0.435564	1.6044194285714286	1.7760591428571428	3.2039069797667965	3.352422155326106
male	Flexitarian 25%	16.09611142857143	362.04023128571424	78.25450042857142	2347.8126285714284	64.72216628571428	13.863163014285714	30.10790142857143	3654.7555	0.0342857142857142	0.2440772857142857	0.4560082857142857	0.123775	0.1478571428571428	0.2834285714285714	0.9835964285714286	1.414882142857143	6.967243428571429	9.379886285714289	2.412642857142857	0.2317142857142857	0.9014078571428572	0.0	0.6220600000000001	0.0	0.0039994285714285	1.7591815714285717	0.4346294285714286	1.378138285714286	2.189811571428572	2.975177714285714	3.777889	0.0039994285714285	0.8027112857142857	5.971699999999999	7.349838285714285	0.2169222857142857	0.345064	0.6081604285714286	0.1574084285714285	0.5212011428571428	0.6786095714285715	0.0448821428571428	0.3281528571428572	0.373035	1.8767272857142856	2.2217912857142856	3.766490257886484	5.0
male	Flexitarian 25%	17.025673857142856	328.2015962857143	69.81794785714285	2404.673971428572	61.493207	14.4846481	31.27009142857143	3115.347685714285	0.10321	0.0390412857142857	0.1764798571428571	0.0	0.1330714285714285	0.3053714285714285	0.5776142857142857	1.0160571428571428	5.057004714285713	8.698630857142858	3.641626142857143	0.1727714285714285	1.1646657142857144	0.0	0.33075	0.1617428571428571	0.0	1.8299300000000005	0.3722814285714286	1.1267258571428571	2.040468571428572	2.366191571428572	3.698191571428571	0.1617428571428571	1.332	5.900403	7.0271288571428565	0.2081708571428571	0.2819138571428571	1.0559305714285714	0.2108285714285714	0.3273847142857143	0.5382132857142857	0.0666428571428571	0.2151128571428571	0.2817557142857143	2.0840704285714287	2.3659842857142857	2.6408391400704168	3.694293502621425
male	Flexitarian 25%	15.842320714285714	353.20660814285714	80.56183514285715	2358.2137857142857	60.33429814285714	14.54571152857143	26.49275571428572	3450.0603	0.1270532857142857	0.1563351428571428	0.3444455714285714	0.0067714285714285	0.0418814285714285	0.7154571428571428	0.3633428571428571	1.1206814285714286	8.266737714285714	9.721780571428573	1.455042857142857	0.0	1.6476428571428572	0.04375	0.3785737142857143	0.0	0.1685798571428571	2.2385464285714285	0.1823624285714285	0.6995071428571428	2.252329	2.3680081428571427	3.431551	0.1685798571428571	1.0635428571428571	5.852459857142857	6.551966999999999	0.0547985714285714	0.1760872857142857	0.6052818571428572	0.0675678571428571	0.8909519999999999	0.958519857142857	0.1559285714285714	0.0102857142857142	0.1662142857142857	1.7848145714285713	1.9609018571428571	2.9701543477534584	2.147940785569756
male	Flexitarian 25%	15.538186285714286	357.3469087142857	74.64276071428571	2405.4926571428573	56.26564828571429	13.669048242857142	31.18839	3493.0496857142857	0.00441	0.0863302857142857	0.1157168571428571	0.0044285714285714	0.2996785714285714	0.0171979999999999	0.6068571428571429	0.9237337142857144	7.743668428571429	9.630114285714283	1.886445857142857	0.0696685714285714	1.219587142857143	0.0	0.6218985714285713	0.0	0.2015697142857142	2.112724	0.1052382857142857	0.8063377142857143	2.0163925714285718	2.125839	3.732874142857143	0.2015697142857142	1.6070351428571428	5.950836428571429	6.757174142857143	0.1597651428571428	0.2017965714285714	0.3585648571428571	0.1360521428571428	0.4166642857142856	0.5527164285714286	0.4888414285714285	0.1785585714285714	0.6674	1.7384464285714287	1.940243	2.400063744589867	4.710759101643128
male	Flexitarian 25%	17.356418428571427	354.168538	73.48705985714287	2318.8793571428573	65.16113257142857	15.4287294	29.98597142857143	3349.2529285714286	0.1978714285714285	0.0948037142857143	0.3367771428571428	0.0	0.2944778571428571	0.5913357142857143	0.7315418571428572	1.6173554285714289	8.535268285714286	10.322470857142855	1.7872025714285713	0.0090377142857142	0.9650145714285712	0.126528	1.238460285714286	0.0	0.0	2.339040571428572	0.2460241428571428	0.8593681428571428	2.585064714285714	3.0834874285714284	3.107016	0.0	0.0235285714285714	5.692080714285715	6.551448857142857	0.0638902857142857	0.2135915714285714	0.6571285714285714	0.4395962857142857	0.5643437142857143	1.00394	0.0368262857142857	0.0564931428571428	0.0933194285714285	1.8182782857142856	2.031869857142857	4.359205405591388	5.0
male	Flexitarian 25%	16.899386142857143	371.1105488571429	80.07822914285714	2350.0806	63.63543	15.5312897	29.65795571428572	3274.6959	0.1711944285714286	0.09461	0.5985591428571428	0.2931368571428571	0.2800048571428571	0.0	0.7032457142857143	0.9832505714285714	8.291545714285714	9.865582428571429	1.5740367142857143	0.1092142857142857	0.8460681428571428	0.0	0.8437077142857142	0.0	0.3785737142857143	2.177563857142857	0.0618857142857142	0.8021662857142857	1.860875857142857	2.5253677142857143	3.311631714285714	0.3785737142857143	0.786264	5.551081285714285	6.353247571428571	0.2213392857142857	0.2003594285714285	0.3609472857142857	0.0456074285714285	0.7050771428571428	0.7506845714285715	0.417	0.11775	0.5347500000000001	1.8677211428571427	2.068080571428572	2.6149384286771147	5.0
male	Flexitarian 25%	17.566041714285713	368.39723414285714	79.294721	2339.0459142857144	60.998093	14.417495285714285	26.44611857142857	4073.7105	0.0887314285714285	0.1152582857142857	0.3603578571428571	0.102375	0.0255714285714285	0.2905122857142857	0.6029351428571429	0.9190188571428572	9.155447857142857	10.228906142857142	1.0734582857142858	0.0045	1.0862108571428573	0.0	0.6146255714285714	0.0	0.4479661428571428	2.153302571428572	0.1017394285714285	1.1310015714285713	1.807075857142857	3.1828652857142856	3.684961285714286	0.4479661428571428	0.502096	5.940003285714285	7.071004857142857	0.1529154285714285	0.2852204285714285	0.4816584285714285	0.2670997142857142	0.2997252857142856	0.5668249999999999	0.16176	0.3820878571428571	0.5438478571428572	1.7452467142857144	2.030467142857143	2.455645621174944	3.358776368977892
male	Flexitarian 25%	16.40703257142857	361.9959938571429	85.09332542857143	2312.1546714285714	61.25691685714286	12.7252842	29.38140285714286	3973.375542857143	0.0405	0.0417142857142857	0.2954914285714285	0.0692771428571428	0.045	0.3536137142857142	1.3605	1.7591137142857145	6.2724965714285705	8.649319142857143	2.376822571428572	0.0	1.453039571428571	0.0	0.6109798571428572	0.0	0.0	2.0640194285714286	0.0692525714285714	1.3198329999999998	2.1332720000000003	2.183230714285714	3.796030714285714	0.0	1.6128	5.929302714285714	7.249135714285714	0.0866558571428571	0.3246858571428572	0.3731368571428571	0.1007355714285714	0.7612261428571429	0.8619617142857143	0.1928667142857142	0.1975892857142857	0.3904559999999999	1.7122104285714284	2.0368962857142856	4.755071470842715	5.0
male	Flexitarian 25%	16.89043157142857	361.978374	76.46255985714286	2344.2043714285714	63.41871242857143	14.535476242857143	29.631484285714286	3359.1301857142857	0.1500607142857143	0.308797857142857	0.7631442857142857	0.252	0.2586	0.5559557142857143	0.6175357142857143	1.4320914285714286	6.8225295714285705	9.75050557142857	2.927976	0.2060357142857143	1.2250232857142858	0.0	0.2648857142857143	0.0	0.2015697142857142	1.8975144285714285	0.2970857142857143	1.1810571428571428	1.9930304285714289	3.1103798571428567	3.677237	0.2015697142857142	0.5668571428571428	5.871837142857143	7.052894285714286	0.5027637142857143	0.2948285714285714	0.5699827142857143	0.2775037142857143	0.4118222857142857	0.689326	0.01035	0.0371428571428571	0.0474928571428571	1.8095652857142857	2.104393857142857	3.818170266066392	4.671818106839123
male	Flexitarian 25%	17.917250857142857	364.4124691428571	77.04203385714285	2350.053385714286	60.744445142857145	14.053935928571429	29.38965285714286	3486.0521714285715	0.2467964285714285	0.0720857142857143	0.4049392857142857	0.0	0.0192	1.1995697142857142	0.6026990000000001	1.8214687142857144	6.590275	9.23278557142857	2.6425105714285717	0.026675	1.4567934285714286	0.0	0.5343821428571429	0.0	0.1253571428571428	2.1432077142857144	0.0811441428571428	1.1106314285714285	2.0989947142857144	1.848162	3.199276285714286	0.1253571428571428	1.3511142857142855	5.423628142857142	6.534259571428571	0.0	0.2787848571428571	0.6545158571428572	0.2945574285714286	0.5520267142857143	0.8465841428571429	0.0370848571428571	0.2004142857142857	0.2374991428571428	1.738599142857143	2.017384	4.8442216391716375	3.307898257654779
male	Flexitarian 25%	17.435427	345.9457907142857	75.6676532857143	2378.2882142857147	68.70289328571428	15.743558071428572	28.24266	3714.817257142857	0.3264378571428571	0.0989571428571428	0.524764	0.0179404285714285	0.0	0.4273571428571428	0.6608757142857142	1.0882328571428572	7.155787571428571	9.035976571428572	1.880189	0.0	0.8434642857142858	0.0	0.8759142857142859	0.3234857142857143	0.0	2.042864285714286	0.3932285714285713	1.084805	2.112607142857143	2.7255272857142856	3.7449344285714288	0.3234857142857143	1.019407142857143	6.181027285714285	7.2658322857142865	0.1471165714285714	0.2703792857142856	0.7404365714285716	0.3063214285714286	0.5400714285714285	0.8463928571428571	0.0	0.0849999999999999	0.0849999999999999	1.818946	2.0893252857142857	2.859811235782278	3.4734841550953437
male	Flexitarian 25%	16.976097142857146	343.1065012857143	76.52464514285714	2363.239542857143	64.26706442857143	14.271876442857144	21.92495857142857	4092.662585714286	0.1464607142857142	0.0142504285714285	0.3793334285714285	0.1490908571428571	0.0537671428571428	0.5137708571428571	0.6258571428571429	1.193395142857143	7.694617714285714	9.214690285714283	1.5200725714285714	0.0	1.6837714285714287	0.0	0.8650915714285714	0.0	0.018	2.566863	0.2464827142857142	0.8698767142857143	2.795345714285714	2.1994752857142856	2.984275285714286	0.018	0.7848	5.797621	6.667497714285714	0.1855931428571428	0.2187207142857142	0.7098078571428571	0.2088071428571428	0.4341719999999999	0.6429791428571427	0.0952428571428571	0.2744571428571428	0.3697	1.9080801428571428	2.126800857142857	3.156142027752123	3.5947704062017336
male	Flexitarian 25%	17.025853571428573	357.7816155714286	73.88340571428571	2378.0134000000003	64.19271928571428	14.831932642857142	31.74912	3433.1511	0.2394607142857143	0.2634428571428571	0.5461464285714286	0.0049285714285714	0.3156814285714285	0.0706642857142857	0.8323541428571428	1.2186998571428571	7.221298714285714	9.091933857142855	1.8706351428571428	0.0121497142857142	1.172532428571429	0.0	0.9310025714285716	0.0	0.0	2.1156847142857145	0.243882	0.8272331428571428	2.359566714285714	3.1819504285714286	3.704305571428571	0.0	0.5223551428571429	6.063872285714285	6.891105428571429	0.2682642857142857	0.2054051428571428	0.4310342857142857	0.1465008571428571	0.3910411428571428	0.5375420000000001	0.2247274285714285	0.2192142857142857	0.4439417142857143	1.6807822857142856	1.8861874285714288	3.203040868963503	5.0
male	Flexitarian 25%	16.82673242857143	353.4072007142857	73.38953928571428	2341.4915285714283	60.43134671428572	14.612157214285714	23.39295857142857	3743.027671428572	0.1002999999999999	0.2549165714285714	0.4995022857142857	0.126	0.2674285714285714	0.60365	0.3457285714285714	1.2168071428571428	7.324407571428572	9.448735857142855	2.124328285714286	0.0060748571428571	1.0725037142857143	0.0	0.4785	0.0	0.3897445714285714	1.946823142857143	0.6816171428571429	0.7089731428571427	2.2386957142857145	2.319057857142857	3.0471864285714285	0.3897445714285714	0.7281285714285713	5.6756267142857135	6.384599857142858	0.3472331428571428	0.1763937142857143	0.5130548571428571	0.1099281428571428	0.4057548571428571	0.515683	0.1347988571428571	0.1658337142857143	0.3006325714285714	1.6766035714285716	1.8529972857142856	3.247948818118112	3.273325652555517
male	Flexitarian 25%	16.418207571428574	369.5439132857143	69.67169428571428	2337.012757142857	62.19038371428572	15.730401742857142	30.905697142857147	3605.7751857142857	0.1294238571428571	0.1932178571428571	0.3875702857142857	0.0019285714285714	0.1859857142857142	0.3144285714285714	0.7923000000000001	1.2927142857142857	8.274868857142858	9.036429714285712	0.7615608571428572	0.5164	0.9267287142857142	0.0	0.4451094285714285	0.0519655714285714	0.4097748571428571	2.3499785714285717	0.0257142857142857	1.3458991428571427	1.9139524285714289	3.1900794285714285	3.240479428571428	0.4617404285714285	0.0504	5.616172285714286	6.962071428571428	0.0829708571428571	0.3477361428571428	0.4250928571428571	0.1478745714285714	0.5493974285714286	0.6972719999999999	0.4108458571428571	0.4412924285714285	0.8521382857142857	2.057474	2.405210142857143	3.45717594438463	5.0
male	Flexitarian 25%	16.462056571428572	359.300106	77.310863	2387.788571428572	63.34352371428572	17.1468559	30.193204285714284	3776.086185714286	0.1979035714285714	0.3299294285714285	0.5660615714285714	0.0019285714285714	0.5037107142857142	0.1141142857142857	0.7195071428571429	1.337332142857143	8.157142142857142	9.248356142857142	1.091214	0.2289891428571428	1.180297142857143	0.0	0.5724090000000001	0.0	0.0	1.9816952857142855	0.1091671428571428	1.0919628571428572	2.090862428571429	2.75439	3.5297971428571424	0.0	0.7754071428571429	5.620659571428571	6.712622428571429	0.1204048571428571	0.2826488571428571	0.3212591428571428	0.2141414285714285	0.6489964285714286	0.8631378571428571	0.0194821428571428	0.4068545714285714	0.4263367142857143	1.7311385714285714	2.013787428571429	3.5004463933155128	5.0
male	Flexitarian 25%	16.153120142857144	348.00286757142857	80.02669657142857	2324.200057142857	63.87313542857142	14.768691214285717	34.12703714285714	3751.8842	0.1330857142857143	0.2054684285714285	0.3687947142857143	0.0019285714285714	0.3905999999999999	0.40145	0.4496	1.24165	6.609145714285715	8.968345714285714	2.3592000000000004	0.0	1.5385035714285713	0.0	0.4975392857142857	0.0	0.0368571428571428	2.0729	0.0685444285714285	1.145254	2.104587285714285	2.536298857142857	3.7125637142857135	0.0368571428571428	1.1762648571428571	5.854008142857142	6.999262142857143	0.1112151428571428	0.2821547142857142	0.6552294285714285	0.1107631428571428	0.1567678571428571	0.267531	0.9263634285714284	0.0563142857142857	0.9826777142857142	2.016653285714286	2.298808	3.338917610018375	4.518759031832544
male	Flexitarian 25%	16.12582257142857	368.3586575714285	80.51958714285715	2360.2062571428573	61.08501714285715	13.7451803	32.235777142857145	3605.3899285714288	0.1111142857142857	0.1221139999999999	0.2719921428571428	0.0178864285714285	0.367527	0.5839994285714286	0.6716912857142857	1.6232177142857145	6.885258857142857	8.722011142857143	1.8367522857142853	0.004628	1.741641	0.0	0.28717	0.0	0.0	2.033439	0.1764282857142857	1.1530204285714285	2.2098672857142856	2.243301571428572	3.540343714285714	0.0	1.2970421428571428	5.750211	6.903231428571429	0.2174372857142857	0.290527	0.4890948571428571	0.305604857142857	0.6585757142857143	0.9641805714285716	0.1015918571428571	0.4904235714285714	0.5920154285714286	2.262728142857143	2.553255142857143	4.298400058716417	5.0
male	Flexitarian 25%	17.28955457142857	348.84601428571426	71.97176642857143	2329.271914285714	70.07320128571429	16.38746247142857	28.227157142857145	3182.462057142857	0.1610292857142857	0.079879	0.5184267142857143	0.2482327142857142	0.4813464285714285	0.2856	0.914773	1.6817194285714283	7.5150174285714275	8.659807571428571	1.144790142857143	0.0795851428571428	0.3877609999999999	0.0	0.37102	0.3234857142857143	0.0	1.161851857142857	1.0159	0.9485854285714286	1.8542661428571428	2.991701714285714	3.826901714285714	0.3234857142857143	0.8352	6.004653571428571	6.953238999999999	0.0716535714285714	0.2374477142857143	0.5691765714285715	0.4936678571428571	0.427251	0.9209188571428572	0.0723285714285714	0.3823107142857143	0.4546392857142857	2.0163882857142856	2.253836	4.5124600370217465	5.0
male	Flexitarian 25%	17.871374857142857	348.7271508571429	79.66159014285714	2357.276871428571	64.83729357142856	15.357501557142855	29.85547571428572	3647.499357142857	0.3178907142857143	0.1172571428571428	0.4479407142857142	0.0016071428571428	0.5161250000000001	0.2700071428571428	0.6585821428571429	1.4447142857142856	6.546199142857143	9.259220571428571	2.713021428571428	0.2632285714285714	1.3393347142857142	0.0	0.1512	0.5371941428571428	0.1097768571428571	2.400734285714286	0.384442	0.6977958571428571	2.1382052857142857	3.496360714285714	3.594624	0.6469710000000001	0.0982632857142857	6.379800285714286	7.077596142857142	0.3662645714285714	0.1675585714285714	0.7943901428571429	0.2144967142857143	0.4550821428571428	0.669578857142857	0.1423661428571428	0.2099184285714285	0.3522845714285714	2.182518142857143	2.350076714285714	3.8304640388900073	5.0
male	Flexitarian 25%	18.080571142857146	352.6478925714286	75.83669885714286	2318.0406428571428	61.60301314285714	15.93329017142857	28.834617142857148	3782.111142857143	0.2907842857142856	0.0843392857142857	0.48007	0.1049464285714285	0.0	0.7923257142857143	0.6452428571428571	1.4375685714285715	6.294853285714285	8.552453285714286	2.2576	0.0	1.542116857142857	0.0	0.5570737142857143	0.0	0.0	2.0991905714285712	0.0554485714285714	1.2893655714285714	2.154639142857143	2.313138857142857	3.454502142857143	0.0	1.141363285714286	5.609141285714286	6.898506857142857	0.1823517142857142	0.3107382857142857	0.4811391428571429	0.0907534285714285	0.7508697142857143	0.8416231428571429	0.0025714285714285	0.2111891428571428	0.2137605714285714	1.7188745714285716	2.029612857142857	3.876033666240722	3.479462596628329
male	Flexitarian 25%	15.69901357142857	333.240753	72.54141928571428	2406.0129142857145	66.75513757142856	17.759920342857143	28.717177142857143	3549.962114285714	0.1034801428571428	0.1163855714285714	0.2276957142857143	0.00243	0.1022857142857142	0.2716	0.52396	0.8978457142857144	7.945634714285715	8.627477571428571	0.6818428571428571	0.0	2.1032418571428573	0.0	0.156852	0.0	0.0	2.260093857142857	0.1479857142857142	1.2674602857142858	2.4080795714285714	3.047927714285714	3.239927714285714	0.0	0.192	5.648007285714286	6.915467571428571	0.2434547142857142	0.3296525714285714	0.6366994285714285	0.4867325714285714	0.6779002857142856	1.164632857142857	0.0383758571428571	0.2442931428571428	0.2826689999999999	2.327456	2.657108571428572	2.33229658950174	3.253545058753514
male	Flexitarian 25%	17.38860485714286	346.663254	74.72697142857143	2394.884657142857	60.194485	13.559196642857144	32.43445428571429	3615.024542857143	0.1136714285714285	0.1100505714285714	0.2996708571428571	0.05832	0.1313885714285714	0.2262285714285714	1.0225385714285715	1.3801557142857142	8.018909428571428	8.80040942857143	0.7815	0.0	0.5483447142857143	0.0	0.6646097142857144	0.0	0.4831451428571429	1.6960995714285716	0.2065214285714285	1.1084162857142856	1.419475857142857	2.4702421428571424	3.5113381428571424	0.4831451428571429	1.041096	5.413959142857143	6.522375428571428	0.1629957142857142	0.2731448571428571	0.870671	0.2061661428571428	0.3172687142857143	0.5234348571428572	0.1802274285714285	0.1037857142857142	0.2840131428571428	1.8411147142857145	2.114259571428572	3.601832425857479	5.0
male	Flexitarian 25%	16.00864842857143	341.17697842857143	74.63778214285715	2362.0222	58.642128	14.127639385714286	30.84539571428572	3060.2763	0.2026428571428571	0.1247181428571428	0.4089347142857143	0.0692771428571428	0.3098892857142857	0.3802928571428571	0.6914	1.3815821428571429	6.919295285714285	8.832006142857143	1.912710857142857	0.3011	0.2502	0.0	0.9499571428571428	0.0	0.4972022857142857	1.9984594285714283	0.0989714285714285	0.948970142857143	1.6002285714285716	3.3548007142857146	3.758023714285714	0.4972022857142857	0.403223	5.855454571428571	6.804424714285714	0.0054707142857142	0.2350612857142857	0.4519094285714286	0.3052037142857143	0.7059355714285714	1.0111392857142858	0.319833	0.0114285714285714	0.3312615714285715	1.799781	2.034842285714286	3.655718558808271	5.0
male	Flexitarian 25%	15.590955	345.6939638571429	72.15085085714286	2346.007228571429	65.53683085714286	15.37085417142857	29.34553	3621.2639	0.1248571428571428	0.1460638571428571	0.277121	0.0019285714285714	0.0	0.7167062857142856	0.7014000000000001	1.418106285714286	7.072582571428571	8.858388285714286	1.7858057142857144	0.2276	1.137932	0.0	0.4733812857142857	0.3234857142857143	0.0	2.162399	0.0871847142857143	0.9713437142857144	1.926098	2.611825571428571	3.532532142857143	0.3234857142857143	0.9207065714285714	5.782115857142857	6.753459571428572	0.0242994285714285	0.2418305714285714	0.7548505714285715	0.3568521428571429	0.4854635714285714	0.8423157142857143	0.0584541428571428	0.1276	0.1860541428571428	1.8075198571428568	2.049350428571429	3.777978250779473	3.737200761030416
male	Flexitarian 25%	15.056816428571429	344.3411671428572	73.08721942857143	2381.789985714286	63.34295514285714	14.14638452857143	31.819252857142857	3215.2664142857143	0.1214221428571428	0.1298988571428571	0.3278098571428571	0.0678602857142857	0.430812	0.1233068571428571	0.6632344285714286	1.2173532857142857	6.822848857142858	9.019243142857144	2.1963942857142857	0.0187	1.3542887142857143	0.0	0.7572792857142857	0.0	0.1475	2.277768	0.0573571428571428	1.0581571428571428	2.1876251428571427	3.3452589999999995	3.862059	0.1475	0.5168	6.197184142857142	7.255341285714286	0.0925107142857143	0.2663071428571428	0.7081408571428572	0.2792075714285714	0.3327475714285715	0.6119551428571429	0.1574824285714285	0.4259194285714286	0.5834018571428572	1.996008571428572	2.2623157142857147	3.1944285941871358	5.0
male	Flexitarian 25%	16.11610142857143	367.33433	78.05271128571428	2392.384	60.24854228571429	13.755750242857143	28.713875714285717	3582.8848	0.2233297142857143	0.2379504285714285	0.5071944285714285	0.0	0.0378571428571428	0.3969814285714285	0.7439097142857143	1.178748285714286	7.666929142857143	9.252395142857145	1.5854660000000005	0.0699815714285714	0.1944535714285714	0.0	1.2339008571428571	0.0	0.5376857142857143	2.036021714285714	0.3185121428571428	0.660741	1.8168481428571428	1.8301318571428573	3.2779890000000003	0.5376857142857143	1.4478571428571427	5.632522857142858	6.293263857142857	0.1625825714285714	0.1643028571428571	0.2781527142857142	0.0419481428571428	0.7461014285714286	0.7880495714285715	0.4389428571428572	0.1778017142857142	0.6167445714285714	1.8455294285714283	2.009832285714286	3.079429048896117	4.084664382593144
male	Flexitarian 25%	17.372385714285713	342.547071	71.490866	2330.2349	62.44576371428571	14.801421871428571	30.854724285714287	3362.675028571429	0.1561834285714285	0.214659	0.387983	0.0	0.6331142857142859	0.2206685714285714	0.5996015714285715	1.4533844285714286	7.543149285714286	9.08123442857143	1.538085142857143	0.0376462857142857	1.5251157142857144	0.0	0.4646721428571428	0.0	0.0	2.027434142857143	0.0894588571428571	1.1771022857142857	2.116893	2.7423361428571424	3.486103857142857	0.0	0.7437677142857143	5.602996857142857	6.780099142857144	0.1946319999999999	0.2945074285714285	0.4785751428571428	0.1276728571428571	0.5320614285714286	0.6597342857142857	0.2177778571428571	0.1663207142857143	0.3840985714285714	1.71704	2.0115474285714288	3.898170385557021	5.0
male	Flexitarian 25%	17.262309142857145	361.3788567142857	79.20335114285714	2353.9967	59.32299957142857	13.983401228571427	27.055560000000003	3582.3350571428573	0.0464491428571428	0.2452244285714285	0.3551921428571428	0.0178111428571428	0.2224285714285714	0.1598142857142857	0.8716421428571428	1.253885	8.991505714285713	9.738887714285712	0.747382	0.0187	0.7831817142857143	0.0	0.95145	0.0	0.223125	1.9764567142857143	0.3204115714285714	0.9205385714285714	2.073743285714285	2.0386001428571427	3.5872675714285718	0.223125	1.5486674285714286	5.884135857142857	6.804674428571429	0.1670285714285714	0.2265802857142857	0.2514274285714286	0.2014394285714285	0.5446875714285715	0.7461270000000001	0.208795	0.3214571428571429	0.5302521428571428	1.6948351428571429	1.9214154285714289	3.329138588002268	5.0
male	Flexitarian 25%	16.887327857142857	342.5748042857143	69.14316142857142	2360.929157142857	63.62314242857143	14.752543585714289	28.55221	3688.3326	0.1005778571428571	0.0827444285714285	0.1878497142857143	0.0	0.4011071428571428	0.2546571428571428	0.6862714285714286	1.3420357142857142	7.898142142857142	9.14250242857143	1.2443602857142857	0.0121497142857142	1.389944285714286	0.0	0.5548142857142857	0.0	0.0	1.9569082857142857	0.2690947142857142	0.6258821428571428	2.226003	2.9529964285714283	3.409166	0.0	0.4561695714285714	5.635168999999999	6.261051142857142	0.0378	0.1575657142857142	0.2805218571428571	0.0730141428571428	0.6740031428571428	0.7470172857142857	0.2129507142857142	0.5394845714285715	0.7524352857142856	1.8177744285714288	1.9753401428571429	3.5527212618426667	5.0
male	Flexitarian 25%	17.186854285714286	363.117633	78.18502885714285	2333.2351714285714	62.16311785714286	14.839317028571427	25.58980857142857	3756.2363857142855	0.0937387142857143	0.2308222857142857	0.4131612857142857	0.0763214285714285	0.2781292857142857	0.1581428571428571	0.8398431428571429	1.2761152857142857	8.023537428571428	8.643439857142857	0.6199024285714286	0.268436	1.5139308571428571	0.0	0.0426061428571428	0.0519655714285714	0.1142048571428571	1.9911434285714285	0.2715137142857143	1.134409	2.096486714285714	2.1870295714285715	3.6528958571428567	0.1661704285714285	1.465866285714286	5.915553	7.049962	0.1498928571428571	0.2847794285714285	0.7213094285714287	0.0560712857142857	0.376886	0.4329572857142857	0.0789571428571428	0.4529524285714285	0.5319095714285714	1.836069142857143	2.120848571428572	3.418309750075893	5.0
male	Flexitarian 25%	18.288969857142856	342.24307385714286	80.64997742857143	2358.879257142857	56.724709	14.566322214285716	31.929032857142857	3791.736028571429	0.1280892857142857	0.1116288571428571	0.3131824285714285	0.0734642857142857	0.1247428571428571	0.092	0.866240142857143	1.082983	6.746238142857143	9.434772142857142	2.688534	0.0288	1.0158857142857145	0.0	0.3854234285714285	0.1688285714285714	0.5577947142857143	2.1567324285714284	0.3580074285714285	1.360948	1.7881165714285714	1.211304142857143	3.126185857142857	0.7266232857142858	1.9148817142857144	5.640925714285714	7.001873714285714	0.05725	0.3413982857142857	0.615494	0.0553428571428571	0.2770571428571428	0.3324	0.2663422857142857	0.1087142857142857	0.3750565714285714	1.3802005714285717	1.721598857142857	2.8694320531684934	5.0
male	Flexitarian 25%	16.36998157142857	355.9908422857143	75.27095028571429	2325.155057142857	67.38287542857144	15.653663114285717	32.382600000000004	3253.9870571428573	0.0704892857142857	0.0520657142857142	0.5093949999999999	0.2645542857142857	0.0945857142857142	0.2892598571428571	0.753467857142857	1.1373134285714286	6.255902428571429	9.514994285714286	3.259091857142857	0.0116071428571428	0.937186	0.0	0.501145142857143	0.3234857142857143	0.0	1.773424	0.1460571428571428	1.1091481428571428	1.5959954285714286	2.8704632857142856	3.600863285714286	0.3234857142857143	0.7304	5.520344428571428	6.629492571428571	0.0712602857142857	0.2752392857142857	0.432236	0.3696641428571428	0.7410574285714286	1.1107215714285714	0.0242092857142857	0.0853177142857143	0.109527	1.7237448571428573	1.9989841428571429	3.057090281671784	4.559123749743903
male	Flexitarian 25%	16.012954571428573	368.1251847142857	71.92873014285713	2326.3723571428573	62.971086571428565	15.135331385714286	35.33224857142857	3625.4951857142855	0.2488442857142857	0.4059428571428571	0.6728514285714285	0.0054642857142857	0.35855	0.0	0.9312374285714288	1.2897874285714288	6.730211142857143	9.135672285714286	2.405461142857143	0.0	0.8121217142857143	0.0	0.9756857142857144	0.0	0.2688428571428571	2.056650285714286	0.0707928571428571	1.1383714285714286	1.8586002857142856	2.920241142857143	3.763648285714285	0.2688428571428571	0.8434071428571429	5.891091428571428	7.029462857142858	0.131776	0.2799999999999999	0.6610594285714286	0.2190957142857142	0.6856725714285714	0.9047682857142856	0.3470751428571428	0.1019428571428571	0.449018	2.1466217142857142	2.4266217142857145	3.465125178185915	5.0
male	Flexitarian 25%	15.597653	340.50699228571426	73.70966885714286	2392.7085142857145	62.334092428571424	12.677951414285715	27.72472857142857	3160.5958285714287	0.1791668571428571	0.0911281428571428	0.3714092857142857	0.081	0.045	0.0	0.6604928571428571	0.7054928571428573	8.916051	9.193036714285714	0.2769857142857143	0.1682157142857143	0.862053857142857	0.0	0.4044937142857142	0.0	0.6528594285714285	2.087622714285714	0.2467782857142857	1.0972	1.6815415714285713	3.5560885714285715	3.5560885714285715	0.6528594285714285	0.0	5.890489571428572	6.987689571428571	0.006955	0.2727714285714285	0.7853972857142857	0.052486	0.8817134285714285	0.9341994285714286	0.3293285714285714	0.1058978571428571	0.4352264285714286	2.1617781428571425	2.434549571428572	1.8428196877375	3.685639375474999
male	Flexitarian 25%	16.554374571428575	364.739383	73.491974	2386.311685714285	60.24609185714286	12.975064414285711	32.75467714285714	3431.8600857142856	0.1623357142857142	0.0950641428571428	0.2837425714285714	0.0041427142857142	0.9042678571428572	0.2237142857142857	0.6630428571428572	1.791025	8.610219428571428	9.045468428571429	0.4352489999999999	0.3576931428571429	1.350310142857143	0.0	0.0	0.0	0.2824392857142857	1.9904425714285716	0.1536442857142857	1.0657857142857143	1.8616475714285716	2.612010857142857	3.958239428571429	0.2824392857142857	1.3462285714285716	6.102326285714285	7.168112	0.2031118571428571	0.2672142857142857	0.6138257142857143	0.2171655714285714	0.5379974285714286	0.7551630000000001	0.0831385714285714	0.2500567142857143	0.3331952857142857	1.905295857142857	2.172510142857143	4.690881881445998	5.0
male	Flexitarian 25%	17.132966714285715	370.5685351428571	75.98732271428571	2350.694942857143	62.64162142857143	13.570082271428571	30.05332142857143	3438.659714285714	0.3008842857142856	0.1875437142857143	0.6950661428571429	0.1255654285714285	0.2154172857142857	0.4338837142857143	0.8658757142857143	1.5151767142857142	7.321051571428571	9.517502714285714	2.196451142857143	0.0	0.8577752857142856	0.0	0.326622	0.0	0.3101405714285714	1.4945378571428571	0.497844	0.9316547142857142	1.6822412857142857	3.690526428571428	4.011664428571428	0.3101405714285714	0.321138	6.004046285714286	6.935701	0.480213	0.2335584285714285	0.3313882857142857	0.247993	0.4247824285714285	0.6727754285714286	0.1689999999999999	0.0130714285714285	0.1820714285714285	1.6664481428571427	1.9000065714285717	4.028533984412124	5.0
male	Flexitarian 25%	16.352854714285716	363.4735701428571	84.20568342857143	2350.0754857142856	63.21921642857143	14.82324454285714	24.86666142857143	4201.116257142857	0.0261428571428571	0.1776992857142857	0.5722602857142857	0.3117038571428571	0.269904	0.3251714285714286	1.261242857142857	1.8563182857142857	9.728785285714284	9.852871	0.1240857142857142	0.0473571428571428	2.141261	0.0	0.644572	0.0	0.018	2.851190142857143	0.0516045714285714	1.087002	2.8847947142857144	2.020947571428571	2.8285475714285715	0.018	0.8076000000000001	5.731342285714285	6.818344285714285	0.0815	0.2716374285714286	0.5306578571428572	0.0610897142857142	0.6658082857142856	0.726898	0.0890415714285714	0.1259999999999999	0.2150415714285714	1.5540974285714284	1.825734857142857	4.93685813763891	5.0
male	Flexitarian 25%	17.237490714285716	355.0883162857143	82.41635971428572	2347.6137285714285	56.693193	12.475919485714286	28.077437142857143	3643.402671428572	0.0781428571428571	0.10625	0.4177325714285714	0.0808111428571428	0.0361071428571428	0.0277142857142857	0.9481071428571428	1.0119285714285715	7.618200857142857	9.06302942857143	1.4448285714285714	0.0	0.9033947142857144	0.0	0.5821382857142857	0.0	0.0	1.485533	0.4773868571428571	0.9078967142857144	1.9629198571428568	1.8471821428571429	3.823782142857143	0.0	1.9766	5.786702	6.694598714285713	0.1821264285714285	0.2254141428571428	0.906735	0.2282892857142857	0.2467964285714285	0.4750857142857142	0.1111728571428571	0.3493428571428572	0.4605157142857143	2.0244628571428573	2.249877	2.694035008594533	5.0
male	Flexitarian 25%	17.129693142857143	349.43300685714286	78.44532928571428	2412.8221285714285	66.38239457142858	15.802628371428572	27.83678571428572	3727.2865	0.1602871428571428	0.275163	0.655596	0.0845744285714285	0.0007135714285714	0.6282071428571429	0.8660291428571429	1.494949857142857	6.819051857142858	8.650966142857143	1.8319142857142856	0.0	0.5790571428571428	0.0	0.8725025714285716	0.3234857142857143	0.1253571428571428	1.9004025714285715	0.3660897142857143	1.233212	1.8176494285714289	2.467987285714286	3.685987285714286	0.4488428571428571	1.218	5.952479571428571	7.185691571428571	0.0834462857142857	0.3095074285714285	0.9250674285714284	0.4465385714285714	0.6108651428571428	1.0574037142857142	0.0200571428571428	0.1233728571428571	0.14343	2.2093474285714287	2.518854857142857	3.872410028282885	4.490295326902583
male	Flexitarian 25%	16.485960000000002	332.51597728571426	69.98895771428572	2342.5900857142856	64.22085785714286	14.885037942857142	27.848412857142858	3413.3574428571424	0.2885914285714285	0.1340225714285714	0.4375717142857142	0.0	0.2183	0.6079971428571429	0.8442000000000001	1.670497142857143	7.851756714285715	9.278441285714283	1.4266845714285714	0.2689755714285714	0.8001571428571428	0.0	0.0	0.0	0.578468	1.6476007142857143	0.5125445714285715	1.0295065714285714	1.5816772857142858	3.1183405714285715	3.359332571428572	0.578468	0.2409919999999999	5.519477857142857	6.548984428571428	0.254733	0.2571017142857142	0.7850258571428572	0.0766885714285714	0.5799287142857142	0.6566172857142857	0.0179691428571428	0.1642714285714286	0.1822405714285714	1.8786167142857144	2.1357184285714284	4.456864735544916	5.0
male	Flexitarian 25%	17.627170142857143	353.84386328571424	76.07790899999999	2352.896771428572	59.66051885714285	12.766447614285712	27.21709571428572	4419.1897	0.0824542857142857	0.1050668571428571	0.2294331428571428	0.0085714285714285	0.4593857142857143	0.2661714285714285	0.6479841428571429	1.3735412857142857	8.910071428571428	9.154357142857142	0.2442857142857142	0.0	0.6119252857142856	0.0	1.0878425714285715	0.0	0.3377142857142857	2.037482142857143	0.4241777142857143	1.213412142857143	2.123945571428571	2.958739285714285	3.680307	0.3377142857142857	0.7215677142857143	6.141966857142857	7.355379	0.3510992857142856	0.3031127142857143	0.6288622857142857	0.1035771428571428	0.7114064285714286	0.8149835714285715	0.0566964285714285	0.1178985714285714	0.174595	1.9695401428571429	2.272652857142857	3.6485378959069625	5.0
male	Flexitarian 25%	16.45884842857143	312.6947541428572	75.94444999999999	2358.0723714285714	60.996552	14.221026085714286	27.86209	3549.9261857142856	0.1142072857142857	0.0671357142857142	0.181343	0.0	0.1762142857142857	0.2579428571428571	0.3483711428571429	0.7825282857142858	6.086513857142857	8.758781571428571	2.6722677142857143	0.0	1.2356142857142858	0.0	0.9263857142857144	0.0	0.0	2.162	0.1887071428571428	1.2961401428571429	2.350707142857143	2.165043142857143	3.518186	0.0	1.353142857142857	5.868893142857142	7.165033285714286	0.1319775714285714	0.3216247142857142	0.8302601428571429	0.0914642857142857	0.3851437142857143	0.476608	0.3805654285714285	0.1343928571428571	0.5149582857142857	1.953804	2.2754287142857144	2.074067719453128	2.780795846893492
male	Flexitarian 25%	17.342317	350.99184428571425	80.85997414285714	2387.0475142857144	67.37593085714286	15.7942103	29.13544142857143	2950.5617428571427	0.0742391428571428	0.1660691428571428	0.4875492857142857	0.1524135714285714	0.0639682857142857	0.6802785714285714	0.5961565714285715	1.3404034285714286	7.125806857142857	9.022921142857143	1.8971142857142855	0.0	0.5666432857142857	0.0	0.5777142857142857	0.3234857142857143	0.0659571428571428	1.5338004285714286	0.5081914285714285	0.8847912857142858	1.652549	2.605826285714285	3.6420101428571434	0.3894428571428571	1.0361838571428572	5.684002	6.568793285714285	0.0531334285714285	0.2201541428571428	0.8742977142857143	0.2802501428571428	0.5901521428571428	0.8704022857142857	0.141394	0.2053004285714285	0.3466944285714285	2.144527857142857	2.364682	3.509574643334348	3.456806228155396
male	Flexitarian 25%	17.164829285714287	357.68200228571425	71.655435	2326.5967142857144	60.89368028571429	14.261125657142856	23.948911428571428	3237.5817428571427	0.1032857142857142	0.2148138571428571	0.5609221428571428	0.1255654285714285	0.3790255714285714	0.3421685714285714	0.5789845714285714	1.3001787142857142	7.645033571428571	8.779604428571428	1.134570857142857	0.0318818571428571	0.9634177142857144	0.0	0.231525	0.1688285714285714	0.3331428571428571	1.7287960000000002	0.4840388571428571	1.027329	1.7108634285714286	2.5142092857142857	3.285523571428571	0.5019714285714285	0.7713142857142857	5.498358428571429	6.525687428571429	0.3793475714285714	0.2574178571428571	0.55987	0.1887321428571428	0.4260332857142857	0.6147654285714286	0.0315892857142857	0.1894714285714286	0.2210607142857143	1.7750437142857145	2.032461571428571	3.4927054243607927	5.0
male	Flexitarian 25%	15.651666142857142	323.7144	71.41366157142856	2364.356714285714	64.10029514285715	14.540652757142857	27.25080285714286	3507.1585285714286	0.1218892857142857	0.0453085714285714	0.3160918571428571	0.1255654285714285	0.2713488571428571	0.5949348571428572	0.1223708571428571	0.9886545714285714	6.853155571428571	8.395512714285713	1.5423571428571428	0.1152	0.6034178571428571	0.0	0.3494604285714285	0.3234857142857143	0.0	1.391564	0.6129322857142857	1.3352998571428571	1.6810105714285717	2.4583165714285715	3.3416880000000004	0.3234857142857143	0.8833714285714286	5.346184285714285	6.681484142857143	0.0829708571428571	0.3309125714285714	0.839798	0.3188142857142857	0.4901845714285714	0.8089988571428571	0.100754	0.2053035714285714	0.3060575714285714	2.037825285714286	2.368737857142857	2.6134343578926966	2.08153718888321
male	Flexitarian 25%	17.648980714285717	345.1939851428571	76.95130257142857	2377.775742857142	71.961754	16.884061214285715	27.675874285714286	3783.1015714285713	0.1109142857142857	0.1626785714285714	0.413725	0.102375	0.1550095714285714	0.7714428571428572	0.2063285714285714	1.132781	7.062602428571429	9.30940242857143	2.2468	0.0749571428571428	1.3849935714285715	0.0	0.42075	0.3234857142857143	0.0957445714285714	2.299931	0.2733285714285714	0.7905155714285714	2.154029285714286	3.006585714285714	3.0728702857142856	0.4192302857142858	0.0662845714285714	5.646129857142857	6.4366454285714285	0.2302888571428571	0.1963595714285714	0.6150180000000001	0.3376537142857143	0.5395984285714286	0.8772521428571428	0.4016348571428571	0.0298765714285714	0.4315114285714285	2.1540704285714285	2.35043	2.9775227000561424	1.8995596196498208
male	Flexitarian 25%	17.375877857142857	328.7992621428571	70.99519142857143	2360.275271428571	63.54735085714286	17.262072671428573	28.07137142857143	3662.275742857143	0.0385287142857142	0.2606405714285714	0.4458918571428572	0.1359225714285714	0.0611714285714285	0.1744857142857143	0.6602714285714286	0.8959285714285715	6.644746857142857	8.731789714285714	2.0870428571428574	0.2824	0.9159142857142856	0.0	0.884267	0.0	0.0	2.082581285714286	0.1957891428571428	1.2454755714285712	2.2783704285714284	2.87112	3.34712	0.0	0.476	5.625490428571427	6.870966	0.0815899999999999	0.3231335714285714	0.4725827142857143	0.2185965714285714	0.7881302857142857	1.0067268571428571	0.1264285714285714	0.1782817142857142	0.3047102857142856	1.8656098571428568	2.1887434285714287	2.372415471708691	3.820755919214241
male	Flexitarian 25%	17.238375428571427	364.5782048571429	78.61037928571429	2331.962142857143	60.11719885714286	13.6811453	26.18462142857143	3504.141685714286	0.2058247142857142	0.1581451428571428	0.5319698571428572	0.0	0.1897718571428572	0.0747688571428571	1.3569011428571431	1.6214418571428573	7.855105	9.556286857142856	1.7011818571428567	0.0631428571428571	0.6532611428571429	0.0	0.6914452857142858	0.0	0.9287714285714286	2.3366207142857145	0.207446	1.2432974285714289	1.6152952857142855	2.2558544285714284	3.4052247142857146	0.9287714285714286	1.1493702857142858	5.949291428571429	7.192588857142858	0.1484702857142857	0.3101034285714285	0.4935767142857143	0.298962	0.2608407142857142	0.5598027142857144	0.6053532857142858	0.0020194285714285	0.6073727142857143	1.809222428571429	2.119325857142857	4.3457015964789925	5.0
male	Flexitarian 25%	17.37240985714286	380.2451854285714	68.26803471428572	2350.0210142857145	65.13194285714285	13.990664828571427	29.323740000000004	3836.1645	0.0749	0.1768708571428571	0.277864	0.0019285714285714	0.3219428571428571	0.0948222857142857	0.7449785714285715	1.1617437142857143	8.058081571428572	9.265234	1.2071524285714286	0.0187	0.7988607142857144	0.0	0.7417464285714285	0.0	0.0	1.559307142857143	0.5806717142857144	1.1289477142857145	2.1399788571428573	3.242501142857143	3.56564	0.0	0.3231388571428571	5.705618857142857	6.834566571428572	0.1696077142857142	0.2808248571428571	0.6183712857142858	0.7301219999999999	0.2788984285714285	1.0090204285714286	0.0372585714285714	0.1493992857142857	0.1866578571428571	1.9836572857142856	2.2644821428571427	3.08971629195948	5.0
male	Flexitarian 25%	17.740983857142858	348.9408977142857	85.71608214285713	2309.0622285714285	59.22003057142857	14.196221628571427	26.30996142857143	3302.113471428572	0.0	0.2429312857142857	0.4863358571428571	0.2165485714285714	0.2112321428571428	0.2255571428571428	0.87935	1.3161392857142855	8.498414857142857	8.779214857142858	0.2808	0.2108685714285714	1.6596147142857145	0.04375	0.0	0.0	0.1685798571428571	2.082813142857143	0.0738764285714285	1.0729555714285717	1.9881097142857145	2.33994	3.466023857142857	0.1685798571428571	1.126083857142857	5.622713428571429	6.6956690000000005	0.1650857142857142	0.2680827142857143	0.5157252857142857	0.3785791428571428	0.6598842857142857	1.0384634285714285	0.052934	0.1194071428571428	0.1723411428571428	1.8916155714285716	2.1596982857142857	3.5624291255257634	5.0
male	Flexitarian 25%	16.870667571428573	331.409859	77.39161742857142	2347.5413857142858	61.66578557142857	15.842945257142857	28.694261428571423	3440.376157142857	0.2474855714285714	0.1187838571428571	0.5145921428571428	0.1252084285714285	0.1885607142857142	0.5450857142857143	1.02962	1.7632664285714286	5.3366927142857135	7.680336857142857	2.3436441428571437	0.3694428571428571	0.8215234285714287	0.0208638571428571	0.6076615714285715	0.0775285714285714	0.2325857142857143	2.129606	0.4550248571428571	0.9335937142857144	2.2745165714285718	1.9074807142857144	3.562442142857143	0.3101142857142857	1.6549614285714287	6.147073	7.080666714285714	0.1550538571428571	0.2346531428571428	0.8062172857142856	0.0290365714285714	0.334629	0.3636655714285714	0.167265	0.202	0.369265	1.6942017142857144	1.9288548571428568	4.694449795703282	5.0
male	Flexitarian 25%	17.184394714285713	373.4478601428572	78.7986402857143	2325.3744285714283	59.55778085714286	14.278781228571429	30.494298571428573	4150.157957142857	0.0704207142857143	0.0260928571428571	0.2609849999999999	0.1635714285714285	0.0754214285714285	0.3259428571428571	1.3860245714285713	1.7873888571428571	8.500420285714286	9.76713457142857	1.266714285714286	0.0315714285714285	1.5560252857142858	0.0	0.5359285714285714	0.0	0.0	2.123525285714286	0.0536142857142857	1.2878214285714285	2.1771395714285715	1.4219564285714286	3.825777857142857	0.0	2.4038214285714288	6.002917428571428	7.290738857142856	0.0596128571428571	0.32475	0.544003	0.0452571428571428	0.5570368571428571	0.602294	0.0777214285714285	0.3366428571428572	0.4143642857142857	1.620274142857143	1.945024142857143	4.804035092105905	5.0
male	Flexitarian 25%	16.139041285714285	340.46124928571425	73.06034557142857	2336.3175714285712	63.96925085714286	15.6576256	28.118347142857143	3640.6055142857135	0.0551441428571428	0.3794777142857142	0.4805075714285714	0.0009642857142857	0.266547	0.3442988571428572	0.7543181428571429	1.365164	6.627148428571429	8.682730857142857	2.055582428571429	0.0905142857142857	0.6919071428571428	0.0	0.6365740000000001	0.0	0.3008571428571428	1.7198525714285715	0.7521000000000001	0.8599187142857143	2.171095428571429	2.0129195714285717	3.153755285714286	0.3008571428571428	1.1408357142857144	5.625707857142857	6.485626571428571	0.4917222857142857	0.2146112857142856	0.8852020000000002	0.08734	0.1345071428571428	0.2218471428571428	0.0966545714285714	0.1562142857142857	0.2528688571428571	1.8516402857142855	2.0662515714285714	3.652018503110787	5.0
male	Flexitarian 25%	16.91584742857143	369.4704818571428	74.26860971428572	2360.8810285714285	63.944511	15.757556757142856	30.08852428571429	3392.3694	0.1048892857142857	0.2481071428571428	0.4081035714285714	0.0080357142857142	0.0847992857142857	0.1338857142857143	0.8743612857142857	1.0930462857142855	8.531561	10.408275285714286	1.8767142857142856	0.0	0.9368467142857144	0.0	0.3256651428571429	0.0	0.159877	1.4223888571428571	0.483141857142857	1.1856607142857143	1.7456537142857145	2.9683692857142856	3.7389192857142857	0.159877	0.7705500000000001	5.64445	6.8301107142857145	0.2710261428571429	0.295525	0.6269705714285714	0.0817114285714285	0.5084582857142858	0.5901697142857143	0.0954535714285714	0.439075	0.5345285714285714	2.022695	2.31822	2.893639790840311	5.0
male	Flexitarian 25%	15.905988285714288	350.6314858571428	72.87726157142858	2326.7001	66.60318342857143	15.982728242857144	27.35558	3430.5501	0.2701677142857143	0.0768964285714285	0.3550998571428571	0.0080357142857142	0.0689999999999999	0.6059471428571428	0.9774342857142856	1.652381428571429	8.176031714285715	9.21484085714286	1.0388091428571429	0.1874571428571428	1.9939200000000004	0.0	0.7002880000000001	0.0	0.0	2.881665142857144	0.0286197142857142	1.3209885714285714	2.910284857142857	2.959255	2.959255	0.0	0.0	5.869539857142857	7.190528428571428	0.0969582857142857	0.331698	0.7976374285714286	0.11032	0.5660182857142857	0.6763382857142857	0.2416052857142857	0.3976445714285714	0.6392498571428572	2.2101838571428574	2.541881857142857	4.438639912626225	5.0
male	Flexitarian 25%	16.214492714285715	358.76771185714284	75.49960585714287	2325.8158857142857	62.53591085714286	16.107748185714286	32.351552857142856	3399.3800142857144	0.034749	0.0101857142857142	0.2726204285714286	0.1655714285714286	0.1928571428571428	0.3485714285714286	1.0133285714285714	1.554757142857143	7.76884257142857	10.097705571428572	2.328863	0.1727714285714285	1.0325142857142855	0.0	0.8527708571428573	0.0	0.2463964285714286	2.304453	0.2366802857142857	0.8539785714285715	2.294736857142857	2.6275914285714284	3.5704485714285714	0.2463964285714286	0.9428571428571428	6.111581857142857	6.965560428571428	0.3640508571428572	0.2135158571428571	0.6933474285714286	0.2298935714285714	0.2736925714285714	0.5035861428571429	0.1957701428571428	0.36368	0.5594501428571429	2.1204345714285715	2.3339504285714283	4.177988551261814	5.0
male	Flexitarian 25%	17.236602285714287	357.14223485714285	87.360048	2359.1971285714285	59.34540171428571	14.7331209	26.725727142857146	4198.026571428572	0.0887142857142857	0.1004268571428571	0.3789542857142857	0.0	0.1195135714285714	0.4989428571428571	0.6818898571428572	1.3003462857142856	7.428958857142858	8.394901714285714	0.9659428571428572	0.2245464285714285	1.1660964285714286	0.0	0.3673097142857143	0.0	0.0	1.7579525714285713	0.2020205714285714	1.2407618571428571	1.9599731428571427	1.601019857142857	3.5379741428571427	0.0	1.9369542857142856	5.497947285714285	6.738709142857142	0.5089241428571428	0.3060664285714286	0.270748	0.3574272857142856	0.5122678571428572	0.8696951428571429	0.0421878571428571	0.4983251428571428	0.540513	2.1898802857142856	2.4959467142857146	3.444885629644501	4.2461660943139625
male	Flexitarian 25%	16.329237142857142	327.1085415714286	82.39912814285715	2341.5388	63.98839071428571	16.01639762857143	25.93017142857143	3669.3902857142857	0.3660108571428572	0.0591252857142857	0.568279	0.126	0.3585567142857143	0.4560142857142857	0.4583595714285715	1.2729305714285717	7.601074285714286	8.289088571428572	0.6880142857142857	0.0	2.0722665714285715	0.0	0.3023035714285714	0.0	0.4154308571428571	2.790001	0.0078248571428571	0.9049657142857144	2.382395	1.7757644285714285	2.9390287142857145	0.4154308571428571	1.163264285714286	5.736854571428571	6.641820285714286	0.2622164285714285	0.2292561428571428	0.7354394285714285	0.2819702857142857	0.4970254285714285	0.7789957142857142	0.0	0.3221224285714286	0.3221224285714286	2.098774	2.3280301428571426	3.397687055806452	4.361001223395731
male	Flexitarian 25%	17.295553571428574	355.14529485714286	74.89591499999999	2352.871957142857	62.48450157142857	14.532345957142857	24.375554285714287	3559.667385714285	0.1077999999999999	0.1074928571428571	0.2841928571428571	0.0072857142857142	0.3317254285714286	0.4111714285714286	0.650501142857143	1.393398	9.037546857142855	9.681571000000002	0.6440241428571429	0.0045	1.163503142857143	0.0	0.9833165714285714	0.0	0.0	2.1513197142857146	0.5553265714285713	0.9143897142857144	2.7066462857142857	2.3773378571428574	2.991501857142857	0.0	0.614164	5.698148142857143	6.612537857142857	0.4270522857142857	0.2273188571428571	0.4063217142857143	0.1249915714285714	0.508254	0.6332455714285714	0.0382364285714285	0.2494714285714286	0.2877078571428572	1.7543274285714283	1.9816462857142856	3.701322323793262	5.0
male	Flexitarian 25%	17.811847714285715	361.6578141428572	76.13649442857142	2379.1053	67.97257214285715	16.175822528571427	30.922717142857145	3566.683642857143	0.0545142857142857	0.1746321428571428	0.2975928571428571	0.0367321428571428	0.3031274285714285	0.4231428571428571	0.566905	1.2931752857142855	6.738227285714286	8.818102999999999	2.079875714285714	0.0749571428571428	1.621946	0.0	0.0	0.1617428571428571	0.2688428571428571	2.127488857142857	0.0961214285714285	1.351256	1.7930245714285713	2.98558	3.88018	0.4305857142857143	0.8945999999999998	6.103790285714285	7.455046285714286	0.0	0.3311205714285714	0.8469131428571429	0.2218571428571428	0.6638157142857144	0.885672857142857	0.2609285714285714	0.0801428571428571	0.3410714285714286	2.0736574285714284	2.404778	3.3972206004140664	4.5712164808942495
male	Flexitarian 50%	15.54173885714286	323.65740985714285	82.99804542857143	2341.3704428571427	73.71270214285714	20.2056025	21.74916428571429	4061.235728571429	0.3742728571428571	0.3417492857142857	0.7351190000000001	0.0190968571428571	0.129375	0.3223428571428571	0.4167857142857142	0.8685035714285715	8.065546857142857	8.687500428571429	0.6219535714285714	0.2959428571428571	3.280274714285714	0.0	0.0	0.0	0.018	3.594217571428572	0.4724345714285714	0.825165	4.048652142857143	2.555145	2.839145	0.018	0.284	6.905797142857144	7.730962142857143	0.1921047142857143	0.2025878571428571	0.6083822857142857	0.1457002857142857	0.4040865714285714	0.5497868571428571	0.2044005714285714	0.2588452857142857	0.4632458571428571	1.8135197142857145	2.0161075714285714	2.318363306408138	2.915817507391321
male	Flexitarian 50%	15.22396557142857	315.261982	84.2852632857143	2357.342742857142	76.94479085714286	20.352483242857144	25.022195714285715	3716.100571428572	0.5556571428571428	0.0496928571428571	0.8070021428571429	0.1925807142857142	0.1458999999999999	0.1421565714285714	0.9358158571428572	1.2238724285714286	7.439083142857143	8.845134285714286	1.406051142857143	0.04875	1.483973285714286	0.0	1.7896	0.0	0.0104837142857142	3.3328070000000003	0.5556977142857142	0.849093	3.878021	2.917561857142857	2.942961857142857	0.0104837142857142	0.0254	6.831466571428572	7.680559571428572	0.1960432857142857	0.2132444285714285	0.5502278571428572	0.2279588571428571	0.2216715714285714	0.4496304285714286	0.3789474285714286	0.0808908571428571	0.4598382857142857	1.655739857142857	1.868984285714285	3.2448411253513587	5.0
male	Flexitarian 50%	17.95842557142857	333.1785172857143	88.53861114285714	2401.6334857142856	79.46508528571428	22.67807242857143	27.87485142857143	3838.891314285714	0.3096335714285714	0.5162174285714285	0.8996681428571429	0.0628457142857143	0.0632281428571428	0.007	0.8591012857142858	0.9293294285714284	6.350416142857143	8.538534285714286	2.188118142857143	0.0650331428571428	2.9487181428571425	0.0	0.7609792857142857	0.0	0.0039994285714285	3.77873	0.353133	0.6473845714285715	4.127863571428572	2.272919571428571	2.8553184285714286	0.0039994285714285	0.582398857142857	6.987181428571428	7.634565999999999	0.02625	0.1611068571428571	0.5229852857142857	0.059302	0.8053072857142858	0.8646092857142857	0.1380537142857142	0.3323528571428572	0.4704065714285715	1.8842511428571431	2.045358	2.4184826548768497	4.800531773778923
male	Flexitarian 50%	16.269634285714286	320.3374945714286	83.097257	2343.957385714285	76.73276514285715	21.01627222857143	20.952967142857144	4421.221957142857	0.5089132857142856	0.1074337142857142	0.6603755714285714	0.0	0.2356334285714285	0.21945	0.36294	0.8180234285714285	7.430261857142858	7.976561857142856	0.5463	0.4560245714285714	2.2394814285714286	0.0	0.0914322857142857	0.0	0.3892688571428571	3.1762071428571432	0.9362232857142858	0.8477812857142857	3.723161571428572	2.004036714285714	2.869121285714286	0.3892688571428571	0.8650845714285714	6.981551714285715	7.829332999999999	0.20356	0.2123232857142857	0.5113624285714286	0.1143517142857142	0.5169348571428571	0.6312865714285714	0.1032681428571428	0.270098	0.3733661428571428	1.719575142857143	1.931898428571429	2.1812028067282574	3.192109166636056
male	Flexitarian 50%	16.374076714285714	300.625518	78.76823057142857	2416.555685714286	70.47009914285714	18.676316442857143	24.63105142857143	3455.3395142857144	0.2823071428571428	0.0885372857142857	0.393281	0.0	0.0255714285714285	0.2979714285714285	0.4833704285714286	0.8069132857142858	6.6962654285714285	7.699697571428571	1.0034321428571429	0.2940071428571428	1.4975088571428572	0.0	1.4066785714285714	0.0	0.5419467142857143	3.740141285714286	0.2101914285714285	0.6564574285714286	3.408386	2.424608857142857	2.976639714285714	0.5419467142857143	0.552030857142857	6.926972428571427	7.583429857142856	0.0280942857142857	0.1660745714285714	1.1319728571428571	0.0911232857142857	0.3450914285714285	0.4362147142857143	0.1527455714285714	0.0829464285714285	0.235692	1.8319738571428568	1.9980484285714288	2.086940543322764	2.632578778090644
male	Flexitarian 50%	16.830080714285717	320.3183937142857	84.47711585714286	2410.259771428572	78.84419985714285	21.21724255714286	31.22114285714286	3185.6906285714285	0.4235178571428571	0.2423225714285714	0.671225	0.0012857142857142	0.266685	0.0449057142857142	0.5223327142857144	0.8339234285714285	5.740637857142857	8.759514142857142	3.0188762857142857	0.1541891428571428	2.231848	0.0	1.1374018571428572	0.2465999999999999	0.0	3.770039	0.2387418571428571	0.586309	3.762180857142857	2.5394641428571427	2.740148	0.2465999999999999	0.2006838571428571	6.748928857142857	7.335237857142857	0.2268891428571428	0.1446372857142857	0.2465242857142857	0.133243	0.5799617142857142	0.7132047142857143	0.0185178571428571	0.4680071428571429	0.486525	1.6731431428571428	1.8177804285714283	2.162431406919363	4.09197446079671
male	Flexitarian 50%	17.378789428571427	324.332425	82.38239157142857	2397.2344714285714	75.53932499999999	20.04603271428571	24.803854285714287	3506.2785285714285	0.1375257142857142	0.1667535714285714	0.4553078571428571	0.0648	0.1999377142857143	0.0106285714285714	0.6362371428571428	0.8468034285714285	7.151169571428572	8.603672428571429	1.452502857142857	0.0125208571428571	2.817414142857143	0.0	0.5460434285714285	0.0	0.1253571428571428	3.501335571428572	0.6175508571428573	0.6200142857142856	3.9935292857142857	2.407002857142857	2.8414214285714285	0.1253571428571428	0.4344185714285714	6.960307857142857	7.580322142857143	0.1482214285714285	0.1544285714285714	0.7637729999999999	0.3265931428571428	0.5285021428571428	0.8550952857142857	0.2070857142857142	0.0	0.2070857142857142	1.9741754285714284	2.128604	2.2077612731046217	4.360101541530478
male	Flexitarian 50%	17.175347	315.38194357142856	78.12745357142857	2415.9614285714283	71.72502042857143	20.89465484285714	24.806494285714287	3307.3061	0.2621035714285714	0.0979321428571428	0.4538197142857142	0.0	0.0554464285714285	0.3146857142857143	0.4237142857142857	0.7938464285714285	7.020443285714285	8.402914714285714	1.3824714285714284	1.3574965714285716	1.5983	0.0	0.216	0.0	0.4934142857142857	3.665210857142857	0.3121097142857142	0.6627208571428572	3.483906285714286	2.025782285714285	2.805970571428571	0.4934142857142857	0.7801882857142858	6.783291142857143	7.446012	0.1010297142857142	0.1663008571428571	0.7550565714285715	0.045866	0.2038012857142857	0.2496672857142857	0.1089275714285714	0.4537194285714285	0.562647	1.6684005714285717	1.8347014285714285	2.053650410099972	2.4791409571936165
male	Flexitarian 50%	17.109743	338.2817181428572	78.58095871428573	2387.8104	78.05173285714285	22.9951282	23.16371428571429	3964.9205	0.3918035714285714	0.1241514285714285	0.582355	0.0	0.0	0.5747428571428571	0.4695417142857143	1.0442845714285716	7.22932557142857	8.352011285714285	1.1226857142857145	0.6173651428571427	2.1806041428571428	0.0	0.1505142857142857	0.0	0.4974142857142857	3.445897857142857	0.549589	0.7606678571428571	3.498072571428572	1.881368714285714	2.6773687142857137	0.4974142857142857	0.796	6.672855571428571	7.433523428571428	0.1594285714285714	0.1835	0.3475899999999999	0.3407394285714286	0.4672661428571428	0.8080055714285714	0.2153571428571428	0.2733642857142857	0.4887214285714286	1.8037455714285715	1.9872455714285715	2.7333738773516405	2.458014015087391
male	Flexitarian 50%	17.607607714285713	316.2603177142857	84.84385642857144	2404.038657142857	77.562306	21.62500688571429	28.00908857142857	3490.834528571428	0.2430124285714285	0.5936	0.8430927142857143	0.00243	0.4492738571428571	0.1072357142857142	0.3814571428571429	0.9379667142857144	6.8646078571428575	8.514304142857144	1.6496962857142858	0.2229142857142856	2.702760428571428	0.0	0.3785737142857143	0.0	0.0	3.304248428571429	0.7685801428571428	0.7240215714285715	4.072828571428572	2.6224622857142856	2.8541134285714285	0.0	0.2316511428571428	6.926942	7.650963571428571	0.1951367142857142	0.1797847142857143	0.4369037142857143	0.2309042857142857	0.5772554285714285	0.8081597142857142	0.0447157142857142	0.2710677142857143	0.3157834285714286	1.7559835714285714	1.9357682857142855	2.4385181772629685	4.319455292096384
male	Flexitarian 50%	17.18417242857143	306.5581748571429	79.06039542857143	2364.3078142857144	73.29634928571429	20.634369142857143	20.741934285714287	3526.185785714286	0.0849221428571428	0.117824	0.3401438571428571	0.126	0.2040681428571428	0.1344071428571428	0.5690080000000001	0.9074832857142856	6.906290571428571	7.386341571428572	0.480051	0.7586571428571428	1.0437714285714286	0.0	1.2560078571428572	0.0	0.3220821428571429	3.3805185714285715	0.609097142857143	0.9103754285714286	3.667533571428572	2.1743862857142857	3.0524397142857143	0.3220821428571429	0.8780534285714287	7.042055428571429	7.952430857142858	0.0534335714285714	0.2225154285714285	0.5982031428571429	0.0515405714285714	0.3914777142857143	0.4430182857142857	0.0681144285714285	0.430965	0.4990794285714286	1.5937344285714286	1.8162498571428567	2.398913754564481	4.087222368984865
male	Flexitarian 50%	16.544173142857144	326.9159318571428	82.38336771428571	2406.483485714285	68.92932057142858	18.685782342857145	23.091651428571428	3567.6342142857143	0.3024407142857143	0.1953005714285714	0.5957701428571429	0.0870882857142857	0.1120561428571428	0.2071137142857143	0.6123238571428571	0.9314937142857144	6.637867428571428	8.184232857142856	1.5463654285714286	0.3315357142857143	1.3086785714285714	0.0	1.6344785714285714	0.0	0.3125708571428571	3.5872637142857147	0.6216508571428572	0.7644815714285714	3.896343714285714	2.128020857142857	2.7095017142857145	0.3125708571428571	0.5814808571428571	6.918416285714286	7.682897857142858	0.2948385714285714	0.1894095714285714	0.3815225714285714	0.0499499999999999	0.3663678571428571	0.4163178571428571	0.1330964285714285	0.4652321428571428	0.5983285714285714	1.6910075714285715	1.8804171428571428	2.41922944780055	3.7626478859099226
male	Flexitarian 50%	15.657313714285715	316.87482200000005	89.132041	2331.5926	75.50252271428572	23.23056614285714	24.712642857142857	3333.3907857142854	0.4341194285714285	0.1133317142857142	0.6328502857142857	0.0017142857142857	0.2054571428571428	0.3392857142857143	0.3372585714285714	0.8820014285714286	7.9359837142857135	8.704131714285714	0.768148	0.3584285714285714	2.171335714285714	0.0	1.4251344285714287	0.0519655714285714	0.062634	4.069498285714286	0.0660228571428571	0.5974621428571429	4.020921571428572	2.2604575714285717	2.7705004285714283	0.1145995714285714	0.5100428571428571	6.906021571428572	7.503483714285714	0.0988928571428571	0.150374	0.3043724285714285	0.0508054285714285	0.6271072857142856	0.6779127142857142	0.3242652857142857	0.2610195714285714	0.5852848571428572	1.6664628571428572	1.816836857142857	2.364267637738869	2.909576239250128
male	Flexitarian 50%	16.842366285714284	309.69639028571424	90.53711014285714	2354.1319714285714	72.53292471428571	21.038560971428574	22.80183571428572	3473.572757142857	0.4041512857142857	0.1356428571428571	0.6895655714285713	0.1380857142857142	0.1021424285714285	0.3085892857142857	0.491724	0.9024557142857142	7.461573857142858	8.605853142857143	1.1442792857142856	0.3969462857142857	3.0037758571428568	0.0	0.4312928571428572	0.0	0.018	3.850015	0.3171962857142857	0.7480482857142857	4.149211285714285	1.7431368571428572	2.8355868571428573	0.018	1.09245	7.002798142857143	7.750846428571428	0.149025	0.1852777142857143	0.6112754285714287	0.1892857142857142	0.4002534285714285	0.5895391428571429	0.0102857142857142	0.2390928571428572	0.2493785714285714	1.599218142857143	1.7844958571428573	2.395935437240143	3.153319545054272
male	Flexitarian 50%	18.05947157142857	323.26419100000004	79.64522371428572	2352.4874000000004	75.25277814285714	21.182538985714285	25.64768	3872.464214285714	0.2343265714285714	0.3004757142857143	0.5698165714285715	0.003	0.3216857142857143	0.0558342857142857	0.5350714285714285	0.9125914285714286	6.454250571428572	7.431946000000001	0.9776954285714284	0.6713602857142857	1.5921249999999998	0.0	0.3545857142857143	0.0094577142857142	0.9846964285714286	3.612225142857143	0.5458145714285715	0.7490035714285714	3.163885571428572	2.213435714285714	2.766407142857143	0.9941541428571428	0.5529714285714286	6.924446857142857	7.673450428571428	0.4368714285714286	0.1844178571428571	0.6020571428571427	0.0835464285714285	0.2786365714285714	0.362183	0.2107607142857142	0.1261428571428571	0.3369035714285714	1.7380151428571426	1.922433	2.4245385665281045	4.552400274583524
male	Flexitarian 50%	16.57386285714286	316.9638031428572	83.40056585714285	2357.619457142857	73.34186642857142	18.1243827	26.13174857142857	4215.4713571428565	0.139575	0.3639868571428571	0.6139581428571429	0.0692771428571428	0.3509142857142857	0.0064285714285714	0.682125	1.039467857142857	5.469831	8.089973571428573	2.620142571428571	1.0676	0.6822504285714287	0.0	1.8560462857142856	0.0	0.0039994285714285	3.609896142857143	0.5577755714285715	0.8173745714285714	4.163672285714286	2.187588285714285	2.783912	0.0039994285714285	0.5963237142857143	6.9515837142857135	7.768958285714286	0.02677	0.2030685714285714	0.7289561428571429	0.0975418571428571	0.170171	0.2677128571428571	0.0521722857142857	0.5720387142857143	0.624211	1.64765	1.8507185714285712	2.7556076055700784	5.0
male	Flexitarian 50%	15.797234714285716	321.25353028571425	86.74682928571428	2393.325957142857	72.20229928571429	19.90298212857143	21.60397571428572	3280.607828571429	0.3704428571428571	0.2809397142857143	0.7502682857142856	0.0	0.1605642857142857	0.6247988571428572	0.1447714285714285	0.9301345714285716	6.651888857142857	8.108976857142858	1.457088	0.0763204285714285	1.3588967142857142	0.262086	0.9618732857142857	0.1688285714285714	0.5970857142857143	3.4250907142857145	0.6908232857142858	0.9549735714285712	3.3499997142857145	1.8583115714285716	2.7769401428571427	0.7659142857142858	0.9186285714285716	6.892854142857142	7.847827714285714	0.0866462857142857	0.2388215714285713	0.4117447142857143	0.2270822857142857	0.3526891428571428	0.5797714285714285	0.305875	0.4119655714285715	0.7178405714285715	1.796003	2.0348245714285715	2.4289800785717106	1.5947248711277862
male	Flexitarian 50%	17.019126714285715	314.3199798571428	87.04133685714285	2407.129828571429	75.91394928571428	22.21576005714286	24.75885571428572	3515.9530285714286	0.4797015714285714	0.2014331428571428	0.6933341428571429	0.0	0.1044472857142857	0.3442285714285714	0.5130148571428571	0.9616907142857144	7.493462714285714	8.636473285714285	1.1430105714285712	0.4823928571428572	2.8054127142857146	0.0	0.3765312857142857	0.0	0.0	3.664336857142857	0.48316	0.8280867142857143	4.147496857142857	2.543360285714286	2.9062932857142854	0.0	0.3629329999999999	7.053790142857143	7.881876857142857	0.5540047142857143	0.2036895714285714	0.514347	0.124136	0.369119	0.493255	0.072	0.1578571428571428	0.2298571428571428	1.7914638571428572	1.9951534285714283	2.496984954007585	3.206423140996466
male	Flexitarian 50%	15.732877285714286	300.7193667142857	80.04995371428572	2403.9936285714284	77.37693385714286	24.084658028571425	21.64898857142857	3867.979557142857	0.13488	0.3298498571428571	0.6794355714285715	0.1952771428571428	0.2284607142857143	0.099	0.5883	0.9157607142857144	6.837363714285714	7.933998571428572	1.0966348571428572	0.2978714285714285	2.4727602857142856	0.0	0.5678985714285715	0.0	0.024	3.3625302857142856	0.738355142857143	0.7155607142857142	4.076885428571429	2.554883	2.602883	0.024	0.048	6.703768428571428	7.419329142857142	0.1111135714285714	0.1771765714285714	0.8452515714285714	0.0594175714285714	0.5088480000000001	0.5682655714285715	0.0507542857142857	0.1626785714285714	0.2134328571428571	1.7380635714285713	1.915240142857143	2.3808317943367023	4.246895169451186
male	Flexitarian 50%	16.352169	326.4501608571428	88.70007657142857	2368.6104	72.270042	20.24895167142857	24.71267571428572	3440.167142857143	0.1067911428571428	0.3942902857142857	0.5697934285714286	0.045	0.156399	0.1824285714285714	0.3435907142857143	0.6824182857142856	7.865812714285714	8.881044857142857	1.0152321428571427	0.0	2.8540327142857143	0.0	0.4217142857142857	0.0	0.196725	3.472472	0.6456734285714286	0.6605375714285715	3.921420428571429	2.304552571428572	2.791534571428571	0.196725	0.4869819999999999	6.909680000000001	7.5702175714285715	0.0691731428571428	0.1646572857142857	0.3206194285714286	0.0502947142857142	0.5964465714285714	0.6467412857142857	0.1788035714285714	0.484766	0.6635695714285715	1.7001034285714287	1.8647607142857143	1.8006820732165514	2.638623654008877
male	Flexitarian 50%	16.275290000000002	329.60670914285714	86.863394	2338.6396714285715	76.66576014285714	21.5628548	27.27257285714285	3360.3299285714284	0.2735285714285714	0.3629197142857142	0.7774792857142857	0.1002618571428571	0.0183744285714285	0.4765137142857142	0.5113444285714286	1.0062325714285714	6.669719285714286	8.376906142857143	1.707186857142857	0.3669142857142856	0.9164857142857142	0.0	1.6478947142857143	0.0	0.3799285714285714	3.3112232857142856	0.7980271428571429	0.7841272857142857	3.729321857142857	2.229289	2.8547709999999995	0.3799285714285714	0.6254819999999999	6.964021428571429	7.748148714285714	0.0849462857142857	0.1952449999999999	0.3197965714285714	0.2609642857142857	0.4764347142857143	0.737399	0.4516107142857142	0.1201785714285714	0.5717892857142858	1.7139311428571429	1.909176142857143	2.689150298894454	2.831340712800335
male	Flexitarian 50%	17.275481142857142	331.98340257142854	79.31188314285714	2334.334914285714	79.30267614285715	20.12447091428572	24.125660000000003	3956.0524	0.2153835714285714	0.1943418571428571	0.4648222857142857	0.0178111428571428	0.1112571428571428	0.285798	0.4858857142857143	0.8829408571428571	6.931846	8.432918571428571	1.501072571428571	0.905542857142857	2.083172857142857	0.0	0.3335737142857143	0.0	0.2015697142857142	3.5238591428571437	0.5124592857142857	0.4837752857142857	3.834748714285714	2.1092254285714285	2.744332571428571	0.2015697142857142	0.6351071428571429	6.780651	7.264426285714285	0.0381271428571428	0.1171455714285714	0.3925215714285714	0.1174642857142856	0.3871348571428571	0.5045991428571428	0.0	0.8561	0.8561	1.791347857142857	1.9084934285714288	2.3640054061528835	3.1976070222852835
male	Flexitarian 50%	17.791692857142856	321.7581987142857	83.45823885714286	2383.7981857142854	73.17802414285714	21.38595222857143	24.631074285714284	3253.5016	0.2966941428571428	0.4186185714285714	0.8137359999999999	0.0908672857142857	0.1972424285714285	0.164	0.4331885714285715	0.7944310000000001	6.143904571428572	8.132480428571428	1.988575857142857	0.3134285714285714	2.0457427142857143	0.0	0.9391	0.3803428571428572	0.1139999999999999	3.792614142857143	0.3708518571428572	0.621134	3.669123142857143	2.267819	2.712217142857143	0.4943428571428571	0.4443981428571428	6.875683142857143	7.496817142857144	0.0203	0.151778	0.9501274285714284	0.0467785714285714	0.4457082857142856	0.4924868571428571	0.0422857142857142	0.2566035714285714	0.2988892857142857	1.7618035714285714	1.9135815714285715	2.082891823542613	3.305811518452309
male	Flexitarian 50%	17.169818	312.1779898571428	82.78465442857143	2349.9216142857144	77.52282742857143	22.288555042857144	23.94513571428572	3859.970457142857	0.3642931428571428	0.349923	0.8543638571428571	0.1344511428571428	0.1518581428571428	0.1820694285714285	0.3527738571428571	0.6867014285714286	6.590340571428571	8.120770285714286	1.5304297142857142	1.2447071428571428	1.09585	0.0	0.9158	0.0	0.4704125714285714	3.7267697142857146	0.4294642857142857	0.802486	3.685821428571429	2.273958857142857	2.782944571428572	0.4704125714285714	0.5089857142857143	6.939178571428571	7.741664571428571	0.2032128571428571	0.1972991428571428	0.210083	0.3692214285714286	0.18805	0.5572714285714285	0.3113392857142857	0.3766	0.6879392857142859	1.6585065714285714	1.8558057142857145	1.826394507152953	2.684302302533337
male	Flexitarian 50%	17.11329885714286	333.5379337142857	83.09841757142858	2382.551342857143	76.62791257142858	21.950291314285717	26.56610428571429	3240.6325	0.36505	0.1464342857142857	0.5358208571428572	0.0	0.1984024285714285	0.2684714285714286	0.4927522857142857	0.9596261428571428	5.711318571428572	8.058852571428572	2.347534	0.0347142857142857	2.540534	0.0	0.5158285714285714	0.2465999999999999	0.5046857142857143	3.842362571428571	0.3171534285714285	0.6486705714285714	3.4082302857142857	2.002946	2.825005428571429	0.7512857142857143	0.8220594285714286	6.984521428571428	7.633192	0.4675351428571428	0.1586165714285714	0.2244852857142857	0.1105071428571428	0.398237	0.5087441428571429	0.018	0.5330714285714286	0.5510714285714285	1.7518360000000002	1.9104525714285716	2.5173280780865674	3.6261270735979454
male	Flexitarian 50%	17.413650714285716	318.98254585714284	89.42480271428572	2348.4358857142856	75.151178	21.4660714	27.173084285714285	3573.4190571428576	0.3163964285714286	0.1239381428571428	0.5464262857142858	0.0648	0.1601999999999999	0.1480357142857142	0.61163	0.9198657142857144	6.613005	7.943986428571429	1.3309814285714283	0.5255599999999999	1.8465975714285716	0.0	1.0757447142857142	0.0	0.207502	3.655404285714286	0.4299718571428572	0.6875774285714286	3.877874142857143	1.488422	2.8065641428571437	0.207502	1.318142142857143	6.891940285714286	7.579517714285714	0.1802177142857143	0.1714188571428571	0.602828	0.1080311428571428	0.4041078571428572	0.5121390000000001	0.1285194285714285	0.4948987142857143	0.6234181428571429	1.9186028571428573	2.0900217142857143	2.448080762714578	4.108213070107111
male	Flexitarian 50%	16.167407142857144	308.0597891428571	82.96872957142857	2346.964771428572	74.67877185714285	20.611081057142854	21.51386142857143	3137.9739714285715	0.2782804285714285	0.1248669999999999	0.4772902857142856	0.0012857142857142	0.1290857142857143	0.3234277142857143	0.3352097142857143	0.7877231428571428	6.575976	8.808706285714285	2.2327302857142857	0.4476285714285714	1.6239327142857145	0.0	1.6597285714285712	0.2465999999999999	0.0	3.977889857142857	0.2450302857142857	0.6017371428571429	3.976320142857143	2.0715474285714284	2.752204571428571	0.2465999999999999	0.6806571428571428	6.975124714285714	7.576861857142857	0.1059062857142857	0.1510382857142857	0.3760451428571428	0.1411547142857143	0.451893	0.5930477142857143	0.0899691428571428	0.3035017142857143	0.3934708571428572	1.46847	1.6195082857142855	2.097717742844688	2.47285043550535
male	Flexitarian 50%	17.177479714285713	302.3291417142857	78.96493385714287	2346.4798	75.76809357142858	21.341580200000003	23.61989285714285	3707.966414285714	0.2894028571428571	0.3308547142857142	0.670598	0.0196547142857142	0.1106562857142857	0.0449214285714285	0.5654437142857144	0.7210214285714286	7.886738857142857	8.320711428571428	0.4339725714285714	0.8535485714285714	1.7320505714285714	0.0	0.8998308571428572	0.0	0.0	3.48543	0.6826492857142857	0.7934107142857142	4.168079285714286	2.3318085714285712	2.7034657142857137	0.0	0.3716571428571428	6.871544999999999	7.664955714285715	0.1314342857142857	0.197625	0.8383107142857142	0.0822431428571428	0.6345314285714286	0.7167745714285714	0.0277811428571428	0.1025285714285714	0.1303097142857142	1.8168292857142856	2.0144542857142858	1.9204869901592283	3.601671746758699
male	Flexitarian 50%	17.344466142857144	333.47013957142855	80.63314957142858	2392.480042857143	75.6385027142857	22.4120408	24.525202857142855	3375.775585714286	0.2550285714285714	0.3901005714285714	0.6945005714285715	0.0	0.4910571428571428	0.0177142857142857	0.3592	0.8679714285714286	7.507248285714285	8.825108	1.317859714285714	0.3567999999999999	2.1632457142857144	0.0	0.3218985714285715	0.0	0.5249678571428572	3.3669121428571427	0.7303275714285714	0.6422857142857143	3.5722718571428573	2.400229285714285	2.888200714285714	0.5249678571428572	0.4879714285714285	6.985440428571429	7.627726142857143	0.1485	0.1587	0.6088512857142857	0.0189461428571428	0.3488264285714286	0.3677725714285714	0.022875	0.5200000000000001	0.5428750000000001	1.6679988571428572	1.8266988571428573	2.2674468883314107	4.442341877603242
male	Flexitarian 50%	16.339137571428573	307.6308207142857	91.657997	2370.2366285714284	77.76456271428572	23.56463654285714	25.357602857142854	3990.8205571428575	0.4538092857142857	0.1864071428571428	0.6989592857142857	0.0178111428571428	0.3323642857142857	0.0034285714285714	0.5164455714285714	0.8522384285714286	6.956650571428571	7.947527999999999	0.9908774285714286	0.2805428571428571	2.904566285714285	0.0	0.9257614285714286	0.0	0.018	4.128870571428572	0.0161734285714285	0.7447525714285714	4.127044	1.721498857142857	2.6969765714285714	0.018	0.9754777142857142	6.842020571428571	7.586773142857143	0.1568142857142857	0.1885639999999999	0.4111565714285715	0.1200418571428571	0.4254225714285714	0.5454644285714286	0.4956258571428571	0.3151714285714285	0.8107972857142858	1.9242325714285715	2.1127965714285715	2.2472398385733205	4.4763982998105
male	Flexitarian 50%	17.724970857142857	327.7030842857143	85.64984614285716	2421.8889571428567	75.97741900000001	20.437726914285715	27.698382857142857	3436.959414285714	0.1975514285714285	0.2901182857142856	0.5304388571428571	0.001	0.1677664285714286	0.226	0.4967821428571429	0.8905485714285716	5.917713	7.848359285714285	1.9306462857142856	0.2158331428571428	3.339032	0.0	0.0	0.0	0.388314	3.943179142857143	0.1594245714285714	0.7133797142857145	3.7142897142857145	2.005962571428572	2.8995425714285714	0.388314	0.89358	7.002146285714285	7.715526	0.2056438571428571	0.1787488571428571	0.4504229999999999	0.0683882857142857	0.2918775714285714	0.3602658571428571	0.1074794285714285	0.5186528571428572	0.6261322857142858	1.642465	1.821213857142857	2.298176617475804	3.429908344211157
male	Flexitarian 50%	18.205225714285717	336.3862421428572	88.77669728571428	2387.028171428571	74.51762599999999	21.99614102857143	29.421697142857145	3390.546185714286	0.317825	0.3953922857142857	0.8817534285714286	0.1201861428571428	0.2957142857142857	0.3936857142857142	0.3338032857142857	1.0232032857142856	4.945669428571429	7.996303428571428	3.050634	0.4967142857142857	0.7285288571428571	0.0	1.8982142857142856	0.0	0.2761142857142857	3.399571714285714	0.6700857142857143	0.696717857142857	3.793543142857143	2.5408164285714285	2.9327021428571425	0.2761142857142857	0.3918857142857143	7.002359571428571	7.699077428571428	0.0870285714285714	0.1724321428571428	0.458908	0.0839464285714285	0.2660634285714285	0.3500098571428571	0.2259954285714285	0.7169928571428572	0.9429882857142856	1.8389347142857144	2.011366857142857	2.6790720831279677	3.296554995472793
male	Flexitarian 50%	16.218094857142855	323.66194014285713	90.977707	2358.9871857142857	74.44511742857142	19.09703724285714	26.26532857142857	3487.5472	0.3935637142857143	0.1004268571428571	0.537234	0.0	0.2534644285714286	0.0112478571428571	0.505314	0.7700262857142858	7.287931428571428	8.34579842857143	1.057867	0.0	2.386361	0.0	0.9348235714285716	0.0	0.0	3.3211845714285717	0.8140517142857143	0.6285241428571429	4.135236285714286	1.7027312857142856	2.868259	0.0	1.1655277142857143	7.003495285714286	7.63201942857143	0.1841071428571428	0.1535155714285714	0.43886	0.2246631428571428	0.6016567142857143	0.8263198571428572	0.0227678571428571	0.2011935714285714	0.2239614285714286	1.6732484285714286	1.826764	2.0401400714930307	4.02067905013691
male	Flexitarian 50%	16.767836285714285	300.0032325714285	77.45851328571429	2367.131371428572	74.48610628571429	21.34778091428572	27.84256	3448.8153999999995	0.3272857142857143	0.0781142857142857	0.4405428571428572	0.0017142857142857	0.1423714285714285	0.2233864285714286	0.4884	0.8541578571428572	5.364556571428572	7.4899445714285715	2.125388	0.6151357142857142	1.0455408571428573	0.0	1.9785801428571428	0.0	0.1798	3.8190567142857135	0.1993928571428571	0.7657764285714287	3.838649571428572	2.152272714285714	2.838129857142857	0.1798	0.6858571428571428	6.856579428571428	7.622355857142857	0.2405757142857142	0.1909179999999999	0.4828672857142857	0.143563	0.4962627142857143	0.6398257142857143	0.0595852857142857	0.4247795714285715	0.4843648571428572	1.8476335714285717	2.038551571428571	2.2552557376319435	3.330885202363926
male	Flexitarian 50%	17.18907857142857	301.1904062857143	83.37433914285714	2328.011242857143	76.53092042857143	22.561857357142856	26.906074285714286	3473.785957142857	0.501977	0.0775404285714285	0.7095602857142858	0.0	0.1191622857142857	0.0538571428571428	0.8009657142857144	0.9739851428571428	6.410411285714285	8.596633142857142	2.1862218571428573	0.1570177142857143	2.6997474285714285	0.0	0.3303578571428572	0.0	0.5799214285714286	3.767044428571429	0.4293445714285714	0.7515251428571429	3.616467571428572	2.796545714285714	2.854145714285714	0.5799214285714286	0.0576	7.050534714285715	7.802059857142857	0.1130428571428571	0.1853817142857143	0.611325	0.0287197142857142	0.4428778571428571	0.4715975714285714	0.1094251428571428	0.1672742857142857	0.2766994285714285	1.472664857142857	1.6580465714285713	2.6148529830062737	4.940525968372993
male	Flexitarian 50%	17.134301857142855	342.2445577142857	83.773974	2402.9628	72.83037957142857	19.82145851428572	24.1781	3672.840171428572	0.2456918571428571	0.3107768571428571	0.6211235714285716	0.003	0.0906857142857142	0.1417142857142857	0.7654734285714285	0.9978734285714286	6.8339678571428575	8.296505428571427	1.462537571428571	0.2405642857142857	1.683910714285714	0.0	1.0916357142857145	0.1688285714285714	0.4763448571428571	3.661284142857143	0.4022107142857143	0.5869594285714286	3.4183214285714283	1.8952524285714285	2.9042212857142857	0.6451734285714286	1.0089688571428572	6.967716142857143	7.554675571428571	0.0394821428571428	0.1418765714285714	0.8564712857142858	0.0111428571428571	0.2917504285714285	0.3028932857142857	0.2573392857142857	0.1815357142857143	0.4388749999999999	1.6377217142857143	1.7795982857142858	2.59542466848485	4.45366415398286
male	Flexitarian 50%	17.404826714285715	319.4748792857143	88.13783528571427	2341.3290428571427	75.04552471428572	21.9673888	25.449514285714287	3776.010114285714	0.4838124285714286	0.1220747142857142	0.65886	0.0269077142857142	0.0597321428571428	0.1451428571428571	0.6227155714285715	0.8275905714285715	6.80543	8.118358285714285	1.312928285714286	0.8888857142857143	0.9680712857142856	0.0	1.606075857142857	0.0	0.1186285714285714	3.581661428571429	0.6567	0.6700755714285714	4.119732857142857	1.5056445714285716	2.7767325714285715	0.1186285714285714	1.271088	7.015094	7.685169571428571	0.0068057142857142	0.1651875714285714	0.5272629999999999	0.2193879999999999	0.5267352857142857	0.7461232857142858	0.145218	0.3705921428571428	0.5158101428571429	1.7960021428571429	1.9611897142857144	2.2091901551422266	3.6434846501376303
male	Flexitarian 50%	17.4764	312.64254957142856	84.42562528571429	2425.1830285714286	73.1644787142857	20.064574142857143	23.262484285714287	3971.999371428572	0.4333857142857143	0.3640291428571428	0.8298011428571428	0.0	0.1165714285714285	0.0	0.6463678571428572	0.7629392857142857	7.077029714285715	7.782375857142857	0.7053461428571428	0.0696685714285714	1.921160857142857	0.0	1.1973882857142857	0.0	0.4426194285714286	3.630837142857143	0.5176842857142857	0.76723	3.705902	2.0683501428571427	2.7865701428571428	0.4426194285714286	0.7182199999999999	6.935091571428572	7.7023215714285715	0.4326571428571428	0.1906702857142857	0.7693074285714285	0.1134845714285714	0.2111947142857143	0.3246792857142857	0.0630807142857142	0.1313928571428571	0.1944735714285714	1.7211174285714286	1.9117877142857145	1.96618996567988	3.932379931359761
male	Flexitarian 50%	18.23395214285714	323.0057222857143	83.64983757142856	2385.8800285714283	75.58589342857144	19.679121642857144	26.656728571428573	3243.7008571428573	0.3516671428571428	0.1192807142857142	0.5899091428571428	0.1080892857142857	0.0532285714285714	0.2519428571428571	0.4719642857142858	0.7771357142857144	6.879442285714285	7.689131428571429	0.8096891428571428	0.3838285714285714	2.553026857142857	0.0	0.4458384285714286	0.0	0.159877	3.5425708571428567	0.6766361428571429	0.6025111428571429	4.05933	2.177171142857143	2.822208285714286	0.159877	0.645037142857143	7.041415285714286	7.643926428571429	0.1099464285714285	0.1517368571428571	0.4564578571428571	0.3148502857142857	0.5278032857142857	0.8426535714285714	0.1457064285714285	0.0768345714285714	0.222541	1.631598857142857	1.7833357142857142	2.0357680001177405	2.751567822216328
male	Flexitarian 50%	17.571851428571428	308.66918542857144	82.98796814285716	2334.6743142857144	80.59854457142856	22.59680558571429	23.218754285714287	3500.390957142857	0.3369279999999999	0.2677448571428571	0.6080442857142856	0.0	0.0756869999999999	0.3739485714285714	0.4914282857142857	0.9410638571428572	6.775225571428572	8.387963428571428	1.6127378571428572	0.4952851428571428	1.745442857142857	0.0	0.8386435714285715	0.0	0.2463964285714286	3.325768	0.7517955714285715	0.7455357142857143	3.831167142857143	2.3187372857142856	2.658401571428571	0.2463964285714286	0.3396642857142857	6.735965142857142	7.481500857142857	0.1471335714285714	0.1846642857142857	0.4562845714285714	0.022934	0.630799	0.653733	0.0431965714285714	0.3753350000000001	0.4185315714285714	1.6756827142857145	1.860347	2.519258926674888	3.03637258012898
male	Flexitarian 50%	18.03298542857143	325.7380135714285	88.26075057142857	2351.306	74.48090657142858	21.120534257142857	25.720965714285715	3453.0950857142857	0.5186764285714286	0.2581848571428571	0.8784361428571429	0.0828571428571428	0.2090852857142857	0.0044285714285714	0.4928945714285714	0.7064084285714286	6.798361571428572	7.942298428571428	1.143936857142857	0.1883422857142857	2.580240857142857	0.0	1.0719285714285711	0.0	0.0039994285714285	3.844511142857143	0.3040192857142857	0.8504407142857143	4.144531	1.7883397142857145	2.694202	0.0039994285714285	0.9058622857142856	6.842732428571429	7.693173142857143	0.1090065714285714	0.2097458571428571	0.4319375714285714	0.1283071428571428	0.504227	0.6325341428571429	0.0901428571428571	0.3675	0.4576428571428572	1.631121142857143	1.840867	1.8777022976045776	3.7318614481848447
male	Flexitarian 50%	17.329370285714287	324.9820234285714	83.68299114285715	2364.079885714286	75.36390657142856	20.4771134	27.432654285714285	3461.250028571428	0.2194431428571428	0.484075857142857	0.7143189999999999	0.0025714285714285	0.505775	0.0543414285714285	0.3896697142857143	0.9497861428571428	5.646027571428571	7.989712714285714	2.343685142857143	0.637942857142857	1.832785428571429	0.0	0.6958084285714285	0.0	0.6054331428571428	3.771969857142857	0.3417051428571429	0.6992254285714286	3.508241857142857	2.2324464285714285	2.863417857142857	0.6054331428571428	0.6309714285714286	6.977092857142857	7.676318285714286	0.1362914285714285	0.1720688571428571	0.7188655714285714	0.0614284285714285	0.235739	0.2971674285714286	0.0408928571428571	0.3996785714285714	0.4405714285714286	1.592895857142857	1.7649647142857143	2.51098257242842	4.734636505394379
male	Flexitarian 50%	18.267987571428574	321.073637	75.59653485714286	2390.9922714285717	76.73151314285714	21.566531542857145	21.456337142857144	3729.116742857143	0.1576	0.1980737142857142	0.5030165714285715	0.081	0.2826	0.0104571428571428	0.5023214285714286	0.7953785714285715	6.885675714285715	8.129468428571428	1.2437927142857144	0.6984714285714286	1.2428448571428572	0.0	0.8622865714285713	0.0692794285714285	0.3113408571428571	3.184223142857143	0.929954857142857	0.7285927142857143	3.733557714285714	2.0915	2.7299	0.3806202857142857	0.6384	6.8440780000000006	7.572670714285715	0.3923994285714285	0.1819095714285714	0.5298362857142858	0.0211607142857142	0.1777928571428571	0.1989535714285714	0.075419	0.5436571428571428	0.6190761428571429	1.7402654285714283	1.922175	2.07910168963383	4.103533906983591
male	Flexitarian 50%	14.987105142857144	296.7208741428572	75.37994628571428	2409.6959428571427	76.92239357142857	22.14163641428572	21.491534285714287	3352.758757142857	0.2528142857142857	0.3141555714285714	0.6915081428571428	0.1102525714285714	0.0151305714285714	0.1516685714285714	0.730175	0.8969741428571429	6.945846571428571	7.752255285714285	0.8064087142857144	0.7716925714285715	2.243344857142857	0.0	0.6948101428571428	0.0	0.0104837142857142	3.720331285714285	0.3784548571428571	0.6229001428571428	4.088302428571429	2.6383895714285712	2.828769571428571	0.0104837142857142	0.19038	6.927555714285715	7.5504558571428575	0.1386257142857143	0.1558375714285714	1.002774	0.094764	0.2022045714285714	0.2969685714285714	0.1119368571428571	0.3806857142857143	0.4926225714285714	1.9309908571428571	2.0868284285714287	2.32647127513112	3.866180573724548
male	Flexitarian 50%	17.746216142857143	313.73952371428567	90.56514285714286	2330.873142857143	72.20057057142857	21.79976641428571	26.591685714285717	3344.109628571429	0.4048928571428571	0.2426649999999999	0.6979884285714285	0.0408299999999999	0.0034997142857142	0.2194928571428571	0.8422008571428572	1.0651934285714286	7.775655	8.445269285714286	0.6696142857142858	0.1790108571428571	2.508473714285714	0.0	0.7577237142857144	0.0	0.3085714285714286	3.7537797142857134	0.360324	0.640124	3.8055322857142855	1.8753451428571424	2.7849085714285717	0.3085714285714286	0.9095634285714286	6.899012285714286	7.539136285714286	0.1119761428571428	0.1615925714285714	0.6276508571428572	0.1003501428571428	0.4953282857142857	0.5956784285714286	0.1479061428571428	0.2117521428571429	0.3596582857142857	1.6949637142857144	1.8565562857142857	2.8562081763106306	4.535320669532054
male	Flexitarian 50%	17.341013142857143	296.765002	86.21024414285714	2355.3836428571426	73.21008185714285	20.667046642857144	22.543742857142856	3666.6901714285714	0.2018984285714285	0.1784392857142857	0.5708862857142857	0.1294485714285714	0.3216571428571428	0.2639331428571428	0.0730821428571428	0.6586724285714285	5.542175	8.041194571428571	2.499019571428572	0.0975782857142857	1.2873694285714288	0.0	1.3187642857142858	0.0	0.7904537142857143	3.4941657142857143	0.5962198571428571	0.7271185714285714	3.299931857142857	1.8574651428571427	2.9427794285714284	0.7904537142857143	1.085314285714286	7.033165	7.760283571428571	0.4275531428571429	0.1832465714285714	0.5949821428571429	0.1826857142857142	0.198174	0.3808597142857143	0.1151471428571428	0.2493285714285714	0.3644757142857143	1.7678707142857142	1.9511172857142856	1.747784353965267	2.094877871123876
male	Flexitarian 50%	17.610164285714287	322.0340262857143	84.39172057142858	2394.955528571428	75.24105628571428	22.500320371428568	23.404712857142854	3364.9556285714284	0.382841	0.4028382857142856	0.9118112857142856	0.1179342857142857	0.2145444285714285	0.1969255714285714	0.5132065714285715	0.9246765714285712	6.504642285714286	8.152948142857143	1.648305857142857	0.9266285714285712	1.124642857142857	0.0	1.4146511428571429	0.0	0.3571197142857142	3.823042285714286	0.2780585714285714	0.6169551428571428	3.7439811428571432	2.357236285714286	2.7513754285714285	0.3571197142857142	0.3941391428571429	6.852476285714286	7.469431428571428	0.1867928571428571	0.1497048571428571	0.3255674285714285	0.0854071428571428	0.6931624285714285	0.7785695714285714	0.0460607142857142	0.4924535714285715	0.5385142857142858	1.829444142857143	1.979149	2.413083876708072	3.798353410522917
male	Flexitarian 50%	17.082609285714287	309.52096757142857	81.77481171428572	2374.412914285714	77.06702457142858	21.411728	25.75448857142857	3587.6889	0.4348061428571428	0.1690447142857143	0.7000151428571428	0.0	0.2602142857142857	0.0134357142857142	0.6405714285714286	0.9142214285714284	6.509597571428571	7.800619285714285	1.291021714285714	0.3407941428571428	2.053606285714286	0.0	0.6751294285714285	0.0	0.3282428571428571	3.3977727142857144	0.7061630000000001	0.7471618571428571	3.7756928571428574	2.4210535714285712	2.781417857142857	0.3282428571428571	0.3603642857142857	6.885353571428571	7.632515428571429	0.0010985714285714	0.1881787142857142	0.4808601428571429	0.3116054285714286	0.2916428571428571	0.6032482857142857	0.2635081428571428	0.4747935714285715	0.7383017142857143	1.8235087142857145	2.0116874285714283	2.4064407223333832	4.742149674484346
male	Flexitarian 50%	16.841413714285714	321.04274200000003	79.05021257142857	2356.5960285714286	73.63549	19.22773015714285	24.38727857142857	3450.108271428572	0.1277841428571428	0.3377841428571429	0.5885544285714286	0.0967358571428571	0.0984487142857142	0.2591785714285714	0.5474077142857142	0.905035	6.684633571428571	8.305725571428571	1.6210919999999998	0.5804994285714286	0.7022682857142858	0.0	1.5668698571428572	0.0	0.2115014285714285	3.0611390000000003	1.0471994285714286	0.806636	3.896837	2.408377571428572	2.8296164285714283	0.2115014285714285	0.4212388571428571	6.937954857142857	7.744590857142858	0.2581	0.1981272857142857	0.7305672857142858	0.1085571428571428	0.2940468571428571	0.402604	0.1268571428571428	0.0557142857142857	0.1825714285714285	1.573842714285714	1.7719699999999998	2.4002708488942663	3.425790954097823
male	Flexitarian 50%	15.213798285714288	306.27142342857144	84.52275142857142	2329.7795285714283	69.45133228571429	18.963434485714288	22.85061142857143	3406.246057142857	0.3216671428571428	0.1042005714285714	0.4982014285714285	0.0551262857142857	0.355203	0.3057137142857143	0.3894938571428571	1.0504105714285714	7.527990142857142	8.62550557142857	1.0975154285714286	0.4397364285714286	2.1265171428571428	0.0	0.6487285714285714	0.0	0.196725	3.411707142857143	0.6958685714285714	0.665309	3.9108507142857145	1.809201	2.8243970000000003	0.196725	1.015196	6.931972714285714	7.597281714285714	0.2340958571428571	0.1677238571428571	0.8323575714285714	0.084018	0.3855764285714285	0.4695944285714286	0.0551114285714285	0.1067857142857142	0.1618971428571428	1.697945	1.8656688571428568	2.8178915605178023	3.995532882029236
male	Flexitarian 50%	16.032849857142857	326.47893571428574	78.61071214285714	2365.721071428572	68.430929	17.68365424285714	24.135195714285715	3896.361942857143	0.1129321428571428	0.5142872857142857	0.6382342857142856	0.0029142857142857	0.1241999999999999	0.0922571428571428	0.6840662857142857	0.9005234285714286	6.880996285714287	7.758525142857144	0.8775288571428572	0.3080142857142857	1.7830642857142855	0.0	0.6221234285714285	0.0	0.6654565714285715	3.3786585714285717	0.7366855714285715	0.8573942857142857	3.4498875714285715	2.3215671428571425	2.8420865714285712	0.6654565714285715	0.5205194285714285	6.957430714285715	7.814825	0.1774285714285714	0.2134208571428571	0.7286851428571428	0.070422	0.3218308571428571	0.3922528571428571	0.1644385714285714	0.089	0.2534385714285714	1.5518051428571429	1.765226	2.379093417455476	4.270718426381325
male	Flexitarian 50%	16.45311057142857	295.74662685714287	85.26808814285714	2388.181257142857	73.98655899999999	21.549508142857142	24.745832857142855	3309.7593285714283	0.3947035714285714	0.1275731428571428	0.6176418571428571	0.0771428571428571	0.1451841428571428	0.4258928571428571	0.24955	0.820627	6.4792878571428565	7.893480428571428	1.4141925714285717	0.8257105714285713	2.586448285714286	0.0	0.3842571428571428	0.0	0.1186285714285714	3.915044571428571	0.23748	0.6450199999999999	4.033896	2.2698945714285714	2.833668285714286	0.1186285714285714	0.5637737142857142	6.986192857142858	7.631212857142857	0.1872547142857143	0.1579308571428571	0.3405392857142857	0.1719571428571428	0.5454427142857143	0.7173998571428571	0.14625	0.2632121428571429	0.4094621428571429	1.654656	1.8125868571428567	2.147625409361128	2.06608136252496
male	Flexitarian 50%	16.754310142857143	320.5005582857143	90.95402542857144	2400.4437714285714	75.52486042857143	21.472537385714283	21.824025714285717	3580.245742857144	0.2238571428571429	0.1747014285714285	0.6529371428571428	0.0028571428571428	0.018	0.4879777142857143	0.5719428571428572	1.0779205714285711	7.563572714285714	7.926197571428571	0.3626248571428571	0.6507428571428572	2.0366500000000003	0.0	0.5842451428571429	0.0	0.0	3.271638	0.971182	0.6685585714285714	4.24282	1.5024202857142857	2.835175428571429	0.0	1.3327551428571431	7.077995428571429	7.746554000000001	0.2336214285714285	0.1665358571428571	0.6236378571428572	0.1540995714285714	0.3798852857142857	0.5339848571428571	0.1029848571428571	0.2962858571428571	0.3992707142857142	1.7905148571428573	1.9570507142857143	2.8065658740338626	3.072051010758344
male	Flexitarian 50%	15.617309285714288	314.89732542857143	88.304105	2382.158585714285	73.69233685714286	20.051454114285715	26.91015	3510.5628	0.2226454285714285	0.3519084285714285	0.6982544285714286	0.0016071428571428	0.1143167142857142	0.3306784285714285	0.3366	0.7815951428571429	6.123860142857143	7.910868142857142	1.787008	0.0728314285714285	1.9121574285714285	0.04375	1.1883357142857145	0.0	0.4968227142857143	3.713897285714286	0.4759352857142857	0.7848497142857143	3.6930098571428576	1.637104142857143	2.7688104285714283	0.4968227142857143	1.1317062857142857	6.958643	7.743492714285714	0.0304142857142857	0.195098	0.713304	0.1893428571428571	0.2556614285714285	0.4450042857142857	0.2427035714285714	0.35025	0.5929535714285715	1.7816761428571428	1.976774142857143	2.050648379227193	2.3661140624192942
male	Flexitarian 50%	17.204060428571427	324.5133847142857	89.01277571428571	2382.059071428572	71.52304528571429	19.741832342857144	26.124827142857143	3494.5367	0.3151428571428572	0.2274422857142857	0.5684114285714286	0.0	0.0508729999999999	0.0531428571428571	0.6680572857142858	0.7720731428571429	5.597811999999999	8.354364	2.756552	0.0116071428571428	1.6474142857142855	0.0	2.003440285714286	0.0	0.2643964285714286	3.926858142857143	0.1667988571428571	0.5519254285714286	3.8292605714285712	2.140959714285714	2.7268417142857144	0.2643964285714286	0.5858819999999999	6.820498714285714	7.372424142857143	0.1813444285714285	0.136894	0.5100352857142857	0.06635	0.5720435714285713	0.6383935714285714	0.0930842857142857	0.4638621428571429	0.5569464285714286	1.8867197142857144	2.0236137142857142	2.025750410951485	3.77263044364349
male	Flexitarian 50%	17.11660714285714	338.3287194285714	83.64347871428572	2383.629514285714	77.6376947142857	20.867675228571425	23.87707	4070.7618857142857	0.4356571428571428	0.2602814285714285	0.7090742857142857	0.0	0.2021091428571428	0.2371142857142857	0.4974484285714285	0.9366718571428572	7.386456571428572	8.750941857142857	1.3644852857142855	0.2750321428571428	1.8552142857142857	0.0	0.6483731428571428	0.0	0.3927857142857142	3.171405285714286	0.9945731428571428	0.7801321428571428	3.773192714285714	2.3410022857142856	2.8256737142857142	0.3927857142857142	0.4846714285714286	6.991652142857142	7.771784285714285	0.4037201428571428	0.1931821428571428	0.5802067142857144	0.2118392857142857	0.1743168571428571	0.3861561428571428	0.0188571428571428	0.3087142857142857	0.3275714285714285	1.6976544285714286	1.8908365714285715	2.456002106055959	3.668552344418146
male	Flexitarian 50%	15.918408571428571	306.9340727142857	82.39938	2388.2108714285714	79.34914485714286	21.942990685714285	23.717971428571428	3600.868657142857	0.386948	0.3535985714285714	0.759118	0.0	0.218017	0.4762857142857143	0.1810375714285714	0.8753402857142857	6.046451571428571	8.485921	2.4394694285714285	0.2380137142857142	2.6292447142857145	0.0	0.4652308571428571	0.2465999999999999	0.1186285714285714	3.6977178571428575	0.4158885714285714	0.6107857142857143	3.748377857142857	2.625278857142857	2.7951140000000003	0.3652285714285714	0.1698351428571428	6.908720428571429	7.519506142857142	0.0349857142857142	0.1458428571428571	0.3182301428571428	0.0698914285714285	0.7385722857142857	0.8084637142857142	0.1885357142857142	0.2745928571428572	0.4631285714285714	1.6248081428571428	1.7706509999999998	2.290784641827602	2.088669054535092
male	Flexitarian 50%	16.757579285714286	313.66563271428566	92.46417757142856	2346.2919571428574	75.54294585714285	23.168012285714287	24.16839857142857	3798.853642857143	0.3639261428571428	0.2136357142857143	0.9065455714285716	0.2791051428571429	0.1026142857142857	0.34864	0.4589242857142857	0.9101785714285714	7.155625714285715	8.586811428571428	1.4311857142857145	0.2537714285714285	1.4500295714285714	0.0	1.9967911428571428	0.0	0.0473408571428571	3.747933	0.3171721428571429	0.6387284285714285	4.017764285714286	1.9780964285714284	2.7611535714285718	0.0473408571428571	0.783057142857143	6.826258714285714	7.464987142857143	0.0641291428571428	0.157213	0.6663571428571429	0.5203428571428571	0.150802	0.6711448571428571	0.1034797142857143	0.2515678571428572	0.3550475714285714	1.7566787142857143	1.9138917142857144	2.4245133066712428	2.991627756080556
male	Flexitarian 50%	17.705378000000003	331.4176887142857	91.28266828571428	2337.1088	75.41016314285714	20.255767042857144	24.302774285714285	3621.9377	0.1828285714285714	0.3529	0.6737571428571429	0.0673714285714285	0.0854892857142857	0.2745714285714286	0.52478	0.8848407142857143	7.7386161428571425	8.460626142857143	0.72201	0.3575585714285714	2.534541	0.105225	0.7293018571428572	0.0	0.0	3.726626428571429	0.438562	0.6763944285714286	4.165188428571429	1.8890621428571428	2.9039121428571426	0.0	1.01485	7.069100571428572	7.745495	0.0564734285714285	0.1645732857142857	0.4699084285714286	0.1740999999999999	0.724638	0.8987379999999999	0.0210892857142857	0.3077142857142857	0.3288035714285714	1.753923428571429	1.9184967142857143	2.3662802794143403	3.264018376649205
male	Flexitarian 50%	17.263114857142856	317.2006991428571	81.0426932857143	2348.1566142857146	75.2127127142857	21.425860685714287	24.001028571428574	3561.402	0.306255	0.0853837142857142	0.4239672857142857	0.0028571428571428	0.0541852857142857	0.0068285714285714	0.6965845714285714	0.7575984285714286	7.696826142857143	8.546172571428572	0.8493464285714286	0.7879428571428571	1.6122502857142855	0.0	0.7686734285714286	0.0	0.0	3.168866571428571	0.9299772857142856	0.7078431428571428	4.098843857142858	2.0716807142857143	2.791895	0.0	0.7202142857142857	6.890738857142857	7.598582	0.05717	0.1736808571428571	0.634664	0.2639322857142857	0.6036508571428572	0.8675831428571429	0.1143107142857142	0.1084335714285714	0.2227442857142857	1.782161428571429	1.9558422857142852	2.016471196923023	3.996591691197915
male	Flexitarian 50%	17.56259357142857	340.861406	78.64324242857143	2379.712628571429	72.46621357142857	20.08266007142857	22.92773571428572	4021.3677857142857	0.1244334285714285	0.2096505714285714	0.5109861428571428	0.1769021428571428	0.1157142857142857	0.0260557142857142	0.6863657142857144	0.8281357142857143	7.997624428571427	8.897824428571427	0.9002	0.2229142857142856	1.1960867142857143	0.0	0.8118007142857143	0.0	0.7620897142857144	2.9928914285714288	1.076348	0.7130321428571429	3.3071497142857145	2.3630821428571425	2.859082142857143	0.7620897142857144	0.496	6.928321571428572	7.641353714285715	0.2486424285714286	0.1766122857142857	0.529551	0.029409	0.3867461428571428	0.4161551428571428	0.1194894285714286	0.3261508571428572	0.4456402857142857	1.6399888571428571	1.816601142857143	2.174988757946307	4.213113751477939
male	Flexitarian 50%	16.565699142857145	318.1091338571428	84.41420357142856	2374.959128571429	73.95392871428571	21.432939828571428	25.81658857142857	3515.211342857143	0.4368275714285713	0.1605308571428571	0.7202324285714286	0.1147734285714285	0.1188	0.0925142857142857	0.6712285714285714	0.8825428571428571	6.795271857142857	7.793396428571429	0.9981245714285716	0.0060748571428571	1.1670285714285715	0.0	0.9871292857142856	0.3803428571428572	0.902977	3.4435525714285715	0.6682322857142857	0.722982	2.828465	2.524378571428571	2.8765257142857146	1.2833198571428572	0.3521471428571429	6.988310571428571	7.711292571428571	0.1309098571428571	0.1814282857142857	0.5291525714285715	0.0512572857142857	0.6423231428571429	0.6935804285714287	0.0669898571428571	0.2875524285714285	0.3545422857142857	1.7081851428571428	1.8896134285714288	2.322521171326742	4.158116669905518
male	Flexitarian 50%	17.73328442857143	303.53245928571425	84.41211157142857	2377.4895285714288	77.76476685714286	22.22312898571429	25.91782428571429	3922.112071428572	0.3930821428571428	0.1526857142857142	0.549025	0.0019285714285714	0.4458664285714286	0.3500007142857143	0.2432274285714286	1.039094571428571	5.745066285714286	8.12292342857143	2.3778571428571427	0.3299428571428571	1.5007637142857142	0.0	1.4955268571428573	0.0	0.0	3.3262334285714283	0.6685358571428572	0.8521364285714286	3.994769285714285	2.858616428571428	2.894544	0.0	0.0359275714285714	6.889313285714287	7.741449714285714	0.1623281428571428	0.2066938571428571	0.4480597142857143	0.2153992857142857	0.3092705714285714	0.5246698571428572	0.5122185714285714	0.1587428571428571	0.6709614285714285	1.8060191428571428	2.012713	2.731596077872465	3.62301205148165
male	Flexitarian 50%	16.89697285714286	328.63520071428576	89.16572757142856	2372.345528571429	73.31370871428571	19.980890342857144	26.51574285714286	3279.8441428571427	0.3320177142857143	0.350505	0.7056370000000001	0.0	0.2699142857142857	0.5240714285714285	0.252475	1.0464607142857143	7.164520714285715	8.511367142857143	1.3468464285714286	0.3134285714285714	1.4900684285714283	0.0	1.1030737142857143	0.0	0.3690244285714286	3.275595142857143	0.7402080000000001	0.6725774285714287	3.646778714285714	1.9885465714285715	2.8977454285714286	0.3690244285714286	0.9091988571428572	6.913548571428572	7.586126	0.0017857142857142	0.1666068571428571	0.386461	0.0334315714285714	0.8509081428571429	0.8843397142857145	0.0995214285714285	0.4053392857142857	0.5048607142857143	1.7774471428571428	1.944054	2.7569253237002864	2.752493678844795
male	Flexitarian 50%	16.80855957142857	308.583125	81.71530171428572	2349.073014285714	77.60219542857143	22.333747957142855	26.512094285714287	3677.4501571428577	0.3991554285714285	0.057574	0.4998985714285714	0.0	0.2418428571428571	0.186	0.5137428571428572	0.9415857142857142	7.615105	8.476340714285714	0.8612357142857142	0.7892554285714286	1.6134587142857144	0.0	0.3787022857142857	0.0	0.3438609999999999	3.1252774285714287	1.0028474285714286	0.7635957142857144	3.784263857142857	2.0851132857142853	2.769581	0.3438609999999999	0.6844677142857142	6.897705857142857	7.661301571428572	0.3127615714285713	0.1895568571428571	0.6009347142857143	0.1125082857142857	0.4394191428571429	0.5519274285714286	0.0582472857142857	0.0557142857142857	0.1139615714285714	1.5795852857142856	1.769142142857143	2.5052055336283985	4.020658945521677
male	Flexitarian 50%	15.627404428571428	313.10324728571425	81.57872742857144	2384.5141857142858	75.56166585714287	22.730645385714286	21.15641857142857	3881.730428571428	0.4748521428571429	0.0212571428571428	0.5841807142857143	0.003	0.2301019999999999	0.4846571428571428	0.3151667142857143	1.0299258571428571	7.088465285714285	7.844265285714285	0.7557999999999999	0.0138857142857142	3.4634522857142858	0.0	0.108	0.0	0.3108979999999999	3.896236	0.2793342857142857	0.8552312857142857	3.8646722857142857	2.5469428571428567	2.6434571428571423	0.3108979999999999	0.0965142857142857	6.819027428571429	7.674258714285714	0.1715281428571428	0.2120224285714285	0.5707011428571429	0.0846571428571428	0.5149877142857143	0.5996448571428571	0.1419654285714286	0.13775	0.2797154285714286	1.6215895714285715	1.833612	2.699517010931361	2.858384726501312
male	Flexitarian 50%	16.62841042857143	318.2159984285714	83.85976757142858	2359.568371428572	82.94360071428571	22.187035842857146	22.14473857142857	4076.754514285715	0.3253707142857142	0.3410678571428571	0.7164385714285714	0.0042857142857142	0.2244071428571428	0.1427435714285714	0.522	0.8891507142857142	7.2153091428571425	7.926942285714285	0.7116331428571429	0.6518050000000001	1.7487964285714284	0.0644	0.7203732857142857	0.0	0.0	3.1853747142857145	1.0251727142857143	0.7878568571428571	4.210547428571429	1.7992178571428568	2.6488678571428568	0.0	0.8496499999999999	6.859415285714285	7.647272142857142	0.1079677142857142	0.1971292857142857	0.7925188571428572	0.1513458571428571	0.4247805714285714	0.5761264285714286	0.1345634285714285	0.2130894285714286	0.3476528571428571	1.8242658571428567	2.0213951428571426	2.3551731035118	3.9541508517786648
male	Flexitarian 50%	19.110165285714288	315.61578657142854	76.65799128571429	2352.865185714286	73.13323257142856	19.714212142857143	22.906908571428573	3501.0588428571427	0.1376347142857143	0.4824947142857142	0.8198115714285714	0.1996821428571428	0.0802851428571428	0.0360642857142857	0.6769251428571429	0.7932745714285714	6.816044	7.679806571428571	0.8637625714285715	0.2461285714285714	1.7294642857142857	0.0	0.3146085714285714	0.0	0.7802708571428572	3.0704722857142857	1.0206997142857144	0.7589275714285714	3.310901142857143	2.756084	2.764082857142857	0.7802708571428572	0.0079988571428571	6.8552548571428575	7.614182428571428	0.1995142857142857	0.1887702857142857	0.5518477142857143	0.0633214285714285	0.3987111428571429	0.4620325714285714	0.2187857142857143	0.3446157142857143	0.5634014285714286	1.7767959999999998	1.9655662857142857	2.107203634756245	4.022809563802159
male	Flexitarian 50%	16.534935714285716	308.9305648571429	82.86775385714286	2339.2404142857145	70.64926	21.591232628571422	23.637201428571423	3517.066714285714	0.3489061428571429	0.1621242857142857	0.595531	0.0	0.13509	0.0647214285714285	0.5508465714285714	0.7506579999999999	6.8632918571428565	7.551869714285714	0.6885778571428572	0.0697502857142857	0.9808495714285714	0.0	2.2815842857142856	0.0	0.6535607142857144	3.985744857142857	0.1193594285714285	0.588388	3.451543571428572	1.8938278571428573	2.765762714285714	0.6535607142857144	0.871934857142857	6.870867	7.459255	0.0905	0.1461074285714285	0.5081118571428571	0.2595117142857143	0.4705342857142857	0.730046	0.140474	0.3946737142857143	0.5351477142857143	1.8638055714285715	2.009913	2.005613647638941	3.665380903345616
male	Flexitarian 50%	17.076397285714286	308.6638072857143	84.39301499999999	2425.667514285714	77.51461985714286	22.35997861428572	23.432277142857146	3735.477057142857	0.3986051428571429	0.1687874285714285	0.6369462857142857	0.0547285714285714	0.1153244285714285	0.2728	0.507293	0.8954174285714286	6.992106285714286	8.093785857142857	1.1016795714285714	0.5056642857142857	2.1840244285714285	0.0	0.6281749999999999	0.0	0.0	3.317863714285714	0.7641211428571429	0.6304925714285714	4.081984857142857	1.9132152857142857	2.8395032857142857	0.0	0.926288	6.921488142857143	7.551980714285714	0.06891	0.1564037142857142	0.8150438571428572	0.0345145714285714	0.4043355714285714	0.4388501428571428	0.098025	0.261275	0.3593	1.682104	1.8385077142857145	2.307141805549302	3.2084850093045967
male	Flexitarian 50%	16.975309285714285	317.49037257142857	79.54190985714285	2378.5811857142858	77.48920071428572	20.701821142857145	24.080252857142856	3945.4785857142856	0.498061	0.1339568571428571	0.6570830000000001	0.0028571428571428	0.2957142857142857	0.06745	0.4024558571428571	0.7656201428571429	6.2306548571428575	7.621129857142857	1.390475	1.2052142857142858	1.1812357142857144	0.0	0.8810527142857142	0.0	0.2782851428571428	3.5457878571428574	0.5721028571428572	0.6895062857142857	3.8396055714285713	2.0972251428571425	2.856426285714285	0.2782851428571428	0.7592011428571428	6.974317	7.663823285714286	0.1065795714285714	0.1709028571428571	0.7990402857142858	0.1973214285714285	0.225578	0.4228994285714286	0.2094714285714285	0.1875892857142857	0.3970607142857142	1.72558	1.8964828571428567	2.0117563872095343	3.669047261505828
male	Flexitarian 50%	17.186976285714287	326.9551617142857	78.54960985714285	2368.0084142857145	75.21570414285715	20.43396204285714	23.05205571428572	3367.3479857142856	0.2562351428571429	0.3118145714285714	0.5680497142857143	0.0	0.0550619999999999	0.1401285714285714	0.8132854285714286	1.0084760000000002	6.599990571428571	7.759814857142857	1.1598242857142858	0.7021142857142857	2.032485714285714	0.0	0.830842142857143	0.0	0.0	3.565442142857143	0.4544285714285713	0.5980347142857143	4.019870714285714	2.333082857142857	2.6961462857142857	0.0	0.3630634285714286	6.716017	7.314051714285715	0.4674642857142857	0.1483294285714285	0.3539248571428571	0.1319425714285714	0.5050867142857143	0.6370292857142859	0.0923822857142857	0.3339795714285714	0.4263618571428571	1.8847802857142857	2.033109714285714	2.661719849463132	4.58374336495631
male	Flexitarian 50%	16.053301714285716	331.6653501428572	81.210402	2350.2188142857144	74.01130971428572	18.626740028571422	26.20331857142857	4160.4650142857145	0.1824571428571428	0.2124691428571428	0.514842	0.103674	0.1458138571428571	0.0703	0.4861881428571429	0.7023020000000001	7.334713285714286	8.483816857142857	1.1491035714285716	0.5089321428571428	1.5696928571428572	0.0	1.5749535714285714	0.0	0.0	3.653578571428572	0.4368814285714285	0.6522377142857143	4.09046	2.1828782857142857	2.734019285714285	0.0	0.551141	6.824479285714285	7.476717	0.1049142857142857	0.1599505714285714	0.5875222857142858	0.2947285714285714	0.3543428571428572	0.6490714285714285	0.09035	0.4248142857142857	0.5151642857142857	1.8566722857142857	2.016622857142857	1.8676505665426888	3.3613997777483537
male	Flexitarian 50%	17.956563142857142	323.7379738571429	81.00515142857144	2359.802571428572	74.73686614285714	21.902957085714284	23.86303	3614.509614285714	0.5128661428571428	0.0502739999999999	0.5928189999999999	0.0012857142857142	0.1134725714285714	0.2252842857142857	0.4862954285714286	0.8250522857142857	6.866886142857142	8.603414714285714	1.7365285714285714	0.2118	1.5862805714285717	0.0	1.2736537142857145	0.0	0.5953962857142857	3.6671305714285714	0.4578637142857142	0.7815131428571428	3.529598	2.2407612857142856	2.7772572857142857	0.5953962857142857	0.536496	6.902251571428572	7.683764714285714	0.2486388571428571	0.1961071428571428	0.5554138571428572	0.3637035714285714	0.397347	0.7610505714285714	0.0635765714285714	0.0077142857142857	0.0712908571428571	1.636394142857143	1.832501285714286	2.1851729666489046	3.177003064057781
male	Flexitarian 50%	16.204922285714286	306.31206285714285	85.78678657142858	2372.598371428572	76.40892442857144	22.0008967	24.36519857142857	3596.9220285714287	0.315715	0.2859285714285713	0.8551628571428571	0.230805	0.017	0.32815	0.4913114285714285	0.8364614285714286	6.613354	8.407339714285714	1.7939857142857143	0.4571071428571428	2.725663142857143	0.0	0.2145061428571428	0.0	0.0	3.3972764285714283	0.7642037142857143	0.6953858571428572	4.161480142857143	2.653023571428572	2.713195	0.0	0.0601714285714285	6.874675142857143	7.570061	0.284075	0.1720189999999999	0.4343861428571429	0.18934	0.4807905714285714	0.6701305714285715	0.1444014285714285	0.20194	0.3463414285714286	1.7349331428571428	1.906952142857143	2.2034424332103257	2.6780313658046966
male	Flexitarian 50%	16.971023857142857	319.59536014285715	83.32890657142858	2333.979257142857	76.67465314285714	20.380158814285718	25.181422857142856	3719.8062	0.4879364285714286	0.2270714285714285	0.7394935714285714	0.0012857142857142	0.2433714285714285	0.4738474285714286	0.2091214285714286	0.9263402857142856	5.998235857142857	8.669066714285714	2.670830857142857	0.3177142857142857	1.4133862857142856	0.0	1.5028681428571429	0.2465999999999999	0.2015697142857142	3.682138428571428	0.4735097142857143	0.7025648571428571	3.707478428571428	2.552415142857143	2.739143714285714	0.4481697142857143	0.1867285714285713	6.894791857142857	7.597356714285715	0.1486085714285714	0.1747768571428571	0.6699694285714287	0.0602964285714285	0.6548201428571429	0.7151165714285714	0.0908571428571428	0.1708785714285714	0.2617357142857143	1.7954302857142856	1.9702071428571428	2.480581936619977	2.4233980216301103
male	Flexitarian 50%	15.891689	319.75683914285713	83.74364014285713	2370.992485714286	76.73611542857144	22.16850357142857	24.284032857142854	3776.6677571428568	0.3228272857142857	0.3545844285714286	0.7335831428571428	0.0	0.1581428571428571	0.0806742857142857	0.6313428571428572	0.87016	7.381534285714286	8.395130142857143	1.0135958571428572	0.6687714285714286	2.144656714285714	0.0	0.0426061428571428	0.0	0.6368142857142859	3.4928485714285715	0.6723165714285715	0.5927142857142857	3.528350857142857	1.9276018571428573	2.7338018571428573	0.6368142857142859	0.8061999999999999	6.898967	7.491681285714286	0.2249	0.1438857142857143	0.4560765714285714	0.0718672857142857	0.5097039999999999	0.5815712857142857	0.0275428571428571	0.3637142857142857	0.3912571428571429	1.653805	1.7976907142857144	2.293765177565122	4.1622111786653
male	Flexitarian 50%	15.604347285714288	322.8495072857143	75.63962828571428	2341.513414285714	76.30966457142857	20.119993271428573	23.58113142857143	3710.1850285714286	0.2669714285714286	0.2762197142857142	0.5431911428571429	0.0	0.0244774285714285	0.4003141428571428	0.5993895714285715	1.024181142857143	6.652558285714286	8.690936285714285	2.038378	0.2222142857142857	1.3250642857142856	0.0887999999999999	1.1386	0.0	0.8290928571428572	3.6037714285714286	0.5506181428571428	0.7209892857142857	3.325296714285714	2.7090674285714287	2.7090674285714287	0.8290928571428572	0.0	6.863457	7.584446285714286	0.0773902857142857	0.1773464285714285	0.7060264285714286	0.1008314285714285	0.0572035714285714	0.1580349999999999	0.6459512857142856	0.2207142857142857	0.8666655714285714	1.808117285714285	1.9854637142857143	2.733758475951259	3.3304688550669304
male	Flexitarian 50%	17.040745571428573	303.7627788571429	77.93273885714287	2335.899257142857	76.37880485714287	21.44177744285714	23.294690000000003	3308.2954142857147	0.2327238571428571	0.0353607142857142	0.4219488571428571	0.1536928571428571	0.3434052857142857	0.3332285714285714	0.3039521428571428	0.980586	6.6144244285714295	8.199281571428571	1.584857142857143	0.8023777142857141	2.1371095714285717	0.0	0.0	0.1617428571428571	0.1186285714285714	3.219858714285714	0.8551142857142858	0.751113	3.794601571428572	2.800442857142857	2.8461611428571425	0.2803714285714286	0.0457182857142857	6.921134142857143	7.672247142857143	0.0054707142857142	0.1850444285714285	0.3574368571428571	0.4322207142857143	0.5563974285714286	0.9886181428571428	0.14625	0.1593857142857142	0.3056357142857143	1.657161428571429	1.8422058571428568	2.623684425284779	3.4641767329642907
male	Flexitarian 50%	17.962217428571428	329.4399845714285	81.88461385714287	2342.669385714286	73.50127628571428	20.45052868571429	22.414160000000003	3543.6042	0.1455347142857142	0.4090477142857142	0.7617192857142856	0.1285654285714285	0.132375	0.0008571428571428	0.6770254285714287	0.8102575714285715	6.569343714285714	8.456418	1.8870742857142857	0.743532142857143	1.030838857142857	0.0	1.6818107142857142	0.0	0.2232	3.6793817142857135	0.4428571428571429	0.9271267142857144	3.8990388571428576	1.8231248571428569	2.747124857142857	0.2232	0.924	6.869363714285714	7.796490428571428	0.065676	0.2317682857142857	0.5862641428571429	0.0925457142857142	0.6027544285714285	0.6953001428571428	0.1741477142857142	0.1378714285714286	0.3120191428571429	1.6592594285714284	1.8910277142857144	2.161683527479278	4.318793517702458
male	Flexitarian 50%	17.485178714285716	307.23687228571424	83.061149	2392.8804285714286	78.736905	21.8397876	26.3493	3475.882285714285	0.3831478571428571	0.3040321428571428	0.7732657142857143	0.0	0.0887142857142857	0.2914857142857143	0.5131107142857143	0.8933107142857144	5.322225142857143	8.228071571428572	2.9058464285714285	0.2083965714285714	1.8999	0.0	0.6172500000000001	0.1617428571428571	0.9498571428571428	3.837146571428572	0.2964214285714286	0.8580500000000001	3.021968	2.4143	2.7131142857142856	1.1116	0.2988142857142857	6.8466822857142855	7.704732285714286	0.1105248571428571	0.2137071428571428	0.938676	0.2061777142857142	0.4355718571428571	0.6417495714285714	0.0	0.2171142857142857	0.2171142857142857	1.9080647142857143	2.121771857142857	2.333251548059562	3.1438313465964485
male	Flexitarian 50%	16.646638714285714	322.959267	86.90595714285713	2347.295985714285	76.20298785714286	21.86697402857143	23.16790142857143	3388.7838571428574	0.3150571428571428	0.4213785714285714	0.8184357142857142	0.0	0.0933035714285714	0.0606769999999999	0.5162587142857143	0.6702392857142857	7.802417571428571	8.919203285714286	1.116785714285714	0.5239857142857142	2.268928142857143	0.0	0.6069737142857142	0.0	0.5061	3.9059875714285712	0.1881627142857143	0.7407892857142857	3.588050285714285	1.834279	2.779879	0.5061	0.9456	6.874029285714285	7.614818571428572	0.0247557142857142	0.1794607142857142	0.3181657142857143	0.1841488571428571	0.5399168571428572	0.7240657142857143	0.2153571428571428	0.3335714285714286	0.5489285714285714	1.6159157142857143	1.7953764285714284	1.7846047371991602	3.246087676118075
male	Flexitarian 50%	15.557857714285714	313.2815198571429	84.15022214285715	2380.306857142857	77.47299171428571	23.076712657142856	24.732255714285717	3726.160042857143	0.3498597142857143	0.3782675714285713	0.7594592857142857	0.0178111428571428	0.1738714285714285	0.05804	0.6135151428571428	0.8454265714285715	7.488086571428572	8.13010757142857	0.642021	0.0576	2.468870285714285	0.0	0.9247722857142856	0.0	0.0	3.451242571428572	0.4875608571428572	0.7577368571428572	3.9388034285714286	2.327656714285714	2.8948567142857144	0.0	0.5671999999999999	6.833660142857143	7.591397	0.2166562857142857	0.1894322857142857	0.819288	0.1160642857142857	0.3654148571428571	0.4814791428571428	0.1007045714285714	0.1758857142857142	0.2765902857142857	1.7940137142857142	1.9834460000000005	2.2198465948087844	4.134900554238264
male	Flexitarian 50%	16.703123142857145	310.2611962857142	80.64693828571428	2372.3243	76.55513357142857	21.05247247142857	22.819620000000004	3392.489928571428	0.2052642857142857	0.53635	0.7750428571428571	0.0	0.2275115714285714	0.0531428571428571	0.6489372857142858	0.9295917142857144	6.734111	7.756999	1.0228879999999998	0.0888811428571428	1.9713535714285717	0.0	1.5265375714285714	0.0	0.0590142857142857	3.645786571428571	0.4261842857142858	0.7881754285714286	4.012956571428572	2.393225857142857	2.767625857142857	0.0590142857142857	0.3744	6.8395967142857135	7.627772142857142	0.1001998571428571	0.1973831428571428	0.4052128571428572	0.2835785714285714	0.4496727142857142	0.7332512857142858	0.2758571428571428	0.1625571428571428	0.4384142857142857	1.6770782857142856	1.8744614285714287	2.449053113980122	4.618091512313773
male	Flexitarian 50%	17.224346285714287	313.44407842857146	85.41361914285714	2348.768428571429	75.21382157142857	19.845756242857146	23.00377142857143	3659.531657142857	0.4749367142857142	0.0816574285714285	0.6555655714285714	0.0788571428571428	0.1546928571428571	0.5708571428571428	0.0571142857142857	0.7826642857142857	6.280212	8.502854571428571	2.222642571428572	0.7776528571428571	1.2944714285714287	0.0	1.4589307142857142	0.0	0.1534285714285714	3.684483571428572	0.5050838571428572	0.6275198571428572	4.036138857142857	1.6180642857142855	2.499635714285714	0.1534285714285714	0.8815714285714285	6.689203142857143	7.316723	0.1702844285714285	0.1560324285714285	0.6940814285714286	0.181106	0.2634457142857143	0.4445517142857143	0.13132	0.3056321428571428	0.4369521428571428	1.7458697142857142	1.9019021428571428	2.0826454094878537	1.1272244864618717
male	Flexitarian 50%	16.080673714285716	331.84081285714285	95.45762728571428	2380.508842857143	74.11898528571429	20.84470667142857	28.68174857142857	4083.4234	0.282425	0.288316	0.7341031428571428	0.1456547142857142	0.1341	0.6845114285714285	0.3181857142857143	1.1367971428571428	6.874855857142856	8.565438	1.6905821428571428	0.4431714285714286	1.318572	0.04375	1.4678	0.0	0.1685798571428571	3.4418732857142857	0.6549405714285715	0.7282834285714286	3.928234	2.2123955714285715	2.825691571428571	0.1685798571428571	0.613296	6.922505428571428	7.6507888571428575	0.3333959999999999	0.1815748571428571	0.3670834285714286	0.2252767142857143	0.4874294285714286	0.7127061428571428	0.2874624285714285	0.2870242857142857	0.5744867142857143	1.9876722857142857	2.169247142857143	2.984648498230141	2.3749424185233767
male	Flexitarian 50%	17.658001857142857	315.6214222857143	91.95493157142856	2411.366471428571	76.59511542857142	21.23676815714286	26.56111428571429	3851.097314285714	0.4201978571428572	0.2804859999999999	0.7504484285714286	0.0028571428571428	0.4279188571428571	0.0725714285714285	0.2044972857142857	0.7049875714285714	6.024573142857143	8.801031142857143	2.7764580000000003	1.1223171428571428	1.974411	0.0	0.2500022857142857	0.2532428571428571	0.2285714285714286	3.8285447142857145	0.1744845714285714	0.5063805714285714	3.521215	1.2560948571428572	2.9628194285714287	0.4818142857142857	1.7067245714285717	6.9658487142857135	7.472229285714286	0.0189	0.1243017142857142	0.6843254285714286	0.0428037142857142	0.4185078571428571	0.4613115714285714	0.0954535714285714	0.5472892857142858	0.6427428571428572	1.8072798571428568	1.9315815714285716	1.8272512177786948	3.278307913533769
male	Flexitarian 50%	15.436528285714283	321.9849871428572	81.13545371428572	2348.315457142857	72.06320414285713	17.6676095	26.249447142857143	3795.319985714286	0.4565471428571429	0.3145482857142856	0.813878	0.0178111428571428	0.0169428571428571	0.0129642857142857	0.8567544285714286	0.8866615714285714	7.061445999999999	8.47358742857143	1.4121414285714289	0.0089674285714285	2.666449857142857	0.0	0.5202342857142858	0.0	0.3770357142857143	3.5726872857142853	0.6152420000000001	0.7542000000000001	3.810893571428572	2.422323571428571	2.7908307142857143	0.3770357142857143	0.3685071428571428	6.97876	7.732959999999999	0.1156264285714285	0.1884428571428571	0.326651	0.0869822857142857	0.6478632857142858	0.7348455714285714	0.1694207142857142	0.3163524285714286	0.4857731428571429	1.662896142857143	1.851339	2.359834069384764	4.650659705113116
male	Flexitarian 50%	17.005325857142857	339.546349	81.39085857142857	2373.7524285714285	72.71285057142858	18.678712342857143	22.98455285714286	3299.243857142857	0.4545061428571428	0.4512058571428571	0.9749891428571428	0.0692771428571428	0.1385978571428571	0.1810857142857142	0.6371857142857144	0.9568692857142856	7.310957428571428	8.280191142857143	0.9692337142857144	0.3732499999999999	2.0158254285714285	0.0	1.010006	0.0	0.5376857142857143	3.936767142857143	0.1843857142857143	0.5757051428571429	3.5834671428571427	2.786725	2.861125	0.5376857142857143	0.0744	6.982277857142857	7.557982999999999	0.167817	0.1435314285714286	0.5526344285714285	0.0501951428571428	0.4383165714285714	0.4885117142857143	0.4785651428571428	0.1021428571428571	0.5807080000000001	1.789671142857143	1.9332025714285717	2.519400491698887	4.085217365609255
male	Flexitarian 50%	18.44805142857143	320.1370417142857	85.59202757142857	2376.4064	68.06027471428571	18.80196767142857	25.85349142857143	3571.7855571428568	0.5173828571428571	0.2013385714285714	0.73155	0.0	0.1329035714285714	0.1628571428571428	0.6121607142857144	0.9079214285714288	7.314667714285714	8.552661857142857	1.237994142857143	0.004628	1.9312245714285712	0.0	1.0923225714285714	0.0	0.7114328571428571	3.739608	0.4172071428571429	0.9310571428571428	3.445382285714285	2.341259571428572	2.774987285714285	0.7114328571428571	0.4337277142857143	6.931802428571428	7.862859571428571	0.0400855714285714	0.2301285714285714	1.1511715714285715	0.0305465714285714	0.4026594285714285	0.433206	0.1395442857142857	0.1629464285714286	0.3024907142857143	1.9269538571428573	2.1570824285714285	2.387852906208058	3.91907022781481
male	Flexitarian 50%	17.990474142857146	316.4667462857143	78.11583728571429	2380.1225857142854	73.33886685714286	18.64618874285714	22.465641428571427	3425.1984285714284	0.3795942857142857	0.1652142857142857	0.5448085714285714	0.0	0.2075142857142857	0.2718571428571429	0.5536357142857142	1.0330071428571428	7.610476714285714	8.937464285714286	1.3269875714285713	0.5534374285714286	1.821809142857143	0.0	1.084042857142857	0.0	0.0248571428571428	3.4841465714285715	0.4388971428571429	0.9232705714285714	3.898186571428572	2.6381892857142857	2.687903571428571	0.0248571428571428	0.0497142857142857	6.610947285714286	7.534217857142857	0.3901455714285714	0.2312951428571428	0.6240374285714286	0.1517778571428571	0.292109	0.4438868571428571	0.0179691428571428	0.2714571428571429	0.2894262857142857	1.747496142857143	1.9787912857142855	2.7125891252864096	3.997430660549231
male	Flexitarian 50%	16.038042	328.3034827142857	76.69139600000001	2332.682514285714	72.44239857142857	19.93333447142857	20.99635571428572	3705.826614285714	0.2639308571428571	0.3387571428571428	0.6026879999999999	0.0	0.0166857142857142	0.3509714285714285	0.586046	0.9537031428571427	7.763097714285714	8.82850257142857	1.0654048571428572	0.6850912857142857	1.6692214285714289	0.0	1.0201038571428571	0.34	0.0	3.714416571428572	0.4210687142857142	0.8823184285714285	3.795485285714286	2.4878497142857143	2.877564	0.34	0.3897142857142857	7.013049285714286	7.8953677142857135	0.4123502857142856	0.2245244285714285	0.4385128571428572	0.1191547142857143	0.316033	0.4351877142857143	0.1385354285714285	0.2274857142857143	0.3660211428571429	1.652072	1.8765964285714285	2.555274713276761	3.2298207674774138
male	Flexitarian 50%	17.617484428571426	323.4172477142857	83.58168357142857	2331.8008	65.066779	18.063020942857143	27.583637142857143	3672.043471428572	0.3601157142857142	0.1461787142857143	0.5267801428571428	0.0067714285714285	0.4007607142857142	0.0189771428571428	0.6487071428571429	1.068445	6.686158857142857	8.72953742857143	2.0433785714285717	0.0628571428571428	1.0570800000000002	0.0	1.8955022857142856	0.0	0.7464125714285714	3.761852	0.3199457142857143	0.618011	3.3353851428571426	1.9365554285714288	2.7380697142857144	0.7464125714285714	0.8015142857142857	6.8198674285714285	7.437878428571429	0.0504985714285714	0.1534915714285714	0.5010484285714286	0.0258822857142857	0.5984991428571428	0.6243814285714286	0.07425	0.4032321428571429	0.4774821428571429	1.6534105714285714	1.8069021428571428	2.8637871854233863	5.0
male	Flexitarian 50%	16.551348714285716	322.7299221428571	90.34410914285716	2333.219614285714	74.25016728571428	20.00663005714286	25.349492857142856	3725.860342857143	0.2338997142857142	0.1648245714285714	0.5382457142857142	0.0	0.0358928571428571	0.3281	0.4336221428571428	0.7976150000000001	7.090114142857142	8.551702571428573	1.4615884285714285	0.2377605714285714	2.389503714285714	0.0	1.240173571428571	0.0	0.018	3.885437857142857	0.2703302857142857	0.6282677142857143	4.137768142857143	2.072792857142857	2.771928285714285	0.018	0.6991354285714285	6.927696428571429	7.5559641428571425	0.3636235714285714	0.1582574285714285	0.392107	0.1532537142857143	0.5312195714285715	0.6844732857142857	0.1144151428571428	0.2228428571428571	0.337258	1.777461857142857	1.9357192857142853	2.1365728795855867	2.515381520053225
male	Flexitarian 50%	18.03079757142857	325.95491214285715	86.52598185714285	2364.9596857142856	75.58778400000001	22.067906385714284	20.08092142857143	3934.211657142857	0.3520501428571428	0.0633249999999999	0.6958968571428572	0.2068074285714285	0.1728057142857142	0.231	0.4528388571428571	0.8566445714285714	8.328824	8.635958	0.3071339999999999	0.2364748571428571	2.3089107142857146	0.0	0.9773061428571428	0.0	0.0	3.522691714285714	0.6269518571428572	0.8733339999999999	4.149643571428571	1.7623641428571428	2.6151641428571426	0.0	0.8528	6.764807714285714	7.638141714285714	0.0613571428571428	0.2204848571428571	0.6619349999999999	0.0838428571428571	0.2095004285714285	0.2933432857142857	0.0464267142857142	0.7610857142857144	0.8075124285714287	1.824147857142857	2.0446327142857146	2.2638984519566985	3.3068458587678253
male	Flexitarian 50%	16.22239742857143	326.94198785714286	83.10224257142856	2393.1209000000003	68.62485057142858	19.614344257142857	20.29697285714286	3300.1958285714286	0.4955678571428571	0.1923071428571428	0.7479892857142857	0.0	0.1191167142857142	0.2909128571428571	0.4451571428571429	0.8551867142857142	6.974673	7.897544714285714	0.9228717142857142	0.2693645714285714	2.0429827142857144	0.0	0.5757718571428571	0.1688285714285714	0.4704125714285714	3.5273602857142854	0.5089807142857143	0.7784044285714286	3.397099857142857	2.432361285714286	2.861618428571429	0.639241142857143	0.4292571428571429	6.897959428571428	7.676363857142857	0.0866462857142857	0.1927984285714285	0.6051610000000001	0.0827051428571428	0.4551582857142857	0.5378634285714287	0.3538355714285714	0.086915	0.4407505714285714	1.6704212857142855	1.8632197142857143	2.2334504555476964	2.947374373892148
male	Flexitarian 50%	17.27216357142857	322.3886822857143	84.61884557142857	2380.005157142857	72.58496014285716	21.390081414285717	25.866047142857145	3504.786071428571	0.2792867142857143	0.0650671428571428	0.4911058571428571	0.1385542857142857	0.1188	0.18	0.6620045714285714	0.9608045714285712	6.937027857142858	7.738427857142857	0.8014	0.2671751428571428	2.4096702857142858	0.0	0.5163428571428571	0.0	0.0104837142857142	3.203672	0.9705265714285716	0.9856608571428572	4.163714857142858	2.472758285714286	2.805358571428571	0.0104837142857142	0.3326002857142857	6.979557142857144	7.965218	0.2497051428571428	0.2442488571428571	0.2878708571428571	0.050835	0.4265687142857143	0.4774037142857143	0.420044	0.2039285714285714	0.6239725714285714	1.6389522857142858	1.883201142857143	2.5231157812437157	4.100855459730967
male	Flexitarian 50%	16.929835714285712	323.27027257142856	91.27448314285714	2374.3944	74.037774	20.273539042857145	23.014927142857143	3857.7285857142856	0.2590244285714286	0.3846861428571428	0.8622105714285714	0.1465	0.411473	0.1553714285714285	0.4445905714285714	1.011435	6.853797571428572	8.394368142857143	1.5405705714285711	0.4051279999999999	2.705993142857143	0.0	0.0	0.0	0.0	3.111121142857143	1.0867142857142855	0.5622631428571429	4.1978354285714286	1.83392	2.643662857142857	0.0	0.8097428571428572	6.841498285714286	7.403761428571428	0.2085404285714285	0.1346491428571428	0.5791988571428571	0.0306928571428571	0.4514448571428571	0.4821377142857143	0.1515624285714285	0.3200714285714285	0.4716338571428571	1.7415108571428572	1.87616	2.662349923837421	4.506746917385393
male	Flexitarian 50%	15.68696742857143	312.1514287142857	85.11805728571429	2343.6648142857143	70.64592785714287	21.84682144285714	24.222925714285715	3721.2881857142856	0.2966135714285714	0.3351258571428571	0.8052835714285714	0.1089795714285714	0.333434	0.1492851428571428	0.488566	0.9712851428571428	6.325716999999999	7.810802571428572	1.4850855714285716	0.141	1.1371842857142858	0.0	1.9035535714285716	0.0	0.336636	3.518373857142857	0.6615131428571429	0.6996785714285715	3.843251	1.944072571428572	2.799197142857143	0.336636	0.8551245714285713	6.979084142857142	7.678762714285715	0.4062701428571428	0.1747371428571428	0.5245988571428571	0.1523237142857142	0.1986978571428571	0.3510215714285714	0.183119	0.4622542857142857	0.6453732857142856	1.9272638571428573	2.102001	2.5901878570068804	4.384159346238059
male	Flexitarian 50%	17.08504442857143	320.9540927142857	83.99436928571428	2337.1283	78.55881714285714	22.380221242857143	26.04384142857143	3795.1247714285714	0.4555167142857143	0.0389992857142857	0.6519438571428572	0.1352558571428571	0.2740755714285714	0.0888785714285714	0.4952744285714286	0.8582285714285715	8.010989	8.644846142857144	0.6338571428571429	0.482494	1.1676164285714286	0.0	1.8316308571428568	0.0	0.0	3.481741285714285	0.6163001428571429	0.7262385714285714	4.098041428571428	2.2621764285714283	2.833401	0.0	0.5712245714285714	6.931442428571429	7.657680999999999	0.2330779999999999	0.182552	0.514121	0.0946344285714285	0.6570584285714286	0.7516928571428572	0.1499178571428571	0.1721108571428571	0.3220287142857143	1.8209205714285717	2.0034725714285715	2.2950937573382566	4.11482544625385
male	Flexitarian 75%	16.604956571428573	309.21369557142856	92.05638085714286	2433.586657142857	84.38716871428572	28.6525338	22.52777571428572	3966.359242857143	0.4275342857142857	0.5098825714285714	1.0444818571428571	0.0908672857142857	0.1728	0.0088571428571428	0.5355068571428572	0.7171640000000001	7.490994571428572	8.395435714285714	0.9044411428571428	0.809942857142857	2.5393634285714284	0.0	1.5097	0.0	0.6258999999999999	5.484906285714287	0.3416821428571429	0.6001254285714286	5.200688428571429	0.7671382857142858	1.333563142857143	0.6258999999999999	0.5664248571428572	7.160151571428571	7.760277	0.1819964285714286	0.1476654285714285	0.8044621428571428	0.0096058571428571	0.2105091428571428	0.220115	0.1681857142857142	0.2792402857142857	0.447426	1.6539995714285711	1.801665	1.841839076017288	3.638183866721445
male	Flexitarian 75%	16.42618057142857	302.37713171428567	93.26555285714286	2408.8101	82.00489971428571	24.923642285714287	20.237418571428574	4113.925271428571	0.797424142857143	0.2763678571428571	1.1331028571428572	0.0	0.3993468571428571	0.0412071428571428	0.4652220000000001	0.905776	6.3403724285714285	8.04792457142857	1.7075521428571427	0.8893142857142857	2.779538571428571	0.0	1.822429	0.0	0.018	5.509281857142858	0.5729384285714286	0.5462857142857143	6.064220285714286	1.2742821428571427	1.4945107142857144	0.018	0.2202285714285714	7.576731	8.123016714285715	0.2724514285714286	0.1365714285714285	0.381079	0.2845714285714286	0.3516178571428571	0.6361892857142857	0.0	0.23875	0.23875	1.5284697142857142	1.665041142857143	2.3501645065337446	4.486493441008784
male	Flexitarian 75%	16.199273714285713	297.93359300000003	94.83004585714284	2356.8296428571425	83.68089985714286	26.167147414285715	22.391525714285716	4119.757771428572	0.4312918571428571	0.3471715714285714	0.9276251428571428	0.0	0.3657428571428571	0.2697971428571429	0.3622857142857142	0.9978257142857144	7.589857428571428	8.190057428571428	0.6002000000000001	1.1385642857142857	1.4401758571428571	0.0	2.5590447142857142	0.2054857142857142	0.0908571428571428	5.434127714285714	0.5508274285714286	0.7006488571428572	5.688612285714286	1.476319714285714	1.8601117142857144	0.2963428571428571	0.3837919999999999	7.845066857142856	8.545715714285715	0.1265501428571428	0.1730627142857142	0.6284714285714286	0.178438	0.3642372857142857	0.5426752857142857	0.1437892857142857	0.1887142857142857	0.3325035714285714	1.6302004285714289	1.8032631428571428	2.646101610774644	3.861270656722113
male	Flexitarian 75%	15.449587714285713	301.103916	91.40477271428573	2385.9102428571427	83.42279214285715	26.964649542857146	24.346544285714288	3741.2204142857145	0.6194641428571429	0.4634694285714285	1.1262324285714285	0.0	0.0879458571428571	0.3963	0.3583762857142857	0.8426221428571428	6.272509142857143	7.630628714285714	1.3581195714285716	1.0047142857142857	1.5444875714285715	0.0	0.26325	0.452	0.2666968571428571	3.531148714285714	2.0013648571428573	0.5869555714285715	4.813816714285714	1.251437	2.0611494285714285	0.7186968571428572	0.8097124285714286	7.593663	8.180618571428571	0.1621727142857143	0.1438827142857142	0.7631612857142857	0.0586394285714285	0.3288245714285714	0.387464	0.0	0.3120714285714286	0.3120714285714286	1.624869428571429	1.7687521428571429	2.207286887100417	2.338322157095635
male	Flexitarian 75%	17.58818242857143	307.9039292857143	93.03827442857144	2367.131857142857	86.42314571428572	29.042891642857143	21.55372285714285	3533.241857142857	0.4249632857142857	0.433175	1.0948597142857144	0.2257499999999999	0.2391334285714285	0.53235	0.2252785714285714	0.996762	6.331671428571428	8.136793142857142	1.8051217142857143	0.4952965714285713	2.9807591428571425	0.0	1.426045142857143	0.0	0.1967662857142857	5.098867142857143	0.9077088571428572	0.6163262857142857	5.809809714285714	1.019004142857143	1.2974041428571428	0.1967662857142857	0.2784	7.303980142857142	7.920306428571428	0.0487928571428571	0.1511768571428571	0.507239	0.1930537142857143	0.2606102857142857	0.4536639999999999	0.1958857142857142	0.3181892857142857	0.5140750000000001	1.5237708571428572	1.6749477142857143	2.6317767137481565	2.4523982398711213
male	Flexitarian 75%	17.699766285714286	323.4391727142857	95.026309	2417.1133142857143	80.65705028571428	24.540975457142856	20.66004571428572	3712.667342857143	0.5244328571428571	0.4233108571428571	1.2128128571428571	0.126	0.3003988571428571	0.4161428571428572	0.2634741428571428	0.9800158571428572	7.5358657142857135	8.115208571428571	0.579342857142857	0.4458285714285713	1.8535445714285717	0.0	2.685132857142857	0.0	0.1967662857142857	5.181272285714286	0.3773297142857143	0.6308318571428572	5.361835714285715	1.3950762857142858	1.9259582857142856	0.1967662857142857	0.530882	7.484560285714286	8.115392142857143	0.0968164285714285	0.1565702857142857	0.6127272857142857	0.1696255714285714	0.3055258571428571	0.4751514285714285	0.1081331428571428	0.3517177142857143	0.4598508571428572	1.644546	1.801116285714286	2.534055425098221	2.916045540083788
male	Flexitarian 75%	17.94619057142857	297.1903381428571	93.59753057142858	2341.6684285714286	86.15488571428571	28.466050157142856	22.759107142857143	3671.4197142857142	0.7119988571428573	0.5126747142857143	1.2357155714285717	0.0077942857142857	0.4534148571428572	0.0278014285714285	0.3586415714285714	0.8398578571428572	7.360574285714286	8.174875285714286	0.814301	0.2958642857142856	1.500093428571429	0.0	3.071685714285714	0.0189	0.6491164285714286	5.535659857142856	0.5465591428571429	0.533972	5.414202571428571	1.2671085714285713	1.5115657142857144	0.6680164285714286	0.2444571428571429	7.5937847142857136	8.127756714285713	0.2489285714285714	0.1320331428571428	0.2370975714285714	0.3290714285714285	0.4598094285714286	0.7888808571428572	0.2432857142857142	0.1840428571428571	0.4273285714285714	1.7022355714285715	1.8342687142857144	2.241611811090249	4.334817531504857
male	Flexitarian 75%	17.514889	306.3173771428571	97.164475	2379.2845857142856	82.94750328571429	26.765562428571428	24.08785142857143	3817.8202285714287	0.4922244285714286	0.3657848571428571	1.180815714285714	0.1886127142857142	0.1733202857142857	0.3972457142857143	0.2660935714285714	0.8366595714285714	7.157789285714286	8.006528714285714	0.8487394285714286	2.183114285714286	1.214797857142857	0.0	1.8619594285714285	0.0	0.2688428571428571	5.528714428571428	0.2027964285714285	0.58574	5.462668	0.8907838571428571	1.916329	0.2688428571428571	1.0255451428571427	7.647839857142856	8.233579857142857	0.0716428571428571	0.1426005714285714	0.2463312857142857	0.0559608571428571	0.2863972857142857	0.3423581428571429	0.5379135714285714	0.6633274285714287	1.201241	1.8615732857142857	2.004173857142857	2.1977708563428258	2.308539822123362
male	Flexitarian 75%	15.774005285714283	295.80530585714286	103.63743	2372.304814285714	80.771408	26.108417457142856	23.463644285714285	3503.9888	0.4490288571428572	0.4509514285714285	1.424510142857143	0.4075298571428572	0.3871182857142857	0.1397357142857142	0.2427058571428571	0.7695598571428571	5.995566571428571	8.083115142857142	2.0875485714285715	0.1857857142857142	2.605995	0.0	1.8338964285714283	0.0	0.5232757142857143	5.1489528571428576	0.539468142857143	0.5945592857142857	5.165145285714286	1.70047	2.03167	0.5232757142857143	0.3311999999999999	7.720091000000001	8.314650285714286	0.3524571428571428	0.1489177142857143	0.5112548571428571	0.1812791428571429	0.1083822857142857	0.2896614285714286	0.1219265714285714	0.4497462857142857	0.5716728571428572	1.7250462857142856	1.873964	2.0274583089741114	3.318629940935619
male	Flexitarian 75%	16.40895342857143	316.5625501428572	96.1330567142857	2437.4868857142856	84.76449942857143	26.33104	23.29731428571429	3977.763442857143	0.2929777142857143	0.9796052857142856	1.4229151428571427	0.0012857142857142	0.3137138571428571	0.1626857142857143	0.3902952857142857	0.8666948571428572	6.372417857142857	7.945796428571428	1.5733785714285715	0.1480857142857143	2.749997	0.0	2.483327142857143	0.0	0.0	5.381409857142858	0.6093571428571429	0.6465054285714286	5.990767	1.2691392857142856	1.6515392857142857	0.0	0.3824	7.642306285714286	8.288811714285714	0.3163815714285714	0.1591897142857143	0.7048868571428571	0.2922462857142857	0.2968492857142856	0.5890955714285715	0.0737064285714285	0.0902631428571428	0.1639695714285714	1.7743335714285713	1.9335232857142857	2.2223064619916904	3.610322721033013
male	Flexitarian 75%	17.59338514285714	295.60832742857144	94.30316085714286	2397.3561428571425	84.31258085714285	28.53607195714286	22.025585714285715	3389.2968	0.580275	0.506471	1.1261725714285713	0.0	0.1056094285714285	0.081371	0.478007	0.6649874285714287	7.116009142857143	7.841436	0.7254268571428572	0.6851714285714285	2.426248	0.0	1.5530000000000002	0.0	0.0825852857142857	4.747004714285715	1.1931454285714285	0.6435522857142857	5.857564857142857	0.8216249999999999	1.471603	0.0825852857142857	0.649978	7.411753142857143	8.055305428571428	0.0387355714285714	0.1580348571428571	0.8419702857142858	0.2039395714285714	0.5207087142857143	0.7246482857142856	0.0450648571428571	0.1973452857142857	0.2424101428571428	1.8477642857142855	2.0057991428571427	1.7336478941414812	3.043021112603033
male	Flexitarian 75%	17.829253285714284	301.28135014285715	87.73471714285714	2384.4856857142854	84.68999085714286	25.9639798	22.13231	3560.4933285714287	0.4470614285714285	0.6436362857142858	1.1049834285714284	0.0	0.2252571428571428	0.1427435714285714	0.3431714285714285	0.7111721428571428	6.535674142857142	8.072465857142857	1.5367917142857144	1.6478785714285713	1.861041	0.0	1.8475	0.0	0.3282428571428571	5.6846624285714284	0.0538357142857142	0.630670142857143	5.410255285714285	1.367981428571429	1.6635454285714286	0.3282428571428571	0.295564	7.402043571428571	8.032713714285714	0.0	0.1566164285714286	0.6248584285714286	0.0695458571428571	0.476066857142857	0.5456127142857142	0.1016455714285714	0.4922368571428572	0.5938824285714286	1.7643535714285716	1.92097	1.8640606313917425	2.979827971048899
male	Flexitarian 75%	16.007556	292.0641941428572	86.25998328571428	2404.812742857143	82.45245214285714	25.474546385714287	19.09365285714286	3420.795628571429	0.6120735714285714	0.2613322857142857	0.9018568571428572	0.0	0.1230428571428571	0.2183571428571428	0.4980211428571429	0.8394211428571429	7.494389428571429	7.818638285714286	0.3242488571428571	0.4129072857142857	2.0233607142857144	0.0	1.953403571428572	0.0	0.7754142857142857	5.165085857142857	0.4690527142857142	0.5156685714285715	4.858724285714287	1.1943188571428571	1.7399617142857142	0.7754142857142857	0.5456428571428572	7.374100285714285	7.889768857142856	0.09041	0.1286907142857142	0.5515098571428572	0.3405357142857143	0.304752	0.6452877142857142	0.0370357142857142	0.425725	0.4627607142857143	1.7499682857142858	1.878659	2.18161774069109	3.228234723497212
male	Flexitarian 75%	15.224241857142855	316.2796695714286	101.22679985714284	2379.1624857142856	81.23328642857143	26.23563542857143	23.808284285714286	3992.325	0.4697042857142857	0.4181961428571428	1.1637155714285714	0.1490742857142857	0.1592738571428571	0.5591708571428572	0.2242278571428571	0.9426725714285714	6.417555285714285	7.707891428571428	1.290336142857143	0.9622571428571428	2.0917917142857143	0.0	2.1569915714285712	0.0	0.0	5.211040428571429	0.7176750000000001	0.7310137142857143	5.9287154285714285	1.036467857142857	1.704845857142857	0.0	0.6683779999999999	7.633561285714285	8.364575	0.1401742857142857	0.1836312857142857	0.2774675714285714	0.1112958571428571	0.5562528571428571	0.6675487142857143	0.0951462857142857	0.5359157142857144	0.631062	1.7162525714285717	1.8998838571428571	2.476377131366768	2.014898712196286
male	Flexitarian 75%	16.180067571428573	288.1823964285714	92.580858	2383.1944428571437	83.02651685714285	26.472122471428573	23.42072	3668.220157142857	0.5268092857142858	0.3402761428571428	1.0543408571428572	0.1791548571428571	0.2355664285714285	0.2788445714285714	0.2579334285714286	0.7723444285714286	6.294071000000001	8.478191142857144	2.1841201428571426	0.5841142857142857	1.6331678571428572	0.0	1.822878571428572	0.1348649999999999	1.1768082857142856	5.351833999999999	0.3031571428571428	0.6893721428571428	4.343317857142857	1.4425065714285714	1.6834985714285715	1.3116732857142857	0.2409919999999999	7.338489714285714	8.027861857142858	0.1594127142857143	0.1720178571428571	0.8166721428571428	0.1610734285714286	0.1647331428571428	0.3258065714285714	0.0912214285714285	0.1423214285714285	0.2335428571428572	1.535434285714286	1.707452142857143	2.025496783545825	2.588436807065637
male	Flexitarian 75%	16.034985714285714	294.86170842857143	91.434005	2396.191271428572	88.29123585714285	28.4270363	22.26233	3481.8250285714284	0.5993111428571429	0.294499	0.9149418571428573	0.0	0.2424595714285713	0.2902857142857143	0.3128	0.8455452857142858	6.669798714285713	8.150705714285715	1.480907	0.0187204285714285	3.0989467142857143	0.262086	1.1372678571428572	0.0	0.3085714285714286	4.8255924285714284	1.039914714285714	0.512967	5.556935714285714	1.1731492857142858	1.5701952857142858	0.3085714285714286	0.3970459999999999	7.435702428571429	7.948669428571429	0.0284208571428571	0.1275478571428571	0.3994347142857143	0.1533952857142857	0.3103128571428571	0.4637081428571428	0.11167	0.5444248571428572	0.6560948571428572	1.5476585714285716	1.6752064285714283	2.205440817152988	2.8965737107952907
male	Flexitarian 75%	16.13642142857143	304.7015958571428	95.43939014285716	2406.4366142857143	88.78259800000001	30.069029828571427	22.77282142857143	3970.260371428572	0.6965792857142857	0.2737142857142857	1.2166078571428574	0.126	0.157846	0.0601142857142857	0.4985142857142857	0.7164745714285715	6.722259142857142	8.067025142857144	1.344766	1.1210605714285713	3.4251328571428568	0.0	0.0	0.423888857142857	0.41755	5.387632285714285	0.1663515714285714	0.7058485714285715	4.712545	1.3973857142857142	1.8651211428571428	0.8414388571428572	0.4677354285714285	7.419105	8.124953571428572	0.2308285714285714	0.173471	0.4615611428571429	0.1147255714285714	0.327151	0.4418765714285714	0.1326687142857142	0.3899177142857142	0.5225864285714286	1.6568527142857143	1.8303237142857145	1.8608285981211	3.409399409368552
male	Flexitarian 75%	15.745584714285714	296.115667	97.62241957142858	2405.7176857142854	85.60484257142858	25.26311307142857	22.801807142857143	3777.123771428571	0.3100535714285714	0.719889	1.214996	0.0454962857142857	0.2459285714285714	0.1202	0.3373422857142857	0.7034708571428572	6.271541285714286	8.654979142857142	2.3834378571428574	0.6068	1.3622602857142856	0.0	1.0315732857142856	0.0	1.3502285714285716	4.350862142857143	1.5518778571428573	0.5344837142857143	4.552511428571429	1.347486142857143	1.564557571428571	1.3502285714285716	0.2170714285714285	7.467297571428572	8.001781285714285	0.395582	0.1335911428571428	0.5131882857142858	0.0537454285714285	0.2125524285714286	0.2662978571428571	0.1406442857142857	0.330281	0.4709252857142857	1.6459934285714286	1.7795845714285714	1.827601336287898	3.030648923429669
male	Flexitarian 75%	17.493720285714286	293.1635448571428	91.40463142857142	2406.8752285714286	91.39474071428572	28.777162042857142	22.052804285714284	3625.2952857142855	0.7413217142857143	0.3227897142857143	1.1479387142857145	0.0092558571428571	0.2103891428571428	0.0730971428571428	0.4829724285714286	0.7664587142857143	7.079051714285714	8.158240714285714	1.079189	0.5572999999999999	3.911471428571428	0.0	0.708851	0.0	0.1978714285714286	5.375493857142857	0.5780688571428572	0.6260484285714286	5.755691285714286	1.5483117142857143	1.6059117142857142	0.1978714285714286	0.0576	7.559474428571428	8.185522857142857	0.0549	0.1530967142857142	0.5394255714285715	0.3423285714285714	0.3107368571428571	0.6530654285714286	0.0322364285714285	0.4466535714285715	0.4788900000000001	1.7262810000000002	1.8793777142857144	1.99028470916167	3.600942641302327
male	Flexitarian 75%	17.266263000000002	304.91479585714285	95.55013657142857	2377.461757142857	82.84756485714286	28.01710421428572	18.68961428571429	3763.966357142857	0.5080275714285715	0.4666778571428571	1.1128482857142856	0.126	0.1316217142857143	0.5873071428571429	0.2401651428571428	0.959094	7.313031571428572	8.041292285714286	0.7282607142857144	1.1480642857142858	2.1454537142857144	0.0	2.2180308571428573	0.0519655714285714	0.062634	5.626148428571428	0.248189	0.6497808571428572	5.7597378571428575	1.222528	1.4716137142857142	0.1145995714285714	0.2490857142857143	7.345951142857143	7.995731999999999	0.0394821428571428	0.1576908571428571	0.5819599999999999	0.0534787142857142	0.438374	0.4918527142857143	0.1963562857142857	0.33513	0.5314862857142858	1.6447811428571428	1.802472	2.5213181587424427	1.954746779973742
male	Flexitarian 75%	15.984943714285716	291.65027128571427	95.38338985714286	2410.606842857143	80.881458	26.407392128571427	24.119537142857144	3568.386742857143	0.49884	0.6829682857142857	1.2733672857142857	0.0807172857142857	0.0888857142857142	0.1462851428571428	0.6855941428571429	0.920765	5.568891428571429	7.425886285714286	1.8569948571428567	0.0477108571428571	2.855442857142857	0.0	1.784864285714286	0.2465999999999999	0.0	4.934618	0.9252574285714285	0.5846237142857144	5.613275428571429	1.115250285714286	1.5799055714285717	0.2465999999999999	0.4646552857142856	7.439780999999999	8.024404714285714	0.0944704285714285	0.1454925714285714	0.4157519999999999	0.1216768571428571	0.1896584285714285	0.3113352857142857	0.2394575714285714	0.7266714285714286	0.966129	1.7876867142857142	1.933179285714285	2.3872749167090284	4.016000470160213
male	Flexitarian 75%	15.743430428571427	293.58092585714286	88.36397814285715	2376.6974285714286	80.58363757142857	26.563175285714287	23.685982857142857	3543.5152000000003	0.3606737142857142	0.8146722857142857	1.1960888571428572	0.0012	0.3241714285714286	0.3095028571428572	0.2278	0.8614742857142856	6.355481285714285	8.09749557142857	1.7420142857142855	1.1926428571428571	2.157	0.0	1.2608	0.0	0.3810947142857143	4.991537571428571	0.6109892857142858	0.5981571428571428	5.221432142857142	1.378172857142857	1.6457728571428571	0.3810947142857143	0.2676	7.248299714285714	7.846456857142856	0.0268881428571428	0.1469714285714285	0.5743954285714287	0.0967551428571428	0.4271285714285714	0.5238837142857143	0.1840357142857143	0.2012214285714285	0.3852571428571428	1.5104244285714288	1.657395857142857	2.2654184840645017	2.9030379610794856
male	Flexitarian 75%	17.063617142857144	289.95802285714285	93.03535271428572	2426.6058428571428	83.09265814285713	26.377999585714285	22.49104857142857	3651.542814285714	0.5554311428571428	0.6266842857142857	1.2786674285714283	0.00243	0.2304182857142857	0.3532142857142857	0.2310597142857142	0.8146922857142858	5.761540571428571	7.333733428571429	1.5721928571428572	1.1315285714285712	2.433410142857143	0.0	0.6639285714285714	0.0	0.3085714285714286	4.537438714285714	0.7999651428571429	0.6109697142857142	5.0288324285714285	1.7304654285714285	1.996857428571429	0.3085714285714286	0.2663919999999999	7.334261285714286	7.945231	0.2242541428571428	0.1485988571428571	0.3500261428571428	0.0595127142857142	0.5801311428571428	0.6396438571428572	0.0808317142857142	0.327924	0.4087557142857143	1.6226798571428571	1.771278714285714	2.098332863040933	2.377178402079533
male	Flexitarian 75%	15.345978142857144	280.4328865714286	87.048324	2333.4632	87.367617	27.262410642857144	20.67029857142857	3936.8172428571424	0.5003132857142857	0.6809334285714286	1.1816752857142858	0.0	0.0194142857142857	0.0105714285714285	0.7429250000000002	0.7729107142857143	7.508114571428572	8.043456	0.5353414285714286	0.4635297142857142	1.2015142857142855	0.0	1.9068821428571427	0.8823857142857143	0.4535571428571429	4.907869	0.7040388571428571	0.5941191428571428	4.275965	1.7677714285714283	1.880914285714285	1.335942857142857	0.1131428571428571	7.492822142857142	8.086941285714285	0.0025407142857142	0.1493834285714285	1.0239314285714285	0.1452792857142857	0.271522	0.4168012857142856	0.054508	0.1828571428571428	0.2373651428571428	1.6806385714285714	1.830022	2.0701813357441057	4.083733170263226
male	Flexitarian 75%	16.78980757142857	279.85090285714284	91.27782457142858	2368.1095142857143	92.173025	29.2753928	22.05965142857143	3610.0738142857135	0.2426357142857143	0.5907311428571429	1.000454857142857	0.1666594285714285	0.3370585714285714	0.1345142857142857	0.4251421428571428	0.896715	6.369184142857143	7.3884682857142865	1.0192841428571429	1.0449714285714284	2.3444341428571427	0.0	0.9050165714285716	0.0	0.0796438571428571	4.374066	1.5484898571428574	0.4746109999999999	5.842912	1.9752045714285715	1.976918857142857	0.0796438571428571	0.0017142857142857	7.899474714285715	8.374085714285714	0.2018867142857142	0.1158058571428571	0.5622755714285714	0.1299107142857143	0.4074511428571429	0.5373618571428572	0.295483	0.0987678571428571	0.3942508571428572	1.695775	1.811580857142857	2.366642554405031	4.023255204666995
male	Flexitarian 75%	16.92105057142857	300.3761044285714	98.61563785714284	2365.267885714285	82.35289571428572	26.641552342857143	21.854915714285717	3453.1608	0.3956315714285714	0.6420362857142857	1.121003857142857	0.0019285714285714	0.3390595714285714	0.4102928571428572	0.1059	0.8552524285714285	6.050961142857142	7.791607571428571	1.7406464285714287	0.8639785714285715	2.8420937142857143	0.0	1.1332737142857143	0.0	0.0	4.839346	0.7578428571428573	0.7212805714285714	5.597188857142858	1.9365662857142856	2.2346622857142857	0.0	0.298096	7.8318511428571425	8.553131714285714	0.0716428571428571	0.1757065714285714	0.5341027142857143	0.0341894285714285	0.4453551428571428	0.4795445714285714	0.321218	0.1509238571428571	0.4721418571428571	1.557432	1.7331385714285716	2.2599248528490445	2.3515284152169
male	Flexitarian 75%	16.37045857142857	305.1429688571429	95.12962285714283	2385.033942857143	87.91543671428572	29.047557442857144	25.572927142857143	4111.013814285715	0.6637814285714285	0.2360831428571428	1.0280908571428573	0.0424285714285714	0.2129917142857142	0.0025714285714285	0.5396324285714286	0.7551955714285715	6.616535142857144	7.916702285714286	1.3001671428571429	0.793229142857143	2.424698142857143	0.0	2.1208744285714287	0.0	0.018	5.356801714285715	0.3923	0.5654507142857144	5.731101714285714	0.9588154285714288	1.4756077142857145	0.018	0.5167922857142858	7.224709428571429	7.790160142857142	0.1757142857142857	0.1380427142857143	0.4133475714285715	0.1268297142857143	0.354371	0.4812007142857143	0.3257994285714286	0.361415	0.6872144285714287	1.757477	1.8955197142857143	1.9789958694568088	3.944514841765415
male	Flexitarian 75%	16.164565	291.86884142857144	92.54388114285716	2408.827057142857	88.88355142857142	29.40471427142857	22.802952857142856	3468.7311714285715	0.412335	0.5152201428571428	0.9828944285714286	0.0257129999999999	0.2007344285714285	0.1294714285714286	0.3463254285714286	0.6765312857142857	6.1606051428571424	8.251186857142857	2.0905817142857144	0.5563854285714285	3.2884888571428568	0.0	0.774206857142857	0.0	0.0	4.619081142857143	1.011265142857143	0.6570577142857144	5.630346285714286	1.3866335714285716	1.9209155714285715	0.0	0.534282	7.551261857142857	8.208319571428571	0.1379079999999999	0.1616462857142857	0.4499468571428571	0.1365534285714285	0.2028772857142857	0.3394307142857142	0.303405	0.4492988571428571	0.7527038571428571	1.6799894285714283	1.841635714285714	1.7553441718350482	2.838829045035991
male	Flexitarian 75%	17.237514142857144	293.34722485714286	91.03866757142858	2385.902128571429	82.49512314285714	25.62695357142857	22.01029	3718.724742857143	0.516405	0.920814	1.460988	0.0196547142857142	0.1681714285714285	0.1541142857142857	0.4765214285714286	0.7988071428571429	6.659307857142857	7.623816	0.9645081428571428	0.6743857142857143	2.0318528571428573	0.0	1.2353635714285711	0.0	0.968406	4.910008142857143	0.7405805714285715	0.5720967142857143	4.682182714285714	1.2377342857142857	1.5037342857142857	0.968406	0.2659999999999999	7.154323	7.726419714285714	0.2897631428571429	0.1404058571428571	0.3815772857142857	0.0996572857142857	0.4444149999999999	0.5440722857142857	0.1873004285714286	0.3294864285714285	0.5167868571428571	1.7321995714285714	1.8726054285714289	2.092518625584384	3.377615794789906
male	Flexitarian 75%	16.327347714285715	312.9138702857143	87.4465162857143	2370.2076714285718	84.36828228571429	25.17489105714285	22.884715714285715	3900.8335142857145	0.1385744285714285	0.5242751428571428	0.9182424285714286	0.2152499999999999	0.1026142857142857	0.1819428571428571	0.4829742857142857	0.7675314285714286	7.490421428571429	8.409727714285713	0.9193062857142856	0.8248931428571428	2.105798571428572	0.0	1.37337	0.0	0.6762279999999999	4.980289714285715	0.5706865714285715	0.6447308571428572	4.874748285714285	1.955142142857143	2.174855285714285	0.6762279999999999	0.2197131428571428	7.7258315714285715	8.370562428571429	0.0991631428571428	0.1561557142857142	0.5310284285714285	0.0604802857142857	0.191414	0.2518942857142857	0.0619962857142857	0.6120257142857143	0.674022	1.556107857142857	1.7122635714285714	2.0239034268588534	3.088276707182084
male	Flexitarian 75%	17.567293714285714	293.1051732857144	94.63934685714284	2370.7230285714286	86.73760171428572	27.67519907142857	20.92055142857143	4310.021299999999	0.7630007142857143	0.5416754285714285	1.390539	0.0858628571428571	0.321831	0.1808571428571428	0.2033254285714285	0.7060135714285715	7.359899142857143	8.565302857142857	1.2054037142857144	0.4262285714285715	2.7682944285714286	0.0	1.4182285714285714	0.0	0.0	4.612751571428572	1.3822134285714287	0.6888501428571427	5.9949650000000005	1.2687122857142856	1.2687122857142856	0.0	0.0	7.263677285714286	7.952527428571429	0.2179549999999999	0.1707772857142857	0.644374	0.1507431428571428	0.3334214285714285	0.4841645714285714	0.0437025714285714	0.2362122857142857	0.2799148571428572	1.6264084285714286	1.7971857142857142	1.8612823042797817	2.768967643216645
male	Flexitarian 75%	15.37304442857143	288.9936454285714	88.853223	2369.753885714286	84.33165071428571	26.18602428571429	22.13479	3523.0779857142857	0.4334911428571429	0.5773055714285713	1.116628142857143	0.1049314285714285	0.1365285714285714	0.3021142857142856	0.53675	0.9753928571428572	7.232195142857143	8.706938	1.4747428571428571	0.5267214285714286	1.663399	0.0	1.3432928571428573	0.3803428571428572	0.59	4.503756142857143	0.8864142857142856	0.5731231428571429	4.419827571428572	1.762847142857143	2.086732857142857	0.9703428571428572	0.3238857142857143	7.476903285714286	8.05002642857143	0.358597	0.1425671428571428	0.7193788571428572	0.0713	0.2440478571428571	0.3153478571428572	0.0370357142857142	0.2988571428571429	0.3358928571428571	1.7292165714285714	1.8717837142857143	2.572505690946616	3.5514161169190004
male	Flexitarian 75%	17.295742714285716	282.46373485714287	92.47767242857142	2380.197114285714	81.36425871428571	26.37456392857143	20.576255714285715	3556.379214285714	0.4445	0.3350837142857142	0.9164651428571428	0.0931428571428571	0.0641614285714285	0.2528457142857143	0.4342172857142858	0.7512244285714286	6.296415428571429	7.631272571428572	1.334857142857143	0.9351214285714284	1.9134735714285716	0.0	1.384515285714286	0.0	0.6788785714285714	4.911988857142857	0.8417235714285715	0.6255107142857144	5.074833857142857	1.3452142857142857	1.6903142857142857	0.6788785714285714	0.3450999999999999	7.444026714285714	8.069537428571428	0.0017857142857142	0.1547642857142857	0.6080232857142857	0.0508571428571428	0.5818857142857142	0.6327428571428572	0.1744257142857142	0.340775	0.5152007142857143	1.7577525714285716	1.912516857142857	1.972589854172822	2.6173184948343837
male	Flexitarian 75%	17.43870957142857	311.11681828571426	93.60147642857144	2407.422971428572	82.46007657142857	27.32409902857143	21.3166	3444.715385714286	0.3710314285714285	0.5500335714285713	1.0747292857142856	0.0	0.2073142857142857	0.0629142857142857	0.484116	0.7543445714285715	5.958246	7.769479428571429	1.8112334285714284	0.6321857142857141	2.472405	0.0	1.836657142857143	0.0	0.0	4.941247857142857	0.8971231428571429	0.5452657142857144	5.838371	0.9684022857142855	1.4269165714285716	0.0	0.4585142857142857	7.265287571428572	7.810553285714286	0.0850499999999999	0.1354489999999999	0.5658621428571429	0.0767354285714285	0.2719459999999999	0.3486814285714285	0.0	0.6726981428571429	0.6726981428571429	1.6722917142857143	1.8077407142857145	1.9583818993929771	3.590095581043601
male	Flexitarian 75%	17.38353142857143	296.8341142857143	90.98479	2389.8896142857143	85.94853171428572	26.341614485714285	18.99993571428572	3794.279542857143	0.5067692857142857	0.4781407142857142	1.1386242857142856	0.126	0.2387645714285714	0.1605714285714286	0.5213865714285715	0.9207225714285714	6.859980285714286	7.369680285714286	0.5096999999999999	1.2937428571428569	1.9702455714285712	0.0	0.7499982857142857	0.0	1.0068145714285714	5.020801285714286	0.7664834285714285	0.5186337142857143	4.780470142857142	1.3877355714285713	1.710307	1.0068145714285714	0.3225714285714286	7.497591714285714	8.016225428571428	0.057432	0.1246125714285714	0.7076695714285715	0.092543	0.4300052857142856	0.5225482857142857	0.1018295714285714	0.3599107142857143	0.4617402857142857	1.749390142857143	1.8740027142857143	2.40785852075786	3.975869525067664
male	Flexitarian 75%	16.47889357142857	309.90396828571426	95.68615085714283	2365.103757142857	82.97636257142857	28.011420557142856	24.50521142857143	3983.7455142857134	0.4620908571428571	0.5940057142857142	1.2397714285714283	0.1745771428571428	0.0905948571428571	0.1125699999999999	0.352627	0.5557918571428572	5.880410142857143	8.141670714285715	2.261260571428572	0.8618642857142856	1.3788977142857142	0.0	2.5111327142857145	0.0	0.5970857142857143	5.348980428571429	0.4449075714285714	0.6282864285714286	5.196802285714286	1.214148	1.601772857142857	0.5970857142857143	0.3876248571428571	7.3956608571428575	8.023947285714286	0.0	0.1550395714285714	0.6571394285714286	0.1109142857142857	0.3125285714285714	0.4234428571428572	0.3440214285714286	0.2666097142857143	0.6106311428571428	1.6912134285714286	1.846253	1.468730112432458	2.3425074682468026
male	Flexitarian 75%	16.631244285714285	286.83824642857144	96.59720985714286	2378.956642857143	91.38730342857144	29.50483618571429	19.537235714285718	4047.402157142857	0.5079061428571429	0.5184907142857142	1.254570571428571	0.2218737142857142	0.3880212857142857	0.380725	0.0256954285714285	0.7944417142857142	6.845333285714285	7.574804714285714	0.7294714285714285	0.1678132857142857	3.831765285714286	0.262086	0.108	0.0196714285714285	0.0606535714285714	4.449989571428572	1.216027142857143	0.6737219999999999	5.585691714285715	1.923227	1.923227	0.080325	0.0	7.589243714285715	8.262965714285714	0.0204285714285714	0.1654662857142857	0.7981445714285715	0.0057142857142857	0.3141075714285714	0.3198218571428571	0.0941142857142857	0.5685424285714286	0.6626567142857143	1.8010517142857143	1.966518	2.087158977526552	2.1738348801348777
male	Flexitarian 75%	17.410074714285713	303.9431768571429	87.706149	2368.673671428572	87.70608728571429	27.14922797142857	22.100284285714288	3982.3623714285714	0.7447602857142857	0.212725	1.1422567142857143	0.0771428571428571	0.1405857142857142	0.3579792857142857	0.4464244285714285	0.9449894285714286	7.021415285714285	8.541336714285714	1.5199214285714286	1.4315814285714286	0.7185608571428572	0.0	1.3632428571428574	0.0	0.0708874285714285	3.5842725714285715	2.0376241428571427	0.5490681428571429	5.551009285714286	1.228317857142857	1.6612881428571429	0.0708874285714285	0.4329702857142857	7.2831848571428575	7.832253000000001	0.1721918571428571	0.1347677142857143	0.5020017142857143	0.1897388571428571	0.4771977142857143	0.6669365714285715	0.2920964285714285	0.185716	0.4778124285714286	1.818942571428572	1.9537102857142856	2.4934561479755666	3.0977786742944997
male	Flexitarian 75%	17.634622857142855	305.7424732857143	88.23513328571428	2376.4038	84.138362	24.712719985714283	21.306384285714284	3936.418457142857	0.597246142857143	0.5423658571428571	1.2180405714285716	0.0784285714285714	0.0129274285714285	0.1637714285714285	0.5951614285714285	0.7718602857142857	5.835227285714285	8.129655571428572	2.294428285714286	0.2229142857142856	1.698575	0.0	1.9253258571428573	0.0	0.6513532857142857	4.498168428571429	1.2755394285714288	0.6075242857142857	5.122354571428572	1.753700714285714	1.761699571428571	0.6513532857142857	0.0079988571428571	7.535407428571427	8.142931714285714	0.0678857142857142	0.1557267142857143	0.5781617142857144	0.0855447142857143	0.2145422857142857	0.300087	0.3115894285714286	0.491501	0.8030904285714285	1.7492248571428572	1.9049515714285716	2.030011391883099	3.198577074437313
male	Flexitarian 75%	17.254767714285716	277.68487657142856	94.2044352857143	2388.1106857142854	86.29321814285716	28.7747938	21.824440000000003	3713.142742857143	0.9433547142857144	0.2373228571428571	1.3237564285714285	0.0017142857142857	0.1392857142857143	0.3632857142857143	0.2892225714285714	0.7917940000000001	5.602772857142857	7.992355285714285	2.389582428571429	0.8494285714285714	2.578442857142857	0.0	1.052464285714286	0.0	0.1798	4.6601357142857145	0.8059292857142858	0.5885121428571428	5.286265	1.2652272857142857	1.6626661428571428	0.1798	0.3974388571428571	7.128731142857142	7.717243285714285	0.2343324285714285	0.1445652857142857	0.6675372857142857	0.1495928571428571	0.2329142857142856	0.3825071428571429	0.0	0.3644035714285715	0.3644035714285715	1.6487804285714287	1.7933457142857143	2.0722291180234125	2.2429251723843286
male	Flexitarian 75%	15.932070857142858	305.4563327142857	89.19509514285714	2382.9918	85.36290785714286	26.378871428571426	21.57089142857143	3407.738914285714	0.7217414285714285	0.379328	1.1923694285714286	0.0037285714285714	0.1261714285714285	0.1276971428571428	0.4199214285714285	0.6737900000000001	7.544562285714286	8.698598	1.1540357142857145	0.0	2.885517571428572	0.0	0.522	0.4852285714285714	0.6499375714285714	4.542683714285714	0.9021842857142858	0.5655761428571429	4.309701857142857	1.3967357142857142	1.915992857142857	1.135166142857143	0.5192571428571429	7.360860857142858	7.926437	0.0903079999999999	0.141627	0.5113352857142858	0.3982079999999999	0.1451229999999999	0.543331	0.4885048571428572	0.1848755714285714	0.6733804285714287	1.8183547142857144	1.9599817142857143	1.7671850570362853	2.8645338663295914
male	Flexitarian 75%	16.757746571428573	310.7568485714286	94.24252671428572	2401.5842285714284	82.50651757142857	28.214304185714287	22.160595714285712	3769.115342857143	0.3758964285714285	0.6926587142857141	1.4449745714285716	0.357848	0.1188	0.5374857142857142	0.2756285714285714	0.9319142857142858	6.943581285714286	8.302530428571428	1.3589491428571427	0.3326511428571428	2.5688537142857144	0.524172	1.468055285714286	0.0	0.018	4.911732142857143	0.446693	0.6346285714285713	5.340425142857143	1.4497614285714284	1.8468757142857144	0.018	0.3971142857142857	7.205300857142857	7.83992942857143	0.2021698571428571	0.157	0.5275065714285715	0.1119614285714285	0.4058572857142857	0.5178187142857144	0.3040714285714285	0.139214	0.4432854285714285	1.6907805714285715	1.8477805714285715	2.42525921698734	2.052960326854721
male	Flexitarian 75%	17.554599857142858	310.4842237142857	92.06112471428573	2433.4131285714284	87.40647028571428	28.745148828571427	23.717764285714285	3618.909157142857	0.7335428571428572	0.3563064285714286	1.2434569999999998	0.1382934285714285	0.3632091428571428	0.0096285714285714	0.4826571428571429	0.8554948571428572	6.095184857142857	8.026679428571429	1.9314945714285712	0.762075	1.8859642857142855	0.0	1.6504535714285715	0.0	0.6663857142857142	4.964878571428572	0.8488942857142857	0.506075	5.147387142857143	1.7128914285714285	1.8304914285714289	0.6663857142857142	0.1176	7.644264285714286	8.150339285714285	0.1615142857142857	0.1252178571428571	0.4704327142857142	0.2716428571428572	0.5344714285714286	0.8061142857142857	0.0162	0.3894607142857143	0.4056607142857143	1.843722	1.968939857142857	2.197260627208747	4.345061036814493
male	Flexitarian 75%	15.988895428571428	307.3644397142857	86.947986	2386.0412285714287	87.54617114285715	25.972169957142857	24.58138	3600.0411142857142	0.2612321428571428	0.5468557142857142	0.9155235714285712	0.0771428571428571	0.0289285714285714	0.1479641428571428	0.6900611428571429	0.8669538571428571	7.062765428571429	8.441690571428571	1.378925142857143	1.2324862857142858	2.1755148571428573	0.0	0.8985714285714287	0.0	0.3282428571428571	4.634815428571429	1.288714285714286	0.6937178571428572	5.595286857142858	1.722120857142857	1.7337779999999998	0.3282428571428571	0.0116571428571428	7.657307714285714	8.351025571428572	0.1868142857142857	0.1720321428571428	0.7000964285714285	0.1720964285714285	0.2557129999999999	0.4278094285714285	0.053	0.2828214285714286	0.3358214285714286	1.6505415714285714	1.822573714285714	2.2709002435750025	3.7666454883314606
male	Flexitarian 75%	16.62035685714286	312.924454	92.20623171428572	2419.4691142857146	84.48550314285714	26.7099916	21.78216571428572	3927.0577	0.424495	0.5831999999999999	1.155349	0.0455825714285714	0.0757714285714285	0.3307994285714286	0.5406201428571429	0.947191	5.899774714285714	7.832254142857143	1.9324794285714284	0.9561714285714286	1.9868555714285712	0.0	1.1446895714285714	0.0	0.1671609999999999	4.254877571428572	1.2356134285714286	0.6121824285714286	5.32333	1.3439611428571427	1.8632754285714288	0.1671609999999999	0.5193142857142857	7.353766428571428	7.965948857142856	0.0651228571428571	0.1506384285714286	0.5857641428571428	0.0900822857142857	0.3914932857142857	0.4815755714285714	0.0179251428571428	0.4361492857142857	0.4540744285714286	1.586537	1.7371754285714285	2.4467945116743963	3.184539367485091
male	Flexitarian 75%	16.828384714285715	282.3085394285714	90.76365014285714	2416.5106	80.65600014285714	25.0771812	22.18295857142857	3149.672757142857	0.558442	0.4311904285714285	1.0310014285714286	0.0196547142857142	0.0	0.2834285714285714	0.288125	0.5715535714285714	5.939358	7.889198	1.94984	0.2768918571428571	1.0906484285714286	0.262086	3.226875	0.0	0.0	4.856501285714286	0.8833525714285715	0.6915291428571428	5.739853857142857	1.3846988571428571	1.594698857142857	0.0	0.21	7.334552714285714	8.026081857142858	0.1250994285714285	0.1727617142857143	0.343477	0.1861845714285714	0.3498297142857143	0.5360142857142857	0.2250408571428571	0.3197284285714286	0.5447692857142857	1.54936	1.7221217142857144	1.4782512526237506	1.4903979730111674
male	Flexitarian 75%	17.178730714285713	293.06356242857146	100.88973842857142	2456.422114285714	83.56101628571427	27.013480957142857	21.40021857142857	3828.6351285714286	1.162793	0.2908759999999999	1.5033301428571428	0.0315	0.182625	0.2100565714285714	0.507228	0.8999095714285714	5.404930857142857	7.486870285714285	2.0819394285714283	0.0498285714285714	0.9431407142857144	0.0	3.277710142857143	0.3282428571428571	0.0	4.598922285714286	1.175381142857143	0.6192658571428572	5.446060571428572	1.417126	1.700822	0.3282428571428571	0.2836959999999999	7.475125428571429	8.094391285714286	0.1807428571428571	0.1549704285714285	0.5490222857142857	0.2367207142857143	0.4118	0.6485207142857143	0.1120394285714285	0.1416572857142857	0.2536967142857143	1.6319825714285714	1.786953	2.289685794928638	3.5104563054739755
male	Flexitarian 75%	18.084710142857144	292.08281728571427	90.20114271428572	2428.946585714285	91.04571014285716	31.354826814285712	21.756407142857142	3889.7351857142858	0.8741300000000001	0.2330521428571428	1.1383107142857145	0.0	0.1905048571428571	0.3028	0.3909782857142857	0.8842831428571429	5.157585857142857	7.463884	2.3062981428571425	1.234243571428571	2.412560571428571	0.0	0.9207857142857144	0.3287357142857142	0.3282428571428571	5.224568428571429	0.3076277142857143	0.5322507142857142	4.875217571428571	1.369025857142857	1.749825857142857	0.6569785714285715	0.3807999999999999	7.282021999999999	7.814272714285714	0.3727057142857143	0.1284878571428571	0.6792870000000001	0.0068857142857142	0.1379448571428571	0.1448305714285714	0.0137714285714285	0.5028091428571428	0.5165805714285714	1.7134038571428571	1.8418917142857143	2.2753771842339114	2.992465675640541
male	Flexitarian 75%	17.689372428571428	297.20255042857144	97.31933628571429	2397.8217142857143	82.81884814285715	26.100865857142857	24.19053571428572	3420.820442857143	0.7252714285714286	0.3605155714285714	1.0986012857142855	0.0	0.3000857142857143	0.3156857142857143	0.1328714285714285	0.7486428571428572	6.403889	7.590046142857143	1.186157142857143	0.7222981428571428	2.0914912857142856	0.0	2.1117844285714287	0.5020428571428571	0.0	5.427616714285714	0.2330071428571428	0.5259857142857143	5.158581	1.3008268571428572	1.7234697142857145	0.5020428571428571	0.4226428571428571	7.384093571428571	7.910079285714285	0.0629495714285714	0.1287821428571428	0.2470185714285714	0.0792785714285714	0.5929665714285715	0.6722451428571429	0.2524687142857143	0.3989642857142857	0.651433	1.6336462857142855	1.762428428571429	1.9513618670088184	2.2570336457756417
male	Flexitarian 75%	16.877163714285714	307.54158371428576	90.5488395714286	2384.3574428571437	83.01246057142858	27.142081114285716	20.345037142857144	3565.6526714285715	0.2989788571428571	0.8325535714285713	1.1817315714285714	0.0394285714285714	0.0102857142857142	0.5317321428571429	0.2412	0.7832178571428573	6.947713142857142	8.209870285714285	1.262157142857143	0.6057571428571428	1.920992857142857	0.0	2.0690347142857144	0.0	0.3282428571428571	4.924027571428572	0.7065910000000001	0.6397285714285715	5.302375714285715	1.413833857142857	1.7147338571428572	0.3282428571428571	0.3009	7.345352428571429	7.985081	0.1004082857142857	0.1559642857142857	0.4987584285714286	0.1759855714285714	0.449481	0.6254665714285714	0.0941142857142857	0.4325714285714286	0.5266857142857143	1.7513190000000003	1.9072832857142856	2.0530108108611067	1.318414501143138
male	Flexitarian 75%	15.598403142857142	290.49948028571424	94.38897885714286	2368.6143	87.08721914285715	27.17382467142857	18.619454285714287	3987.841914285714	0.8345554285714286	0.4601121428571429	1.3089532857142856	0.0	0.011	0.5257028571428571	0.4511512857142857	0.9878541428571428	6.728598857142857	7.787769142857143	1.0591702857142855	0.5630857142857142	2.984353714285714	0.0	1.7942721428571429	0.0	0.0	5.341711571428571	0.6846462857142858	0.7283481428571428	6.026357857142857	1.0294308571428572	1.2957165714285714	0.0	0.2662857142857143	7.322074428571429	8.050422571428571	0.144847	0.1788155714285714	0.6792757142857143	0.0259928571428571	0.1427558571428571	0.1687487142857142	0.0921751428571428	0.5098581428571428	0.6020332857142857	1.5949047142857145	1.7737202857142855	2.606624638235589	2.438932785058577
male	Flexitarian 75%	17.386399571428573	298.93281014285714	94.16916942857142	2378.9779857142858	88.21611385714286	27.680478728571423	27.187465714285715	3596.042585714286	0.8187498571428572	0.2519142857142857	1.1376052857142855	0.0564999999999999	0.1771705714285714	0.21	0.5413685714285715	0.9285391428571428	6.563813428571428	8.375079142857143	1.8112657142857145	0.512667857142857	2.315065	0.0	1.865012857142857	0.0	0.0	4.6927457142857145	1.0627857142857144	0.6663392857142857	5.755531428571429	1.331537857142857	1.6569092857142855	0.0	0.3253714285714285	7.412440714285714	8.07878	0.0	0.1618392857142857	0.426949	0.3472164285714285	0.6438565714285714	0.991073	0.1227451428571428	0.1744714285714285	0.2972165714285714	1.7152385714285714	1.8770778571428568	2.4394381443234274	3.775461286169712
male	Flexitarian 75%	14.981398428571428	303.2574281428571	90.18296542857142	2396.863042857143	87.10862885714286	26.846702585714286	19.787312857142854	4084.461928571429	0.4623785714285714	0.5204321428571428	1.1632704285714284	0.1802097142857142	0.2141182857142857	0.2061571428571428	0.2412	0.6614754285714286	7.595038571428572	8.485195714285714	0.8901571428571428	0.6255428571428572	2.836609	0.0	0.9158982857142858	0.0	0.326668	4.704718142857142	0.7382614285714286	0.578167	5.116311571428571	1.440392857142857	1.7690131428571427	0.326668	0.3286202857142857	7.211992714285714	7.790159714285714	0.1214125714285714	0.143477	0.6795258571428572	0.2412072857142857	0.18344	0.4246472857142857	0.0	0.3186622857142857	0.3186622857142857	1.544248	1.687725	1.7248467495428088	2.3745531011417884
male	Flexitarian 75%	14.573590714285714	299.57198885714286	92.69368814285714	2444.253942857143	82.21244214285714	27.61212455714286	24.413272857142857	3778.743071428572	0.7483714285714286	0.2116527142857142	1.0977804285714283	0.084842	0.0840857142857142	0.006857	0.7360428571428572	0.8269855714285715	6.714090714285715	7.857226857142857	1.143136142857143	0.7171000000000001	1.4592519999999998	0.0	2.430218714285714	0.0	0.7822142857142858	5.388785	0.1810248571428571	0.6478571428571429	4.787595571428571	1.0782122857142855	1.4075265714285714	0.7822142857142858	0.3293142857142856	6.977336428571428	7.625193571428571	0.2442857142857142	0.1614	0.3721724285714285	0.129764	0.3314035714285714	0.4611675714285714	0.2365142857142856	0.4665438571428571	0.7030581428571427	1.7806838571428572	1.9420838571428567	2.1146165424149053	4.194166147431396
male	Flexitarian 75%	17.307219	304.4148475714286	93.32497014285715	2384.816485714286	83.95344942857143	25.477861642857142	19.73055857142857	3711.9817	0.5597164285714286	0.6400707142857144	1.2985134285714286	0.0564999999999999	0.0203357142857142	0.3559885714285714	0.4260471428571429	0.8023714285714286	6.418691428571428	7.717777142857143	1.2990857142857144	2.065285714285714	1.487555142857143	0.0	1.8425857142857145	0.0	0.0	5.395426571428572	0.4450621428571429	0.6520328571428572	5.840488714285714	0.7907640000000001	1.496303142857143	0.0	0.7055391428571429	7.336791857142857	7.988824714285714	0.0829708571428571	0.1584688571428571	0.669029	0.0402142857142857	0.3505322857142857	0.3907465714285714	0.0	0.4839028571428572	0.4839028571428572	1.6266492857142858	1.785118142857143	2.1028122954582056	2.3397128239049767
male	Flexitarian 75%	15.800295857142856	290.6692972857143	89.898918	2371.719157142857	83.66431785714285	27.73870137142857	22.325897142857144	3686.109071428572	0.554072	0.3117974285714285	1.107798	0.126	0.0104999999999999	0.2078924285714285	0.6659952857142857	0.8843877142857143	7.322236142857143	8.578293285714285	1.256057142857143	0.7004571428571429	1.713485714285714	0.0	1.9621284285714289	0.0	0.2285714285714286	4.604642714285714	0.9118828571428572	0.5992004285714285	5.287954142857143	1.2242121428571429	1.6761549999999998	0.2285714285714286	0.4519428571428571	7.192680571428572	7.791880999999999	0.0510714285714285	0.147861	0.9778225714285717	0.0755114285714285	0.491581	0.5670924285714285	0.0062401428571428	0.1515264285714285	0.1577665714285714	1.753753	1.901614	2.330555537167581	3.56542681116406
male	Flexitarian 75%	16.361653	296.519369	90.64054571428572	2406.3545142857142	87.02507342857143	27.54058881428572	21.652617142857142	3424.575057142857	0.5053477142857143	0.5335745714285715	1.1291222857142855	0.0	0.307575	0.3033214285714286	0.3072911428571428	0.9181875714285714	6.325222285714285	7.6562662857142865	1.331044	0.9926674285714284	3.185105	0.0	0.8205965714285715	0.0	0.0	4.998368999999999	0.90597	0.6026285714285714	5.904339	1.336757142857143	1.6187571428571428	0.0	0.282	7.523096142857142	8.125724714285713	0.1742142857142857	0.1471428571428571	0.2590218571428571	0.6671571428571428	0.3536104285714286	1.020767571428571	0.0464267142857142	0.2572928571428571	0.3037195714285715	1.7577232857142857	1.9048661428571427	2.3847992003505767	3.1939711044595165
male	Flexitarian 75%	16.95298414285714	287.98891385714285	91.48551371428572	2387.755485714286	81.6461292857143	25.316844185714285	24.089322857142857	3556.042785714286	0.4805685714285714	0.3460378571428571	0.8676060000000001	0.0175028571428571	0.0344571428571428	0.2518857142857143	0.4608331428571429	0.747176	6.851891285714286	8.175148428571429	1.323257142857143	0.6087142857142858	2.5089772857142854	0.0875	1.882099142857143	0.0	0.4168035714285714	5.504094285714286	0.4695905714285714	0.6337272857142857	5.556881285714286	1.3442882857142855	1.5120699999999998	0.4168035714285714	0.1677817142857142	7.485754857142857	8.119482142857143	0.105145	0.1568535714285714	0.4643099999999999	0.1909608571428571	0.3333408571428571	0.5243017142857143	0.1786857142857142	0.433	0.6116857142857144	1.7054424285714287	1.862296	1.955748831042068	2.5928653953344494
male	Flexitarian 75%	17.210641285714285	300.53209514285714	87.76866499999998	2401.5655	89.003209	29.15237981428572	20.77707	3758.1139857142857	0.5207055714285714	0.6478415714285715	1.1697471428571429	0.0012	0.0801428571428571	0.2056128571428571	0.3790672857142856	0.6648229999999999	6.952872571428571	8.075272571428572	1.1224	0.9784857142857142	2.288144285714285	0.0	1.002093857142857	0.0	0.1767	4.445423857142857	1.1936188571428572	0.607348	5.462342714285714	1.6860595714285715	1.6860595714285715	0.1767	0.0	7.325102285714286	7.932450285714286	0.4720935714285714	0.1486982857142857	0.4287177142857142	0.0456428571428571	0.2367428571428571	0.2823857142857143	0.2470157142857142	0.1945571428571428	0.4415728571428571	1.624769857142857	1.7734681428571428	1.7301813129810528	2.39016041232866
male	Flexitarian 75%	17.045468714285715	286.6739302857143	99.81185057142856	2355.751257142857	85.511328	29.98876508571428	18.752495714285715	3909.3823142857145	1.0929592857142858	0.0980041428571428	1.324163714285714	0.1007142857142857	0.097875	0.4301607142857143	0.36325	0.8912857142857143	7.948404285714285	8.43869	0.4902857142857143	0.26345	2.9400055714285718	0.0	0.9151295714285714	0.51	0.018	4.646585142857143	0.9163071428571428	0.6564834285714286	5.034892285714286	1.348597	1.879493	0.528	0.530896	7.442385285714286	8.098868714285715	0.3490131428571428	0.160832	0.5965828571428571	0.1213717142857142	0.5092951428571428	0.6306668571428571	0.0062142857142857	0.2261428571428571	0.2323571428571428	1.80862	1.969452	2.364653609923939	2.446804382475793
male	Flexitarian 75%	17.460005714285717	311.70307028571426	96.74692828571428	2418.7893714285715	84.8902087142857	25.24011655714286	18.863832857142857	3695.225014285714	0.4645977142857143	0.8645867142857142	1.4639330000000002	0.0771428571428571	0.1355142857142857	0.3870857142857143	0.3079285714285714	0.8305285714285714	6.774422285714286	7.716811571428572	0.9423892857142856	0.6269571428571429	2.269757285714286	0.0	2.050457	0.0	0.1697714285714285	5.116942857142858	0.4074218571428571	0.5576642857142857	5.354593285714286	1.267426	1.9464545714285717	0.1697714285714285	0.6790285714285715	7.470819285714286	8.028483571428572	0.0808999999999999	0.13725	0.3111117142857143	0.0471862857142857	0.3552147142857143	0.4024009999999999	0.2792682857142857	0.5929667142857143	0.872235	1.6666477142857143	1.8038977142857144	2.1460337277581174	2.2916570494982444
male	Flexitarian 75%	16.705169571428574	290.68500757142857	89.40973999999999	2373.739271428571	90.81094885714286	29.416929157142857	25.792437142857143	3419.033771428571	0.4921775714285714	0.5072682857142856	1.0969458571428572	0.0957857142857142	0.1276607142857143	0.3063785714285714	0.4460644285714286	0.8801037142857143	6.094886857142858	7.643858285714286	1.5489714285714284	0.7306822857142856	2.117082142857143	0.0	1.419159	0.0	0.5258538571428572	4.792777285714286	1.068334285714286	0.5319708571428572	5.3352577142857145	2.163644285714285	2.165358571428571	0.5258538571428572	0.0017142857142857	8.026470142857141	8.558441	0.0371462857142857	0.1326234285714285	0.6624308571428571	0.0587798571428571	0.2911364285714285	0.3499162857142857	0.3322598571428571	0.2225644285714285	0.5548242857142858	1.6043177142857143	1.7369411428571429	2.3172925015371617	3.021209773134972
male	Flexitarian 75%	16.80190342857143	292.75018199999994	95.472209	2384.9727857142857	88.61434328571428	29.5499817	23.48988571428572	3810.294371428572	0.7368092857142858	0.4168528571428571	1.1648907142857143	0.0025714285714285	0.1327114285714285	0.0032571428571428	0.6092597142857142	0.7452282857142857	6.659087714285714	8.031472571428571	1.3723848571428572	0.5624	3.3322644285714285	0.0	0.7266857142857143	0.0	0.5032285714285715	5.124578714285714	0.6013942857142858	0.6393448571428572	5.222744428571429	1.3229022857142858	1.6054165714285715	0.5032285714285715	0.2825142857142856	7.331389571428572	7.970734428571428	0.0678874285714285	0.1596357142857143	0.4808544285714285	0.1100517142857142	0.4553742857142858	0.5654260000000001	0.245583	0.3477352857142857	0.5933182857142858	1.7074861428571428	1.8671218571428567	1.9529265967365488	3.8887820193455935
male	Flexitarian 75%	15.532458571428569	299.9932351428571	98.62341342857142	2443.0641285714287	83.93360485714287	25.738109985714285	23.03101857142857	3915.262442857143	0.7467642857142857	0.2272499999999999	1.17985	0.0874285714285714	0.3683721428571428	0.1697698571428571	0.2359172857142857	0.7740592857142856	7.411539285714285	8.139918714285715	0.7283794285714286	0.2575118571428571	2.424963857142857	0.0	1.8533435714285715	0.0	0.018	4.553819285714286	0.9854215714285716	0.4253794285714285	5.521240857142858	1.6132271428571427	1.8181271428571428	0.018	0.2049	7.357368	7.782747428571428	0.339119	0.1074889999999999	0.4127371428571428	0.0655912857142857	0.448113	0.5137042857142857	0.303483	0.2103251428571428	0.5138081428571429	1.7793685714285714	1.8868575714285716	1.9802470508799983	3.091862292440028
male	Flexitarian 75%	16.236128	304.8662921428572	88.28956757142858	2367.1727	83.943472	26.35555717142857	19.06826285714286	4242.013514285714	0.4071218571428571	0.6949768571428571	1.1596404285714286	0.0526428571428571	0.0392417142857142	0.1034571428571428	0.6248935714285714	0.7675924285714286	7.399120428571429	8.102450142857142	0.7033297142857142	0.0150994285714285	2.9093681428571427	0.0	1.5403597142857142	0.0	0.1253571428571428	4.590184428571428	1.1180571428571429	0.587279	5.582884428571428	1.5318441428571428	1.8288994285714288	0.1253571428571428	0.2970552857142857	7.537140999999999	8.124419999999999	0.146712	0.1473861428571428	0.5583984285714286	0.0994931428571428	0.540363	0.6398561428571429	0.1059147142857142	0.2475258571428571	0.3534405714285714	1.6984071428571428	1.8457932857142856	2.02665934706472	3.507006933388752
male	Flexitarian 75%	15.679972857142856	292.05912742857146	103.77175742857142	2422.882442857143	87.46582457142857	27.554947728571427	22.417632857142856	3725.9264714285714	0.6975185714285714	0.1841035714285714	1.1733997142857144	0.2815298571428571	0.0	0.1633142857142857	0.5111321428571429	0.6744464285714286	6.348114142857143	8.045664857142857	1.6975507142857142	0.8647817142857142	2.365611428571429	0.0	2.4078107142857137	0.0	0.2417142857142857	5.879918142857143	0.17235	0.7000978571428572	5.810553857142857	1.5829358571428571	1.826817857142857	0.2417142857142857	0.243882	7.879086	8.579183857142857	0.2028	0.1736727142857142	0.2620705714285714	0.2393618571428571	0.3197234285714286	0.5590852857142857	0.1307481428571428	0.5908928571428572	0.721641	1.7455968571428573	1.9192695714285717	1.7397832036789285	2.637004450855646
male	Flexitarian 75%	15.598525	277.0992225714286	98.52061928571428	2368.9174285714284	82.71855142857143	25.05942907142857	25.92101857142857	3889.5518571428574	0.5388764285714286	0.5382758571428571	1.4026178571428571	0.161875	0.2099515714285714	0.2652428571428571	0.4205037142857143	0.8956981428571428	5.054290428571429	7.651408714285714	2.5971182857142856	1.8171428571428567	2.0906062857142858	0.0	0.8982292857142858	0.3282428571428571	0.0	5.134221285714285	0.9018927142857144	0.6147418571428572	5.707871142857143	0.7982882857142857	1.3249417142857145	0.3282428571428571	0.5266534285714285	7.361055714285714	7.975797571428572	0.0617178571428571	0.1536545714285714	0.3844798571428572	0.1092381428571428	0.375433	0.4846711428571428	0.3462081428571428	0.2927241428571429	0.6389322857142857	1.5698011428571428	1.7234557142857143	2.363152605210505	3.3267056826801302
male	Flexitarian 75%	17.251716857142856	306.2177972857143	93.48114414285716	2438.6055285714287	86.36366571428572	27.42153484285714	21.07088428571429	3704.4509	0.5247392857142857	0.5059178571428572	1.2034815714285716	0.1127744285714285	0.3254785714285714	0.143	0.3754571428571429	0.8439357142857143	7.011505	7.805161857142857	0.7936568571428572	0.4526177142857143	2.468150714285714	0.0	1.89535	0.1348649999999999	0.161595	5.112578428571429	0.6191244285714286	0.697045	5.435242857142858	1.9214992857142852	1.9832135714285712	0.29646	0.0617142857142857	7.714916428571429	8.411961428571429	0.3687945714285714	0.1737835714285714	0.5035041428571428	0.2534607142857143	0.3052658571428571	0.5587265714285714	0.2625544285714286	0.0902571428571428	0.3528115714285714	1.7838368571428571	1.9576204285714287	2.162956719521444	3.592912558393223
male	Flexitarian 75%	17.01717257142857	305.0590181428571	90.631972	2389.9572857142857	86.72364485714286	24.95406152857143	20.981655714285715	3964.364685714285	0.5213772857142857	0.6212238571428571	1.210586857142857	0.0	0.3713778571428571	0.4896	0.044576	0.9055538571428572	6.716323714285714	8.339663142857143	1.6233394285714289	0.9527725714285712	1.726662857142857	0.0	1.806515	0.1688285714285714	0.0	4.654779	1.4956394285714285	0.5205262857142857	5.981589857142857	1.021193714285714	1.206508	0.1688285714285714	0.1853142857142857	7.356926428571428	7.877452714285714	0.2591405714285714	0.1318048571428571	0.7714235714285714	0.0138314285714285	0.3773587142857142	0.3911901428571429	0.0953121428571428	0.1721428571428571	0.267455	1.6892092857142855	1.821014142857143	2.3681224936416974	2.175529765893604
male	Flexitarian 75%	16.835664	282.916265	94.30669714285716	2409.204514285714	82.83467728571428	25.556252242857145	19.398748571428573	4088.9297142857145	0.6728385714285715	0.2288512857142857	1.067933	0.12843	0.3121352857142856	0.0275714285714285	0.4275667142857143	0.7672734285714286	7.336221285714286	7.644449857142858	0.3082285714285714	0.2943857142857142	3.274353571428571	0.0	1.2381714285714285	0.0	0.0908571428571428	4.897767857142857	0.8701925714285714	0.671583	5.677103285714286	1.1667662857142855	1.5959358571428572	0.0908571428571428	0.4291695714285714	7.363896285714286	8.035479285714285	0.1163142857142857	0.1671318571428571	0.5735717142857143	0.1301687142857143	0.4743364285714286	0.6045051428571429	0.0273835714285714	0.4265007142857143	0.4538842857142858	1.7482754285714286	1.9154072857142856	1.99047399261295	3.837895431945658
male	Flexitarian 75%	16.557214857142856	290.6344497142857	89.91978642857143	2359.878142857143	90.16050942857144	28.45707385714286	22.25732	3843.6891142857135	0.4654575714285714	0.4829694285714285	1.1288324285714286	0.1549105714285714	0.3167717142857142	0.1449714285714285	0.4076612857142857	0.8694044285714286	6.713759428571429	7.875285142857143	1.1615257142857145	0.3706142857142857	1.4599285714285717	0.0	1.8203528571428569	0.0	0.8501365714285714	4.5010322857142855	0.9821102857142856	0.6756154285714286	4.633006	1.737216714285714	1.955131	0.8501365714285714	0.2179142857142857	7.438273571428572	8.113889	0.0364249999999999	0.1697862857142857	0.6171728571428572	0.1816739999999999	0.1092162857142857	0.2908902857142857	0.2133928571428571	0.4595000000000001	0.6728928571428572	1.617381	1.7871672857142855	2.302567060514687	3.8372373282954624
male	Flexitarian 75%	15.894791285714286	297.2340315714286	92.51258957142856	2428.154485714286	89.01571028571428	28.055161200000004	21.75585857142857	3768.611957142857	0.7943618571428571	0.4849419999999999	1.2967574285714285	0.0092558571428571	0.196082	0.4614292857142857	0.2110438571428571	0.8685551428571429	7.51801657142857	8.092730857142858	0.5747142857142856	0.8758857142857143	2.383475428571429	0.04375	1.348694857142857	0.0	0.1685798571428571	4.820385857142857	1.1732021428571429	0.6495518571428571	5.825008142857143	0.9230051428571427	1.2787442857142857	0.1685798571428571	0.3557391428571428	7.272332285714286	7.921884142857143	0.0060857142857142	0.1585874285714285	0.6141498571428572	0.1501931428571428	0.5296214285714286	0.6798145714285714	0.0075312857142857	0.3681644285714286	0.3756957142857143	1.6757458571428572	1.8343332857142856	2.235636025135468	2.0958605575660774
male	Flexitarian 75%	17.317509142857144	321.99850585714285	88.909009	2363.203942857143	83.54666914285714	24.310614314285715	22.930507142857145	3685.3555	0.2680657142857142	0.7945182857142857	1.1464125714285711	0.0	0.0490178571428571	0.0783567142857143	0.5821292857142858	0.7095038571428571	7.045910142857143	8.597792142857143	1.5518820000000002	0.6890285714285713	2.076668	0.0	1.7773357142857145	0.0519655714285714	0.062634	4.657631857142857	1.0147021428571428	0.5135691428571428	5.557734428571429	1.2662114285714283	1.6284522857142856	0.1145995714285714	0.3622408571428571	7.3007862857142864	7.814355428571429	0.0861485714285714	0.1259717142857142	0.8443774285714286	0.0757855714285714	0.1496591428571428	0.2254447142857142	0.1481684285714286	0.4275535714285715	0.5757220000000001	1.731692714285714	1.8576644285714283	1.8764352186132585	3.338408142708148
male	Flexitarian 75%	16.26268214285714	312.5339555714286	104.00800842857144	2434.4933	81.53920585714286	25.624465	24.80345285714285	3866.216485714285	0.5028592857142857	0.5003528571428572	1.5172647142857143	0.3959954285714285	0.1815364285714285	0.0455714285714285	0.4355708571428572	0.6626787142857143	7.140648428571429	8.471204714285715	1.3305562857142856	0.0864	1.6850185714285717	0.0	3.309184285714285	0.5650000000000001	0.0	5.6456028571428565	0.1985707142857142	0.7280735714285714	5.279173571428571	1.4862568571428572	1.8968282857142855	0.5650000000000001	0.4105714285714286	7.741001857142857	8.46907542857143	0.5371208571428572	0.1839462857142857	0.3899681428571429	0.1643252857142857	0.5131588571428571	0.6774841428571429	0.0062401428571428	0.076732	0.0829721428571428	1.6875452857142856	1.8714915714285716	1.701274743407885	3.1685612243946504
male	Flexitarian 75%	15.414440428571428	290.6365231428572	96.15021257142855	2387.5100857142857	89.78798457142857	29.51802672857143	21.127837142857143	3892.2484285714286	0.5261078571428571	0.331875	1.2309828571428572	0.1864285714285714	0.06855	0.1746285714285714	0.6834714285714286	0.92665	6.896644142857142	7.948572428571427	1.0519282857142858	1.109770857142857	2.565871714285714	0.0	1.1350778571428572	0.0	0.0	4.810720428571429	1.1909428571428573	0.6063714285714286	6.001663285714286	1.1264374285714285	1.7605517142857143	0.0	0.6341142857142856	7.762215	8.36858642857143	0.0513121428571428	0.1462071428571428	0.3443902857142857	0.2775305714285714	0.3526142857142857	0.6301448571428571	0.0204965714285714	0.564585	0.5850815714285715	1.6109288571428573	1.7571359999999998	2.4257750929112007	3.937268333813352
male	Flexitarian 75%	16.820058714285715	314.5301357142857	91.30107042857142	2406.219357142857	84.73280242857143	26.23334632857143	22.329247142857145	3861.045942857143	0.4417974285714286	0.6591244285714285	1.1267964285714285	0.0178111428571428	0.2946428571428571	0.2565078571428571	0.3564604285714286	0.9076111428571428	7.480440857142858	8.451853428571429	0.9714125714285714	0.981542857142857	2.4043681428571424	0.0	1.364271142857143	0.0	0.0	4.750182142857143	1.1086447142857143	0.6290264285714285	5.858826857142858	1.6014595714285715	1.6014595714285715	0.0	0.0	7.460286428571428	8.089312857142856	0.1856678571428571	0.1562322857142857	0.4728581428571429	0.1636192857142857	0.4431814285714285	0.6068007142857142	0.0141312857142857	0.5300251428571429	0.5441564285714285	1.809483142857143	1.965715428571429	2.357461561439996	3.3823978047839187
male	Flexitarian 75%	17.00601557142857	290.22224871428574	88.74839114285714	2372.5622714285714	86.62909114285715	28.26516922857143	22.26426	3544.6437285714283	0.7318967142857142	0.5232731428571428	1.3303055714285714	0.0564999999999999	0.2270928571428571	0.2639428571428571	0.3165245714285714	0.8075602857142857	7.004774142857142	7.819358	0.8145838571428572	1.1074291428571428	1.7549892857142857	0.0	1.770652	0.0	0.2463964285714286	4.879466857142857	0.6162204285714286	0.6132752857142858	5.249290857142857	1.4475235714285712	1.6788521428571428	0.2463964285714286	0.2313285714285714	7.174539428571429	7.787814714285715	0.2348128571428571	0.1507558571428571	0.6731375714285714	0.098286	0.3835464285714285	0.4818324285714285	0.0826182857142857	0.1704321428571428	0.2530504285714286	1.6428332857142856	1.7935891428571429	2.127342176218298	2.8640840912686807
male	Flexitarian 75%	17.12989442857143	304.2975295714286	90.48694757142856	2379.3473000000004	85.89693471428572	26.11120418571429	23.84795142857143	3694.733757142857	0.4516978571428571	0.4405	0.9974644285714288	0.1023737142857142	0.1024954285714285	0.0606428571428571	0.7528894285714286	0.9160277142857144	6.751120714285714	8.695491857142857	1.9443711428571429	0.1994	3.891475142857143	0.04375	0.8718882857142857	0.1688285714285714	0.1685798571428571	5.343921857142858	0.6172750000000001	0.6442408571428572	5.623788428571429	1.5049464285714282	1.6345464285714286	0.3374084285714285	0.1296	7.595743285714286	8.239984142857143	0.0378034285714285	0.1604982857142857	0.7586582857142857	0.0989125714285714	0.4237364285714285	0.522649	0.0728938571428571	0.3578707142857143	0.4307645714285714	1.7498752857142856	1.910373571428572	2.406194847757498	4.493799923317505
male	Flexitarian 75%	16.54873757142857	309.6133402857143	96.13862242857144	2412.2881857142856	83.66512714285714	26.13560268571428	22.56861428571429	3612.590728571429	0.4406048571428571	0.6188851428571428	1.0843168571428572	0.0	0.1572757142857142	0.3242285714285714	0.2306244285714285	0.7121287142857142	7.607015571428572	8.142899	0.5358834285714286	0.2229142857142856	2.175287857142857	0.0	2.118904142857143	0.0	0.0	4.517106285714286	1.0276555714285716	0.640722	5.544761857142857	1.182793	1.915667	0.0	0.7328739999999999	7.460428857142857	8.101150857142857	0.2979268571428571	0.159426	0.5409505714285715	0.0796644285714285	0.2023634285714285	0.2820278571428571	0.0680072857142857	0.6419064285714287	0.7099137142857144	1.830819	1.990245	1.84505503556484	2.010021777011918
male	Flexitarian 75%	16.36991257142857	306.80370385714286	98.325566	2412.0482714285718	85.02671714285714	27.564325657142856	23.822967142857145	3445.8355285714283	0.6151078571428571	0.3687308571428571	1.0964684285714286	0.0964285714285714	0.1849607142857142	0.5087821428571428	0.2325214285714285	0.9262642857142858	7.307320142857143	8.063463	0.7561428571428571	0.1932714285714285	2.915087	0.0	1.1613214285714286	0.0	0.7649665714285715	5.0346464285714285	0.8610047142857142	0.7053194285714286	5.130684571428572	1.1192594285714286	1.6012434285714283	0.7649665714285715	0.4819839999999999	7.496894571428571	8.202214	0.0868821428571428	0.1755137142857143	0.4841511428571428	0.1681822857142857	0.2563795714285714	0.4245618571428571	0.2042572857142857	0.4201428571428572	0.6244001428571428	1.6199952857142856	1.7955090000000002	2.400097814910468	2.163525020427363
male	Flexitarian 75%	17.12123485714286	288.70108614285715	96.51480785714286	2381.042257142857	90.84397271428573	30.156719028571427	21.336358571428573	3669.0145714285713	0.5478022857142858	0.3839291428571428	1.1523171428571428	0.2105857142857143	0.1432285714285714	0.3426277142857143	0.32388	0.8097362857142858	6.526628857142856	7.77154857142857	1.2449197142857142	0.8153928571428571	3.257220428571429	0.04375	0.632	0.0	0.3185821428571428	5.066945428571429	0.965305	0.6006	5.713668285714286	1.41964	1.66444	0.3185821428571428	0.2447999999999999	7.696690428571429	8.29729042857143	0.0777285714285714	0.1475999999999999	0.5467721428571428	0.162769	0.3720031428571428	0.5347721428571428	0.1373458571428571	0.373724	0.5110698571428571	1.6703427142857143	1.8179427142857143	2.1254775174746707	2.4522274333188467
male	Flexitarian 75%	16.88835885714286	295.78859657142857	97.87963485714286	2384.661757142857	81.26085542857143	27.505816085714287	22.31841	4039.028371428572	0.8995821428571428	0.1614078571428571	1.1937494285714283	0.0451308571428571	0.0800391428571428	0.5435928571428572	0.1920707142857143	0.8157027142857143	6.768377714285714	8.345034857142858	1.5766571428571428	0.97866	1.9190984285714288	0.0	1.6608522857142858	0.0	0.4832474285714285	5.041858142857143	0.8150288571428571	0.6701942857142857	5.373639571428571	0.9687345714285716	1.6250774285714285	0.4832474285714285	0.6563428571428572	7.481964428571429	8.152158714285715	0.0023142857142857	0.1689179999999999	0.5635112857142858	0.0702708571428571	0.7055531428571429	0.7758240000000001	0.0530227142857142	0.3904108571428571	0.4434335714285714	1.785083142857143	1.9540011428571429	2.1378889266014687	1.426354578001458
male	Flexitarian 75%	16.105740285714287	287.5186465714286	95.39024071428572	2381.9974	89.62096528571429	29.521076914285715	23.39538142857143	3657.285014285714	0.7266712857142857	0.3889032857142856	1.543143142857143	0.24264	0.0724771428571428	0.2470857142857143	0.6252842857142857	0.9448471428571428	6.439528571428572	7.739378571428572	1.29985	0.8248928571428572	1.3733857142857142	0.0	2.5785285714285715	0.0	0.0	4.776807142857143	0.7471768571428571	0.7325372857142857	5.523984	1.5524749999999998	1.731475	0.0	0.179	7.255459	7.987996285714287	0.3068334285714286	0.1866688571428571	0.4426944285714286	0.2749651428571428	0.343778	0.6187431428571429	0.2473865714285714	0.1367462857142857	0.3841328571428571	1.752403857142857	1.9390727142857145	2.4791356375356	3.661640376745524
male	Flexitarian 75%	17.382320714285715	302.3260757142857	95.654107	2404.688371428572	80.58666657142858	26.71592672857143	20.908644285714285	3798.7105	0.5095357142857143	0.7338297142857142	1.3777581428571428	0.0589641428571428	0.0297	0.4913285714285714	0.3618	0.8828285714285714	6.763740857142857	8.180819428571429	1.4170785714285714	1.0149394285714286	2.6261968571428573	0.0	0.7600928571428572	0.0	0.1475	4.548729142857143	0.7548512857142857	0.6546754285714286	5.156080428571428	0.5946045714285714	1.9761474285714289	0.1475	1.3815428571428572	7.279727857142857	7.9344032857142865	0.2054994285714285	0.1628902857142857	0.621011	0.1757464285714285	0.1702911428571429	0.3460375714285714	0.0764107142857142	0.48615	0.5625607142857143	1.7351087142857142	1.897999	2.294550361280552	2.035086981808264
male	Flexitarian 75%	17.687407142857143	300.4386098571428	98.12076642857144	2477.3515	84.04731328571428	28.456159342857145	20.97871	3822.5181857142857	0.7467535714285715	0.4216229999999999	1.27424	0.0	0.1703661428571428	0.5321171428571428	0.2007484285714285	0.9032317142857142	6.604235142857143	7.710056571428571	1.1058214285714285	0.35855	3.295191571428572	0.0	1.1760000000000002	0.0	0.3265714285714285	5.156313	0.6579151428571429	0.4707961428571429	5.487656714285714	1.2194231428571427	1.4978601428571428	0.3265714285714285	0.278437	7.312088285714286	7.782884428571429	0.0525	0.1159147142857142	0.704804	0.0728287142857142	0.3496722857142857	0.422501	0.14625	0.4585714285714286	0.6048214285714286	1.7846264285714286	1.900541142857143	2.278723150221401	1.87253691809868
male	Flexitarian 75%	15.887813142857144	297.7838658571428	92.994106	2382.781842857143	89.28748071428572	27.06246372857143	21.304581428571428	3942.356885714286	0.2496428571428571	0.472208	1.0642867142857142	0.3245787142857143	0.1426217142857142	0.0	0.7020794285714286	0.8447011428571428	6.979049857142856	8.204079857142856	1.22503	1.3105428571428572	2.9582960000000003	0.0	1.1815714285714287	0.0	0.0	5.450410285714286	0.4284419999999999	0.5987605714285714	5.878852285714286	1.0406029999999995	1.9523672857142853	0.0	0.9117642857142858	7.831219571428571	8.429980142857143	0.1659417142857142	0.144956	0.4992148571428571	0.1141	0.4831438571428571	0.5972438571428571	0.0462989999999999	0.2826107142857143	0.3289097142857143	1.591310142857143	1.736266142857143	2.215638061320271	4.431276122640542
male	Flexitarian 75%	17.969069285714287	305.058869	94.69518542857143	2382.715328571429	82.64703	24.669104714285712	22.39414857142857	3816.1656714285714	0.4001521428571428	0.190166	0.9771881428571428	0.1811262857142857	0.0213795714285714	0.1644071428571428	0.5155124285714285	0.7012991428571428	6.982523714285714	7.699623428571429	0.7170997142857143	1.4539000000000002	2.0797614285714285	0.0	1.8602165714285717	0.0	0.1253571428571428	5.519235142857142	0.317342	0.7053524285714285	5.71122	1.2547874285714289	1.8082034285714288	0.1253571428571428	0.553416	7.644780571428571	8.350133000000001	0.0806024285714285	0.175928	0.6908342857142857	0.077749	0.5570258571428571	0.6347748571428572	0.0062401428571428	0.4210891428571429	0.4273292857142858	1.833540857142857	2.009468857142857	1.8395481786257144	2.816597484191999
male	Flexitarian 75%	16.516456	292.0438617142857	89.825299	2406.027885714286	88.30058842857144	27.20392244285714	20.51772142857143	4580.411257142857	0.5345285714285715	0.4713657142857143	1.0470514285714283	0.0034285714285714	0.1411428571428571	0.4090857142857143	0.3235857142857143	0.8738142857142857	6.767848571428572	8.020252285714285	1.2524037142857145	0.7575999999999999	2.3079998571428573	0.0	1.8134254285714289	0.0	0.2511428571428571	5.130168142857143	0.6815098571428572	0.4658431428571428	5.560535142857143	1.3400124285714283	1.6531124285714285	0.2511428571428571	0.3131	7.464790428571429	7.930633571428571	0.1758437142857143	0.1132094285714285	0.6157294285714286	0.1502335714285714	0.4823328571428572	0.6325664285714286	0.0684112857142857	0.1675492857142857	0.2359605714285714	1.660100142857143	1.7733095714285716	2.2698570195885144	2.414397263368613
male	Flexitarian 75%	16.633029	290.7907801428572	93.64920828571428	2408.8507	84.90890971428571	27.083824071428573	21.317465714285717	4242.122785714286	1.1229254285714287	0.3445097142857142	1.5101054285714286	0.0012857142857142	0.4100678571428572	0.2730928571428571	0.1531702857142857	0.836331	6.140478714285714	7.848991	1.7085122857142856	1.6184642857142857	0.52925	0.0	1.1792578571428574	0.34	0.6264565714285714	4.293428714285715	1.2809872857142857	0.4775664285714285	4.607959428571428	1.4567305714285712	2.0110704285714287	0.9664565714285712	0.5543398571428572	7.585486428571428	8.063052857142859	0.354591	0.1198064285714285	0.4102862857142857	0.3896869999999999	0.5258084285714285	0.9154954285714286	0.0214885714285714	0.1035708571428571	0.1250594285714285	1.805432142857143	1.925238571428572	2.1699430147331253	2.922753488090518
male	Flexitarian 75%	17.724011285714287	307.388884	91.85570314285714	2384.1892714285714	85.01429528571428	28.37752562857143	21.428517142857142	3515.8979142857143	0.7335191428571429	0.563722	1.3084697142857142	0.0	0.2365281428571428	0.2425714285714285	0.3295195714285714	0.808619142857143	6.511169857142858	8.506119857142858	1.99495	0.4643128571428571	2.104478857142857	0.0	1.9355734285714288	0.0	0.0	4.504365142857143	1.171466857142857	0.4893285714285714	5.675832	1.5825	1.7456999999999998	0.0	0.1631999999999999	7.421532	7.910860571428572	0.0515782857142857	0.1174785714285714	0.7620174285714285	0.1296214285714285	0.5364099999999999	0.6660314285714286	0.0915	0.1494642857142857	0.2409642857142857	1.7205914285714283	1.83807	2.1197434714689987	2.9677159080293296
male	Flexitarian 75%	16.705398	293.84178442857143	95.88327114285714	2426.616485714286	89.19828457142857	27.96244002857143	20.57446428571429	3778.149085714286	0.4257108571428571	0.6600377142857142	1.4383164285714285	0.3382821428571428	0.2045714285714285	0.0752792857142857	0.5957028571428572	0.8755535714285715	7.022879571428571	7.750110714285715	0.7272311428571429	1.391378714285714	2.59855	0.0	0.9725347142857144	0.0	0.0	4.962463428571428	0.9797901428571428	0.5909555714285714	5.942253571428572	1.4916285714285713	1.6596285714285717	0.0	0.1679999999999999	7.601882142857143	8.192837714285714	0.2998091428571428	0.142169	0.5237248571428571	0.1134208571428571	0.1844282857142856	0.2978491428571428	0.0821045714285714	0.3812572857142857	0.4633618571428571	1.584745	1.726914	2.255078152499158	4.122377240210669
male	Flexitarian 75%	18.050475714285717	294.2379574285714	95.36282585714288	2371.5172142857145	87.35742914285713	25.96534542857143	22.37977	3585.3078285714287	0.4270871428571428	0.5703228571428571	1.0952814285714283	0.0945	0.13725	0.2897707142857143	0.41445	0.8414707142857143	6.214984142857142	7.414098999999999	1.1991148571428571	0.3211867142857142	3.033452	0.0	1.6917882857142856	0.0519655714285714	0.062634	5.161026571428572	0.7207395714285715	0.5958452857142857	5.767166571428571	1.5885984285714283	2.007755571428571	0.1145995714285714	0.4191571428571428	7.889521714285714	8.485367	0.2472135714285714	0.15224	0.5041678571428572	0.1543694285714285	0.3410918571428571	0.4954612857142857	0.1822438571428571	0.2808785714285715	0.4631224285714286	1.709965142857143	1.862205142857143	2.217648656566783	2.907948531200987
male	Flexitarian 75%	16.347350714285714	299.5887101428571	97.22031885714286	2352.569771428571	86.94153057142856	27.482311714285714	24.254864285714287	3355.802257142857	0.2837271428571429	0.8744558571428571	1.3363258571428571	0.1740285714285714	0.2497877142857143	0.1197617142857142	0.3889642857142857	0.7585137142857142	5.348392714285715	7.741057571428572	2.392664857142857	0.5278215714285714	2.622255	0.262086	1.6544102857142855	0.9232428571428573	0.0	5.989815714285714	0.1076775714285714	0.6870721428571428	5.174250428571428	1.285384857142857	1.407784857142857	0.9232428571428573	0.1223999999999999	7.505278142857143	8.192350285714285	0.211588	0.1700744285714285	0.7320097142857144	0.0834821428571428	0.2007044285714285	0.2841865714285714	0.0941142857142857	0.4280641428571429	0.5221784285714286	1.7499627142857144	1.920037142857143	2.0151201345271774	3.3939057183207644
male	Flexitarian 75%	17.86754285714286	294.7920557142857	92.54339542857144	2364.887157142857	83.268956	26.198580157142857	20.798855714285715	3601.4926428571425	0.5556771428571429	0.1962617142857143	1.118396857142857	0.2511722857142857	0.1892142857142857	0.4434	0.2925285714285714	0.9251428571428572	6.883055428571429	7.995991571428571	1.112936142857143	0.2849037142857142	2.097011	0.0	2.205663285714286	0.1573714285714285	0.0	4.744949428571429	1.1054525714285717	0.5692358571428572	5.693030571428571	1.618598571428571	1.7463985714285712	0.1573714285714285	0.1278	7.596800571428572	8.166036428571429	0.1599141428571428	0.1429588571428571	0.3714152857142857	0.276472	0.4571595714285714	0.7336315714285714	0.1357401428571428	0.2572891428571429	0.3930292857142857	1.6579902857142856	1.8009491428571427	2.444997360520391	2.546331099180624
male	Flexitarian 75%	16.315373714285716	279.4308747142857	89.14434814285714	2411.212042857143	86.79677571428572	30.018489128571428	24.658428571428573	3417.4108142857144	0.4931871428571429	0.469412	1.0791531428571428	0.0613	0.3226852857142857	0.0510067142857142	0.4371464285714286	0.8108384285714286	5.925916285714286	7.459287714285714	1.5333714285714286	0.52405	2.818842857142857	0.0	1.0176107142857145	0.5020428571428571	0.2121428571428571	5.074689285714285	0.5154651428571428	0.7170257142857144	4.8759687142857135	1.3781432857142857	1.6124861428571429	0.7141857142857143	0.2343428571428571	7.202640571428572	7.919666285714285	0.2348722857142857	0.1769885714285714	0.8360838571428572	0.233392	0.3296657142857143	0.5630577142857143	0.0928664285714285	0.179675	0.2725414285714285	1.9065552857142856	2.0835438571428573	2.1017397427090065	3.939054823779408
male	Flexitarian 75%	16.509768285714284	291.5267657142857	92.87745214285714	2455.019514285714	84.190657	26.640334842857147	23.980968571428573	3455.929371428572	0.554815	0.4365437142857142	1.006081	0.0	0.0554464285714285	0.4834051428571428	0.3143975714285714	0.8532491428571429	6.268747285714285	7.8856137142857134	1.6168664285714287	0.9970107142857142	1.9331022857142857	0.0	2.051623571428572	0.0	0.1186285714285714	5.100365142857143	0.7271985714285715	0.7701794285714286	5.708935142857143	1.1442519999999998	1.50574	0.1186285714285714	0.361488	7.333303714285714	8.103483142857142	0.0017857142857142	0.1874621428571428	0.5905242857142856	0.0871808571428571	0.6653532857142858	0.7525341428571429	0.1113348571428571	0.2476071428571429	0.358942	1.7037861428571428	1.8912482857142856	2.1722056023692007	1.8831011212328683
male	Flexitarian 75%	15.830271428571429	294.3478877142857	93.70439157142856	2389.856071428572	81.82387057142857	26.1938746	24.172878571428573	3741.623942857143	0.534749	0.3072951428571428	1.1646301428571426	0.304924	0.3629217142857143	0.353971	0.2255508571428571	0.9424435714285716	5.599988857142857	7.503215428571429	1.9032265714285717	1.6504571428571428	1.8555867142857143	0.0	1.6945415714285714	0.0	0.2808428571428571	5.481428285714285	0.3720685714285713	0.6579994285714286	5.572654	1.4848774285714283	1.7527594285714283	0.2808428571428571	0.267882	7.606256285714286	8.264255714285714	0.1708938571428571	0.160658	0.8052204285714285	0.1466	0.259537	0.406137	0.2153571428571428	0.2658964285714286	0.4812535714285714	1.8635048571428567	2.024162857142857	2.4646975154062627	3.0779707743906277
male	Flexitarian 75%	15.713980285714284	298.79603585714284	93.91097657142858	2388.956142857143	85.73642499999998	27.5216452	22.790331428571427	4001.2736142857134	0.8672857142857142	0.3399049999999999	1.297847857142857	0.001	0.0817321428571428	0.1256928571428571	0.5845852857142858	0.7920102857142857	6.574525428571428	7.376493285714285	0.8019678571428572	0.4458285714285713	2.094925	0.0	1.4067682857142858	0.3282428571428571	0.8870607142857143	5.162825428571429	0.5821681428571429	0.5640374285714287	4.52969	1.523806714285714	1.8823067142857144	1.2153035714285714	0.3585	7.627300285714286	8.191337714285714	0.0200617142857142	0.1395851428571428	0.524697	0.3334681428571428	0.5057767142857142	0.8392448571428571	0.225422	0.2120302857142857	0.4374522857142858	1.821455857142857	1.961041	2.0720615991694635	3.4864465310700856
male	Flexitarian 75%	15.99377257142857	300.11457257142854	97.15239914285712	2361.9525	87.01775742857141	27.138563214285718	22.339022857142854	3967.9256142857134	0.3943735714285714	0.7466077142857143	1.207874142857143	0.0	0.1754	0.3870071428571428	0.3965142857142857	0.9589214285714286	7.455168285714286	8.393032571428572	0.9378642857142856	1.41525	3.013423	0.0	0.0	0.4852285714285714	0.5740077142857143	5.487909285714286	0.1745582857142857	0.4870681428571428	4.603231285714286	0.964195	1.698195	1.059236285714286	0.7340000000000001	7.360662571428572	7.847730714285715	0.0920714285714285	0.1160058571428571	0.8101601428571429	0.1241795714285714	0.4168821428571428	0.5410617142857143	0.0829854285714285	0.2322422857142857	0.3152277142857143	1.758521	1.8745268571428573	2.537417212484768	3.02670293811098
male	Flexitarian 75%	15.959014857142858	313.3555965714286	89.98521457142859	2398.604685714286	81.6591882857143	25.728637757142856	22.45013714285714	3767.514671428572	0.5753691428571429	0.173936	0.7714337142857143	0.0	0.135121	0.0195142857142857	0.6395654285714285	0.7942007142857143	6.655628571428571	8.254364285714287	1.5987357142857144	0.5845985714285715	2.3650035714285718	0.262086	1.1951535714285717	0.0	0.4881198571428572	4.894961571428572	0.7597135714285715	0.48315	5.166555285714287	1.2636037142857144	1.608003714285714	0.4881198571428572	0.3444	7.262678857142857	7.745828857142857	0.1485714285714285	0.1172821428571428	0.6995122857142857	0.1235464285714285	0.2529857142857142	0.3765321428571428	0.1559285714285714	0.4334427142857143	0.5893712857142858	1.8139871428571428	1.931269285714286	2.069434156386444	4.037172283876849
male	Omnivore	15.805296142857143	278.2062564285714	97.15382442857144	2428.027157142857	101.23219857142858	33.764529942857145	18.533700000000003	3781.8146857142856	0.6551321428571428	0.8246535714285714	1.6082999999999998	0.09975	0.2119392857142857	0.0769714285714285	0.4115131428571428	0.7004238571428572	7.016937142857143	7.317228285714286	0.3002911428571429	0.4954462857142857	2.432965285714286	0.0	1.300001	0.0	0.2545714285714285	4.482984	2.631309142857144	0.5008637142857142	6.859721714285714	0.6861178571428571	0.828917857142857	0.2545714285714285	0.1427999999999999	7.943211	8.444074714285716	0.1020305714285714	0.1247225714285714	0.641398857142857	0.1554714285714285	0.1943915714285714	0.349863	0.0416514285714285	0.4753214285714286	0.5169728571428571	1.6102652857142856	1.734987857142857	1.8029654628304024	3.2096656473617577
male	Omnivore	16.242813714285713	273.85483885714285	96.04900871428572	2388.816685714285	101.64803242857144	34.66670052857143	21.39191142857143	4061.380857142857	0.3583421428571429	1.0826441428571427	1.6800554285714286	0.1804405714285714	0.1711318571428571	0.1725714285714285	0.4675414285714286	0.8112447142857143	5.868382857142858	7.127929285714286	1.2595464285714286	1.1149285714285715	2.713492857142857	0.0	2.1045964285714285	0.0	0.1499142857142857	6.082932142857144	1.1334054285714286	0.6330428571428571	7.066423285714286	1.1603285714285714	1.2014714285714283	0.1499142857142857	0.0411428571428571	8.417809	9.050851857142858	0.4294692857142857	0.1559785714285714	0.5306028571428572	0.311077	0.2936328571428571	0.6047098571428571	0.1696854285714285	0.1082177142857142	0.2779031428571428	1.842685142857143	1.9986637142857144	2.1225067183293045	3.34199611011233
male	Omnivore	15.45297757142857	266.2599142857143	99.929244	2376.127771428572	99.00208414285714	36.52278552857143	18.148965714285715	3905.111	1.2739887142857145	0.2092938571428571	1.5963468571428572	0.0564999999999999	0.0211774285714285	0.1771428571428571	0.5904324285714286	0.7887527142857144	6.113151	7.594589285714286	1.4814382857142856	1.6064857142857143	2.281338714285714	0.0	2.1765857142857143	0.0	0.0	6.064410142857143	0.7994884285714285	0.6074371428571429	6.863898571428571	0.4990314285714285	0.8700028571428572	0.0	0.3709714285714285	7.733901428571428	8.34133857142857	0.0398807142857142	0.1492028571428571	0.6514244285714286	0.0838195714285714	0.1765315714285714	0.2603511428571428	0.128318	0.507568	0.6358860000000001	1.5875422857142856	1.7367451428571428	2.0746798735161813	3.2174714281839
male	Omnivore	17.11572357142857	267.21279428571427	98.13776785714286	2364.707014285714	100.80136714285716	34.58877152857143	18.51606	3761.886842857143	1.13081	0.3902512857142857	1.5270612857142858	0.0021428571428571	0.1045955714285714	0.0819722857142857	0.6262095714285715	0.8127774285714287	6.023179714285715	7.376535428571429	1.3533557142857142	0.5141891428571428	4.324471428571429	0.0	1.4750874285714288	0.0	0.0	6.313748	0.6430238571428573	0.4917625714285714	6.956771857142857	0.9589552857142856	1.0333552857142858	0.0	0.0744	7.990127142857142	8.481889714285714	0.0189	0.1186777142857142	0.4176207142857143	0.3146661428571429	0.2532285714285714	0.5678947142857143	0.042983	0.597935	0.640918	1.6453334285714285	1.764011142857143	2.1481980211006624	3.863085037819635
male	Omnivore	15.294230285714288	277.1338561428571	99.974783	2448.438557142857	101.91320385714286	35.42261788571428	22.70296857142857	4052.195314285714	0.7636784285714285	0.4775438571428571	1.4464208571428572	0.1180357142857142	0.2838995714285714	0.15275	0.3504881428571428	0.7871377142857143	6.8084172857142855	8.003331571428571	1.1949142857142856	2.3008634285714287	2.371111	0.0	1.2961568571428572	0.0	0.0	5.968131285714286	0.88806	0.5501285714285714	6.856191285714286	1.297062142857143	1.6263764285714284	0.0	0.3293142857142856	8.482567714285713	9.032696285714286	0.1830428571428571	0.1342214285714285	0.4380812857142858	0.07715	0.4856097142857143	0.5627597142857143	0.0	0.4024214285714286	0.4024214285714286	1.5863052857142856	1.7205267142857144	2.009284937918364	3.2387361346837142
male	Omnivore	17.654562000000002	295.3933817142857	101.80946342857143	2499.6537857142857	102.32251614285714	34.53420884285715	20.63611285714285	4059.459842857143	0.665625	0.589041	1.6884975714285717	0.2168672857142857	0.3762972857142857	0.239	0.2899264285714286	0.9052237142857142	7.462680142857143	8.224172999999999	0.7614928571428571	0.7861914285714287	2.040082142857143	0.0	1.6724018571428572	0.5670000000000001	0.0	5.065675428571429	1.3966164285714286	0.6571429999999999	5.895291857142857	1.2472569999999998	1.3362284285714283	0.5670000000000001	0.0889714285714285	7.798520285714285	8.455663285714285	0.1717534285714285	0.165566	0.4353638571428572	0.1804334285714285	0.3854122857142857	0.5658457142857143	0.1168294285714285	0.3398820000000001	0.4567114285714285	1.6296744285714286	1.7952404285714283	2.263372730503564	3.331579947657323
male	Omnivore	16.35297457142857	272.8406485714286	105.80491028571429	2421.011371428572	97.53763671428572	35.933510514285715	22.302997142857144	3836.8791	0.9643177142857144	0.6088742857142856	1.685895	0.0807172857142857	0.250704	0.0029542857142857	0.4755357142857143	0.729194	6.720267428571428	7.739924571428571	1.0196571428571428	0.1660142857142857	3.89405	0.0	1.9677214285714284	0.0	0.0	6.027785714285714	0.7011714285714287	0.5294892857142858	6.728957142857142	0.3966	1.4292285714285715	0.0	1.0326285714285712	8.158185714285715	8.687675	0.2497854285714285	0.1320321428571428	0.6551745714285715	0.0127	0.3413942857142857	0.3540942857142856	0.0601714285714285	0.4278928571428572	0.4880642857142857	1.7471185714285713	1.8791507142857145	1.8824622444093555	3.7496711232771927
male	Omnivore	16.87066042857143	280.42294228571427	98.486171	2368.7691857142854	96.58289485714286	33.94147508571429	19.467111428571428	4166.226271428572	0.5757825714285715	1.0724621428571428	1.6493875714285713	0.0	0.1955678571428571	0.2072571428571428	0.5122428571428571	0.915067857142857	6.639550285714286	8.030438857142856	1.3908885714285713	1.7051499999999995	1.5298292857142857	0.0	3.766929	0.3287357142857142	0.0	7.330643999999999	0.1841184285714286	0.6908582857142856	7.186026714285714	0.6871858571428572	0.7934715714285715	0.3287357142857142	0.1062857142857143	8.308234	8.999092285714285	0.2421428571428571	0.1724594285714285	0.2296944285714285	0.1234141428571428	0.2317014285714285	0.3551155714285713	0.1565665714285714	0.6860797142857142	0.8426462857142857	1.6695991428571428	1.8420585714285715	2.4144075081837406	3.735118635420565
male	Omnivore	15.798714571428572	278.76378828571427	102.933901	2449.9183714285714	105.22749142857144	35.62874948571429	16.89306	4383.308414285714	0.2124025714285714	1.654067	2.1080695714285715	0.126	0.2104785714285714	0.02235	0.3765594285714285	0.609388	7.196658285714286	8.149367999999999	0.9527097142857144	0.9999428571428572	1.8806141428571428	0.0	2.943553571428571	0.0	0.2666968571428571	6.090807428571429	1.1835950000000002	0.3263647142857143	7.007705571428572	0.8753368571428571	0.9617368571428572	0.2666968571428571	0.0864	8.236139285714286	8.562504	0.1576028571428571	0.0891031428571428	0.786218	0.1516218571428571	0.2008848571428571	0.3525067142857143	0.0181437142857142	0.2905005714285714	0.3086442857142857	1.604971857142857	1.694075	1.5546130207510238	2.9951916298832253
male	Omnivore	15.685259142857143	259.4664778571428	101.40086857142856	2408.466457142857	103.36714528571429	35.16660208571428	18.92802142857143	3979.008228571429	0.672764	0.9643999999999998	1.8031315714285712	0.1619172857142856	0.0102857142857142	0.1949142857142857	0.5618894285714287	0.7670894285714286	6.510596714285714	7.004919	0.4943222857142856	1.033057142857143	2.4522117142857143	0.0	2.3946308571428574	0.0	0.257011	6.1369107142857136	0.8547779999999999	0.6070459999999999	6.734677714285715	1.4650541428571429	1.5855501428571428	0.257011	0.1204959999999999	8.577238857142857	9.184284857142856	0.1786762857142857	0.14669	0.8078717142857144	0.1673957142857143	0.2349248571428571	0.4023205714285714	0.0561871428571428	0.1621142857142857	0.2183014285714286	1.60717	1.75386	1.9906064767282976	2.9696030287251194
male	Omnivore	17.880870285714288	297.05794285714285	106.64089671428572	2471.1758428571425	97.47921942857144	34.60212614285714	22.57188	3777.295457142857	0.7102094285714285	0.5886380000000001	1.6347465714285714	0.1973571428571428	0.2096627142857143	0.2391428571428571	0.374443	0.8232485714285714	6.142862857142857	7.332240285714286	1.1893774285714287	1.2099785714285716	2.4860007142857143	0.0	1.4055125714285714	0.1566	0.464	5.722091857142857	1.2542322857142858	0.5988592857142858	6.355724142857143	0.8775212857142857	1.3699154285714286	0.6206000000000002	0.4923941428571428	8.346239571428573	8.945098857142858	0.1825714285714285	0.1482168571428571	0.6696128571428571	0.1342515714285714	0.3825131428571428	0.5167647142857142	0.0525391428571428	0.3871034285714286	0.4396425714285715	1.8085915714285716	1.9568084285714284	2.08212765849946	2.9545940446430285
male	Omnivore	16.985371714285716	275.0639527142857	106.92812957142858	2418.313542857143	100.31906328571428	34.67207365714285	19.014237142857144	3889.475857142857	0.7580965714285715	0.7503677142857142	1.5975357142857145	0.063	0.0719642857142857	0.2103828571428571	0.48765	0.7699971428571429	6.722774714285714	8.036931000000001	1.3141562857142854	0.588057142857143	3.318536714285714	0.0	1.2273785714285714	0.1566	0.464	5.754572428571429	1.5236787142857142	0.5449448571428571	6.657651142857143	1.1750651428571428	1.4700365714285712	0.6206000000000002	0.2949714285714286	8.748287714285715	9.293232571428572	0.187506	0.1336265714285714	0.7328271428571428	0.0680035714285714	0.1618468571428571	0.2298504285714286	0.0	0.479775	0.479775	1.6299585714285716	1.7635851428571427	1.9900157930602265	2.89258545158046
male	Omnivore	16.123222000000002	281.9365905714285	101.70192014285716	2372.585257142857	94.91960557142856	34.22369507142857	22.68153714285714	3755.203985714285	0.7143499999999999	1.031623857142857	1.8085941428571428	0.05832	0.1374942857142857	0.13119	0.6156507142857144	0.8843350000000001	7.155732857142858	8.129779571428571	0.9740467142857144	1.2131428571428573	2.430389285714285	0.0	2.0530697142857144	0.5670000000000001	0.2426142857142857	6.506216142857142	0.5277108571428573	0.500587	6.224312714285714	0.829687	1.1192115714285715	0.8096142857142858	0.2895245714285713	8.153138571428572	8.65372557142857	0.2257114285714286	0.1224641428571428	0.4352637142857142	0.5742721428571428	0.2075	0.7817721428571428	0.0168428571428571	0.2098974285714285	0.2267402857142857	1.6694875714285715	1.7919517142857142	2.329565916908673	3.967955407148157
male	Omnivore	17.075510714285716	264.2492737142857	96.84115285714286	2381.1849285714284	102.53990885714286	34.597106014285714	17.946125714285717	3931.2064285714287	0.6024452857142857	0.9475222857142857	1.554081857142857	0.0	0.3320417142857143	0.2319999999999999	0.2279857142857142	0.7920274285714285	6.798556571428572	7.487106571428571	0.68855	1.0432279999999998	1.8135142857142856	0.0	2.7346450000000004	0.0	0.0	5.591387285714286	1.521046142857143	0.4743204285714286	7.112433428571428	1.2561081428571428	1.3785081428571428	0.0	0.1223999999999999	8.490941571428571	8.965262	0.0453478571428571	0.1161824285714285	0.6805687142857143	0.1095271428571428	0.2526691428571428	0.3621962857142857	0.0124285714285714	0.5347857142857143	0.5472142857142857	1.635327142857143	1.751509571428571	2.078868956868982	2.9398568641800757
male	Omnivore	17.757136428571425	289.299162	102.17595157142856	2419.036714285714	98.60981942857144	32.805582	22.249187142857146	3648.845542857143	0.5479785714285714	0.8835658571428571	1.7426872857142857	0.2031428571428571	0.3286714285714285	0.0976	0.2912214285714286	0.7174928571428572	6.167944857142857	7.508016285714285	1.3400714285714286	0.9861828571428572	2.574556285714286	0.0	1.64035	0.0	0.8754392857142859	6.076528428571429	0.979889142857143	0.6295737142857142	6.180978285714287	1.1509885714285717	1.2723885714285714	0.8754392857142859	0.1214	8.328806142857143	8.958379857142857	0.165943	0.1558795714285714	0.4139374285714286	0.1603291428571428	0.2503075714285714	0.4106367142857143	0.1532177142857143	0.6627582857142856	0.815976	1.806493142857143	1.962372714285714	1.853766968752674	3.203200955374386
male	Omnivore	17.18438	296.79796100000004	103.43834514285712	2432.9851000000003	93.87890128571428	31.109570614285712	22.67017142857143	3614.8441	0.5228542857142857	0.9501968571428572	1.6671511428571428	0.126	0.0607714285714285	0.1449714285714285	0.5061291428571428	0.711872	5.865384428571429	7.105477428571429	1.240093	1.0647928571428569	1.5314541428571429	0.0	2.1933068571428573	0.3282428571428571	0.2285714285714286	5.346368142857143	1.7655700000000003	0.5763785714285714	6.555123857142857	0.9838245714285714	1.1238817142857145	0.5568142857142858	0.1400571428571428	8.235819857142857	8.81219842857143	0.0754285714285714	0.13815	0.4574757142857143	0.3480037142857143	0.4404539999999999	0.7884577142857143	0.2566607142857142	0.2284428571428571	0.4851035714285714	1.8064655714285716	1.9446155714285716	1.8287000606785464	2.912577287405969
male	Omnivore	16.15206014285714	254.70282428571429	101.16918828571428	2374.928971428571	98.955032	33.58126637142857	20.08486571428572	3958.2745285714286	0.6670185714285715	0.6206124285714285	1.472416714285714	0.1171428571428571	0.1681714285714285	0.2031642857142857	0.4467427142857142	0.8180784285714287	5.948170142857143	7.305359571428572	1.3571894285714283	1.5796255714285714	2.688479285714286	0.0	2.2408671428571427	0.0	0.0	6.508972	0.8442181428571428	0.5249360000000001	7.353190142857143	0.8681152857142858	1.0687152857142856	0.0	0.2005999999999999	8.42190542857143	8.946841428571428	0.2228214285714286	0.1278522857142857	0.4879682857142858	0.1172664285714285	0.4813219999999999	0.5985884285714286	0.0390428571428571	0.3029624285714286	0.3420052857142857	1.6513834285714286	1.7792357142857145	2.152902356273777	3.2364870184268013
male	Omnivore	17.282907571428574	290.07829785714284	101.0981907142857	2459.4426142857146	96.06749471428571	34.04560457142857	22.767922857142857	3650.695928571428	0.6554658571428572	0.8493141428571428	1.6256942857142858	0.0	0.1212999999999999	0.3491428571428571	0.267411	0.7378538571428572	6.960881571428572	7.727165571428571	0.7662839999999999	0.6646071428571428	1.9503	0.0	2.85385	0.0	0.5993250000000001	6.068082142857143	1.128430857142857	0.6239287142857143	6.597188	0.7679492857142858	1.1980635714285714	0.5993250000000001	0.4301142857142856	8.394576571428571	9.018505285714284	0.1510151428571428	0.1513475714285714	0.5861525714285715	0.1873821428571428	0.1239428571428571	0.311325	0.0718928571428571	0.5929500000000001	0.6648428571428572	1.7133355714285714	1.8646831428571429	1.8750535508966044	1.9756051520686309
male	Omnivore	16.244144857142857	267.4835222857143	93.21527342857144	2397.1804428571427	104.02412914285716	35.64039592857143	19.92703	3755.244157142857	0.9473957142857145	0.5963178571428571	1.549585	0.0	0.1608714285714285	0.1665554285714285	0.3228439999999999	0.650270857142857	6.569376428571429	8.18486357142857	1.615487142857143	0.7964857142857141	1.6949785714285712	0.0	1.100706857142857	0.230175	1.3303785714285714	5.152724714285715	1.7907234285714286	0.6426042857142856	5.382894571428571	1.155595	1.2245092857142856	1.5605535714285714	0.0689142857142857	8.167957428571428	8.810561714285715	0.0	0.1584054285714285	0.6489118571428572	0.0929037142857143	0.4004368571428571	0.4933405714285714	0.0462989999999999	0.3995178571428571	0.4458168571428572	1.5880692857142855	1.7464747142857142	1.6954054790714217	2.5223144445214327
male	Omnivore	16.687567142857144	265.7238752857143	104.36307914285716	2351.435657142857	92.06378585714286	32.299638085714285	19.79897	3851.725085714286	1.3760264285714283	0.2830428571428571	1.6776407142857142	0.0	0.2561571428571428	0.2386742857142857	0.34825	0.8430814285714285	6.008005857142857	7.124691571428572	1.1166857142857145	0.0331428571428571	3.247941428571429	0.0	3.0111914285714287	0.0	0.4852285714285714	6.7775042857142855	0.3261655714285714	0.3123857142857143	6.618441285714286	0.3292142857142857	0.8619285714285713	0.4852285714285714	0.5327142857142857	7.965598428571428	8.277984142857143	0.1347577142857143	0.0773892857142857	0.4530874285714285	0.28135	0.4800942857142857	0.7614442857142858	0.07425	0.3408464285714286	0.4150964285714286	1.7643858571428572	1.841775142857143	2.24086885497599	3.2129687507138502
male	Omnivore	16.250279714285714	264.98512571428574	105.43256728571428	2382.745657142857	99.05723157142856	36.747581471428575	20.377854285714285	3540.433871428571	0.8807520000000001	0.8373792857142857	1.94212	0.2067172857142857	0.4615034285714285	0.0814857142857142	0.0842187142857142	0.6272078571428572	6.481992857142857	7.240507142857143	0.7585142857142857	1.0659142857142856	3.280214285714286	0.0	2.6398571428571427	0.0	0.0	6.985985714285714	0.3498768571428571	0.4755479999999999	7.335862571428572	1.082833	1.2862901428571427	0.0	0.2034571428571428	8.622152714285715	9.097700714285716	0.0348749999999999	0.1119697142857142	0.810111	0.1941002857142857	0.1936285714285714	0.3877288571428571	0.0204642857142857	0.4149107142857143	0.435375	1.668089857142857	1.7800595714285714	1.6451815137681862	2.862884993731961
male	Omnivore	16.451479428571428	283.91654757142857	100.72377685714284	2423.6637142857144	93.90199814285714	32.23588348571429	19.103195714285715	3915.5571285714286	0.9022292857142856	0.6985015714285714	1.7128344285714283	0.0919172857142857	0.2056757142857142	0.3382857142857142	0.2215428571428571	0.7655042857142857	7.759706428571429	8.189281428571428	0.429575	0.4775428571428571	1.269847857142857	0.0	2.61185	0.5020428571428571	0.0039994285714285	4.865283	1.767139142857143	0.5750657142857143	6.126379857142857	0.7622254285714286	1.2351162857142857	0.5060422857142857	0.4728908571428571	7.867538428571429	8.442604142857144	0.2159958571428571	0.1433065714285714	0.711464	0.2453484285714286	0.2302542857142857	0.4756027142857143	0.0	0.3772571428571428	0.3772571428571428	1.780319714285714	1.9236262857142856	1.974036974483612	2.2033717431095754
male	Omnivore	17.290358	281.51991314285715	92.811045	2398.0401857142856	97.99145185714283	31.9991269	16.671004285714286	4370.736971428571	0.4421178571428572	0.992476	1.5832795714285717	0.1435	0.2824591428571428	0.0078571428571428	0.3706881428571428	0.6610044285714286	7.540050285714286	7.590786	0.0507357142857142	1.3258	2.9978607142857143	0.0	0.9813	0.0	0.2463964285714286	5.551357142857142	0.9437811428571428	0.5133942857142857	6.248741857142858	0.9768178571428572	0.9768178571428572	0.2463964285714286	0.0	7.471956142857143	7.985350428571428	0.2673374285714285	0.1267704285714285	0.4117787142857143	0.1833018571428571	0.3207802857142857	0.5040821428571428	0.1005445714285714	0.4965374285714286	0.5970820000000001	1.7802802857142856	1.9070507142857145	1.722772496967509	3.404588930604898
male	Omnivore	16.329776428571428	277.929342	104.27072614285714	2351.0613857142857	92.48040242857144	32.18151212857143	18.412604285714284	3992.652671428572	1.3747828571428573	0.2794927142857142	1.9438184285714288	0.1815428571428571	0.2076531428571428	0.1417142857142857	0.3453967142857143	0.6947641428571428	6.777105	7.725945571428572	0.9488405714285716	2.343467	3.2041144285714287	0.0	1.1679285714285714	0.0	0.3772414285714286	7.092751428571428	0.1563357142857142	0.4347881428571428	6.871845714285714	0.6764428571428571	1.101098857142857	0.3772414285714286	0.424656	8.350185999999999	8.784974142857143	0.2083868571428571	0.1054487142857143	0.3541452857142858	0.0812201428571428	0.1880751428571428	0.2692952857142857	0.2120427142857142	0.5349168571428572	0.7469595714285714	1.578787	1.6842357142857145	1.8469427975135144	2.940426505361283
male	Omnivore	14.834667714285716	275.1979777142857	98.24670628571428	2388.3444571428577	99.62498314285716	34.8969922	20.39977	3788.903585714285	0.6224437142857143	0.7489105714285714	1.6389045714285717	0.1543571428571428	0.1974178571428571	0.3421428571428571	0.3671857142857143	0.9067464285714284	5.622686857142857	7.259581142857143	1.636894285714286	1.2628582857142856	2.067925	0.0	1.1316808571428572	0.595	0.39955	5.457014142857143	1.183576857142857	0.4381108571428571	5.646040999999999	1.0843241428571428	1.2432201428571428	0.99455	0.1588959999999999	7.883811142857143	8.321921999999999	0.0944788571428571	0.1056377142857143	0.2289722857142857	0.1888014285714285	0.3081705714285714	0.4969719999999999	0.1180198571428571	0.6644857142857143	0.7825055714285715	1.602928714285714	1.7085664285714286	2.3728424774000048	2.954994461435425
male	Omnivore	17.067618857142858	281.2652337142857	101.36663371428573	2392.229042857143	91.44586142857143	31.608143428571427	19.322495714285715	4052.5968714285714	0.775583	0.803944857142857	1.5920421428571427	0.0012857142857142	0.3529182857142857	0.0085428571428571	0.3366785714285714	0.6981397142857143	6.647973571428572	7.752640428571429	1.1046668571428573	0.5297582857142857	3.418353	0.0	2.385919142857143	0.0	0.0	6.334030428571429	0.2533828571428572	0.4548452857142857	6.587413285714286	0.7734714285714286	1.115657142857143	0.0	0.3421857142857142	7.703070428571428	8.157915714285714	0.0	0.1155914285714285	0.52537	0.0622805714285714	0.5835904285714285	0.645871	0.2041295714285714	0.4008787142857143	0.6050082857142858	1.7762492857142858	1.8918407142857143	1.823978028907444	3.6033174749816266
male	Omnivore	15.306153428571433	275.12267442857143	99.21804	2406.787014285714	97.08336242857142	34.342003257142856	19.879565714285715	4276.5674	0.4630342857142857	0.8409061428571428	1.5192975714285717	0.2153571428571428	0.2444721428571428	0.0030428571428571	0.4942758571428571	0.7417908571428572	6.257804428571428	7.678547285714286	1.420742857142857	0.998642857142857	2.0493785714285715	0.04375	2.496017857142857	0.0	0.5904432857142857	6.178232571428572	1.021022	0.5179724285714286	6.608811285714286	1.0126864285714283	1.0524578571428571	0.5904432857142857	0.0397714285714285	8.251712428571429	8.769684857142858	0.1410892857142857	0.1275787142857143	0.7128955714285714	0.0816142857142857	0.1923614285714285	0.2739757142857142	0.0502838571428571	0.4464464285714286	0.4967302857142858	1.624690857142857	1.7522695714285714	1.9262995976063904	3.8367956720676286
male	Omnivore	16.211013285714284	269.40717428571423	102.84432542857142	2392.628842857143	100.621425	35.29609994285714	19.760817142857142	4080.652442857143	1.1817181428571428	0.3895472857142857	1.575364285714286	0.0	0.0374142857142857	0.0377275714285714	0.6403025714285714	0.7154444285714286	7.674219142857143	8.079169142857143	0.40495	0.6924285714285714	3.468311571428572	0.0	1.7820432857142856	0.357	0.0	6.299783428571429	0.8275498571428571	0.4888822857142857	6.770333285714286	0.8910359999999999	1.087377	0.357	0.196341	8.214710285714286	8.70359257142857	0.1482884285714286	0.1196922857142857	0.7250434285714286	0.0629779999999999	0.3782234285714286	0.4412014285714286	0.0035634285714285	0.3354751428571428	0.3390385714285714	1.6535718571428573	1.773264142857143	1.86887644187712	3.540649749991968
male	Omnivore	15.477997142857143	263.76471614285714	100.917688	2323.842314285714	96.99314885714286	32.99577561428571	20.478377142857145	3878.9491	0.9572677142857142	0.5157872857142857	1.8728192857142856	0.2631928571428571	0.2869928571428571	0.0964285714285714	0.4865922857142857	0.8700137142857143	6.321943571428571	7.696354428571429	1.3744108571428573	1.1976464285714286	1.9974	0.0	1.510699714285714	0.595	0.0	5.300746142857143	1.2988574285714287	0.6355131428571428	6.004603571428571	0.745552	1.159952	0.595	0.4144	7.759555571428572	8.395068714285715	0.0221387142857142	0.1581704285714285	0.5367151428571428	0.1058335714285714	0.239922	0.3457555714285714	0.0968107142857142	0.5768498571428572	0.6736605714285714	1.5782699999999998	1.7364404285714286	2.339911654443336	4.161131857471372
male	Omnivore	18.140121142857144	278.2744971428571	96.44209257142856	2360.314185714286	98.14093142857143	33.63637024285715	18.05079	4047.0661142857134	0.97718	0.7349709999999999	1.779393857142857	0.0277714285714285	0.2148857142857143	0.0823314285714285	0.465194	0.762411142857143	6.750467857142858	7.793038142857142	1.0425702857142858	1.87	2.4184214285714285	0.07015	1.381314285714286	0.1728	0.512	6.424685714285715	0.2034657142857143	0.632953857142857	5.943351428571428	1.0988837142857142	1.3227408571428572	0.6848000000000001	0.2238571428571428	7.9508922857142865	8.583846142857142	0.0947142857142857	0.1532915714285714	0.5790261428571428	0.1136774285714285	0.4559642857142857	0.5696417142857143	0.0092789999999999	0.3341607142857143	0.3434397142857143	1.5868218571428572	1.7401134285714286	2.018828540580551	3.6016376463876685
male	Omnivore	15.761513142857142	267.0876455714286	101.66640742857145	2444.9980142857144	105.04602471428572	37.680041357142855	17.079761428571427	4153.703785714286	1.1202337142857144	0.651214857142857	1.78772	0.0	0.2028857142857142	0.4752857142857142	0.2481918571428571	0.9263632857142856	7.416360714285714	7.614303857142858	0.1979431428571428	1.025742857142857	2.9605214285714285	0.0	0.7008685714285715	0.452	0.1651705714285714	5.304303428571429	1.8054427142857143	0.5617468571428571	6.492575571428572	0.9939992857142858	1.013987857142857	0.6171705714285716	0.0199885714285714	8.123733999999999	8.685480857142858	0.1947757142857143	0.1390348571428571	0.6620701428571429	0.1471278571428571	0.2481885714285714	0.3953164285714285	0.1285848571428571	0.4573928571428571	0.5859777142857142	1.83814	1.977174857142857	2.368006232269157	2.306124426241865
male	Omnivore	16.70116942857143	275.22822214285713	93.16864742857142	2398.6017714285717	96.49239942857145	32.42186638571429	21.272684285714288	3906.022828571429	0.7625285714285714	0.8581615714285714	1.6687907142857143	0.0	0.2869714285714285	0.1305285714285714	0.4697714285714286	0.8872714285714286	6.105141142857143	6.892905428571429	0.7877642857142858	2.3874271428571427	1.1459714285714286	0.0	2.2900214285714284	0.0	0.0	5.82342	1.0039785714285716	0.5601704285714286	6.827398571428572	1.0654691428571428	1.342204	0.0	0.2767348571428571	8.169602571428571	8.729773	0.0	0.1354068571428571	0.652375	0.1852392857142857	0.19825	0.3834892857142857	0.2170821428571428	0.4448714285714286	0.6619535714285715	1.697817857142857	1.8332247142857143	2.311949609404584	3.94366660900609
male	Omnivore	16.876367142857145	276.07638685714284	103.52397557142856	2389.641057142857	97.1567397142857	35.657291171428575	21.052802857142854	3605.7185	1.1010892857142858	0.557933	1.6611137142857142	0.0	0.2503285714285714	0.1292392857142857	0.3798321428571429	0.7594000000000001	6.4391368571428576	7.329634285714285	0.8904974285714287	0.6848928571428571	3.841676142857143	0.0	0.9059999999999998	0.5049	0.6599785714285715	6.597447571428572	0.8929440000000001	0.4504791428571429	6.325513	0.7510115714285713	1.1179544285714285	1.1648785714285717	0.366942857142857	8.608346	9.058825142857142	0.225951	0.1128617142857143	0.4426575714285714	0.3623144285714286	0.301158	0.6634724285714285	0.0941142857142857	0.3279964285714284	0.4221107142857142	1.7541917142857142	1.8670534285714289	1.986176955661614	3.29631469338306
male	Omnivore	17.75211285714286	280.5390624285714	95.9282012857143	2405.348828571429	97.224798	32.6974851	19.864841428571427	3745.0527857142856	0.6815485714285714	0.7579212857142856	1.565944857142857	0.1233035714285714	0.0788035714285714	0.1442857142857143	0.5608557142857143	0.783945	5.253092714285715	7.338830857142858	2.0857381428571427	1.2311428571428569	2.7504592857142858	0.0	1.8769954285714283	0.0	0.1186285714285714	5.977226142857142	1.4541097142857144	0.518701	7.3127072857142865	0.9024262857142856	0.9857405714285712	0.1186285714285714	0.0833142857142857	8.417076428571429	8.935777428571429	0.0720591428571428	0.1260787142857143	0.6324295714285714	0.0571428571428571	0.2553471428571428	0.31249	0.2782228571428571	0.2158928571428571	0.4941157142857143	1.5110944285714287	1.637173142857143	2.036983655676244	3.324150317181794
male	Omnivore	16.281536	270.424331	105.70359142857144	2457.875242857143	104.944203	38.13846908571429	18.791545714285714	4235.293871428571	1.3556392857142856	0.4925385714285714	1.964770142857143	0.1165922857142856	0.1434857142857142	0.0081071428571428	0.3715387142857143	0.5231315714285715	6.818564142857143	7.985649857142858	1.167085714285714	0.7017357142857142	2.592488857142857	0.0	2.9617501428571424	0.0	0.17669	6.432664714285714	0.8119617142857143	0.5089928571428571	7.067936428571429	0.6396324285714287	0.6756324285714286	0.17669	0.036	7.920258857142857	8.429251714285714	0.1966428571428571	0.1253357142857143	0.6620851428571429	0.0597322857142857	0.3605238571428572	0.4202561428571428	0.0737064285714285	0.4349774285714285	0.5086838571428572	1.787668	1.9130037142857144	1.3302434006487147	2.6192563580482084
male	Omnivore	16.330406714285715	273.0144804285714	100.52801885714288	2356.5816	94.16687285714286	34.06152277142857	19.79706857142857	3457.203957142857	1.1605944285714287	0.3671425714285714	1.5307584285714284	0.0	0.3494571428571428	0.1870742857142857	0.3564794285714286	0.8930108571428572	7.544569	8.055040428571429	0.5104714285714286	0.4075	4.296227714285714	0.0	1.510279285714286	0.0	0.2285714285714286	6.442578428571429	0.3579177142857143	0.2941371428571428	6.571924714285714	0.2988964285714285	0.758867857142857	0.2285714285714286	0.4599714285714285	7.559364	7.853501142857143	0.0808928571428571	0.0733828571428571	0.8007264285714285	0.0383142857142857	0.3215678571428571	0.3598821428571429	0.0322892857142857	0.4724964285714286	0.5047857142857143	1.746287142857143	1.81967	2.368395754741893	3.744494628514941
male	Omnivore	15.758906	281.45575557142854	101.53603657142855	2398.7602	98.43396085714286	34.837575914285715	20.389767142857146	3794.6030285714287	0.9513857142857144	0.4318231428571428	1.4224042857142858	0.0	0.0	0.0991142857142857	0.4911304285714286	0.5902447142857142	6.708244428571429	7.897379857142857	1.1891354285714286	0.7287542857142857	3.74493	0.0	1.1234864285714286	0.0	0.3799285714285714	5.977099285714286	0.6558235714285715	0.5908047142857143	6.252994285714286	0.7391537142857143	1.3114320000000002	0.3799285714285714	0.5722782857142857	7.944354857142857	8.535159571428572	0.0506192857142857	0.1465938571428571	0.3903284285714286	0.1354447142857143	0.3522635714285714	0.4877082857142857	0.2892804285714286	0.454235	0.7435154285714286	1.6721714285714284	1.8187652857142855	1.5378900584917632	2.559293070288083
male	Omnivore	17.33335357142857	281.1639224285714	106.6978057142857	2375.2174571428573	94.12408042857145	30.627845942857142	18.13187285714286	4012.710514285714	0.8692000000000001	0.8750419999999999	1.944167714285714	0.11664	0.1960597142857142	0.1690171428571428	0.2478811428571428	0.612958	6.6310144285714285	7.511628714285714	0.8806142857142857	1.26153	2.3594728571428574	0.0	3.413121285714286	0.0	0.0	7.034124142857143	0.2683652857142857	0.5512717142857142	7.302489428571429	1.408022857142857	1.509394285714286	0.0	0.1013714285714285	8.811883714285715	9.36315542857143	0.2228571428571428	0.1327808571428571	0.6413352857142858	0.0279178571428571	0.4371385714285714	0.4650564285714286	0.0692831428571428	0.2595278571428571	0.328811	1.6580598571428573	1.7908407142857143	1.6128996898702002	2.3363169117832707
male	Omnivore	16.373154857142858	267.69867971428573	105.15373442857144	2383.6605142857143	100.546545	34.79837035714286	21.78794428571429	3638.250914285714	0.8391074285714285	0.7162842857142857	1.5980345714285715	0.001	0.107671	0.4362785714285714	0.0986524285714285	0.642602	6.175641714285715	7.385430999999999	1.2097892857142856	0.5157660000000001	4.122215714285714	0.0	1.2484000000000002	0.0085628571428571	0.5130604285714286	6.408005	0.5962545714285715	0.5945144285714286	6.482636285714286	0.784357142857143	1.285857142857143	0.5216232857142857	0.5015	8.290116714285714	8.884631142857144	0.2461792857142857	0.1466261428571428	0.6832421428571429	0.1506249999999999	0.3244857142857142	0.4751107142857143	0.0	0.3375428571428571	0.3375428571428571	1.742075	1.8887011428571427	1.6849138020828902	1.081967353021196
male	Omnivore	16.96770785714286	272.4990054285714	98.08132785714284	2378.968328571428	100.80075757142858	34.20211548571429	19.23256571428572	4155.2985285714285	1.0380251428571428	0.5719212857142857	1.6413255714285715	0.0269077142857142	0.1433172857142857	0.2016785714285714	0.3164912857142857	0.6614871428571429	7.541195571428572	8.135113142857142	0.5939175714285714	1.1708714285714286	2.074965	0.07015	2.345557142857143	0.0	0.0	5.661543571428572	1.819821	0.5042852857142857	7.481364571428571	0.5674101428571429	0.7064387142857143	0.0	0.1390285714285714	8.187803285714285	8.692088571428572	0.1827594285714285	0.1219332857142857	0.6905862857142857	0.2169414285714286	0.1818974285714285	0.3988388571428571	0.0051857142857142	0.3389285714285715	0.3441142857142857	1.6162988571428571	1.738232142857143	1.7378519054685315	2.4160082645188403
male	Omnivore	16.531522714285714	282.317893	98.54517385714284	2399.458485714286	99.25742228571428	34.0310486	20.248185714285714	4013.184528571429	0.8086071428571427	0.5393982857142856	1.6266934285714283	0.1653737142857143	0.2998668571428572	0.1127642857142857	0.5072037142857143	0.9198348571428572	7.243965285714286	7.966199	0.7222337142857143	1.9930154285714283	1.4661571428571432	0.0	1.8401435714285717	0.34	0.0	5.639316142857142	1.5441054285714286	0.5321702857142857	6.843421571428571	1.1741528571428572	1.1892385714285714	0.34	0.0150857142857142	8.372660142857143	8.904830428571428	0.2026645714285714	0.1291199999999999	0.5094584285714286	0.1622365714285714	0.3563698571428571	0.5186064285714286	0.3260474285714285	0.241335	0.5673824285714285	1.7981118571428572	1.927231857142857	2.395943872907419	4.2044412115986125
male	Omnivore	17.06915414285714	284.75447785714283	95.03572042857142	2361.733857142857	94.76353185714288	31.588582671428576	17.217838571428572	4240.683471428572	0.6051814285714286	0.6750522857142858	1.4933337142857144	0.1014999999999999	0.4254601428571428	0.3655785714285714	0.1522821428571428	0.9433208571428572	6.503575857142857	7.533023	1.0294471428571428	2.1211857142857142	1.5141214285714284	0.0	1.92537	0.8402857142857142	0.2463964285714286	6.647359285714286	0.4187277142857142	0.4478071428571429	5.979404857142858	1.0396171428571428	1.22001	1.086682142857143	0.1803928571428571	8.286097	8.733904142857144	0.2947142857142856	0.10235	0.6280631428571429	0.0606357142857142	0.2476464285714286	0.3082821428571428	0.0252714285714285	0.3030178571428571	0.3282892857142857	1.559348857142857	1.6616988571428573	2.496367378276626	3.0578291239662483
male	Omnivore	15.900733285714288	273.4880062857143	102.97339085714286	2392.6935285714285	100.08814228571428	34.525734085714284	20.70141857142857	3750.349071428572	1.0105514285714283	0.3817804285714286	1.469274714285714	0.0487857142857142	0.29385	0.1545991428571428	0.4618285714285714	0.9102777142857142	6.034666714285714	7.656109	1.6214422857142858	0.0671391428571428	3.715293857142857	0.0	2.029547142857143	0.4406400000000001	0.2564394285714286	6.509059571428572	0.8751245714285715	0.5864108571428571	6.687104714285715	0.8150692857142856	1.2053121428571427	0.6970794285714287	0.3902428571428571	8.589496285714286	9.175907142857143	0.0714	0.1448531428571428	0.6036407142857143	0.2498902857142857	0.1768912857142857	0.4267815714285715	0.0843528571428571	0.4870325714285714	0.5713854285714286	1.6732077142857145	1.8180608571428567	2.377753626341985	3.947844565157044
male	Omnivore	17.48681314285714	289.5304584285714	100.42115257142858	2410.358571428572	93.57635285714288	32.0262965	21.29419	3887.1297285714286	0.7718472857142858	0.9268161428571428	1.883388	0.0868571428571428	0.007	0.3017857142857142	0.5221272857142857	0.830913	7.186437428571429	8.234015428571428	1.047578	1.437742857142857	1.9725858571428567	0.0	2.334426857142857	0.595	0.0	6.339755571428571	0.446112	0.5258234285714286	6.190867571428571	0.665063	1.1400732857142857	0.595	0.4750102857142856	7.925940857142857	8.451764285714287	0.085754	0.1267065714285714	0.7095361428571428	0.1512571428571428	0.2244385714285714	0.3756957142857143	0.0636428571428571	0.3589642857142857	0.4226071428571428	1.593593	1.7202995714285714	2.154536802763785	2.744027859518233
male	Omnivore	15.858184571428572	262.3611102857143	102.62878357142856	2398.002342857143	92.96058842857144	32.33749075714286	19.03226571428572	4228.605471428572	0.8681582857142857	0.5336885714285714	1.635846857142857	0.126	0.0246428571428571	0.0430185714285714	0.5814838571428572	0.6491452857142858	6.753439428571428	7.478873571428571	0.7254341428571428	1.983871714285714	1.7763250000000002	0.0	2.502475	0.0	1.0177547142857144	7.280426428571429	0.3054892857142857	0.5434452857142856	6.568160999999999	0.8437154285714286	0.9745582857142858	1.0177547142857144	0.1308428571428571	8.560474000000001	9.103919285714284	0.0028542857142857	0.1347842857142857	0.7509241428571428	0.163147	0.1734748571428571	0.3366218571428571	0.2428428571428571	0.3070677142857143	0.5499105714285714	1.6403108571428573	1.7750951428571429	1.6918907722501686	3.159539835788556
male	Omnivore	16.146407857142858	279.9601892857143	98.635398	2430.408342857143	95.23260542857145	32.4469866	20.109844285714285	4225.628142857143	1.0990595714285714	0.3697167142857143	1.8188172857142852	0.311855	0.3193602857142856	0.0268571428571428	0.378607	0.7248244285714286	6.962184857142857	7.616049428571428	0.6538645714285715	2.2914457142857145	1.6965964285714286	0.0	1.0869857142857142	0.0085628571428571	0.613682142857143	5.697272857142857	1.040641142857143	0.4848278571428572	6.115669	0.6567822857142858	1.19927	0.622245	0.5424877142857143	7.937184	8.422011857142857	0.2028582857142857	0.1221497142857142	0.48632	0.124679	0.4731899999999999	0.5978690000000001	0.1129041428571428	0.321075	0.4339791428571429	1.7210264285714287	1.843176142857143	1.8639471395353524	3.5897634638515528
male	Omnivore	17.437091142857145	276.052977	96.71932085714286	2409.2861285714284	102.046887	36.04186241428572	21.32299142857143	4062.4713571428574	0.7558207142857143	0.7540794285714286	1.5447715714285712	0.0012857142857142	0.1735315714285714	0.1436571428571428	0.4560414285714285	0.7732301428571429	7.580560714285715	8.14493757142857	0.5643768571428571	1.9562632857142856	2.432585714285714	0.0	0.867657142857143	0.0	0.8278964285714286	6.084402571428571	1.1182257142857144	0.5454321428571428	6.374731857142857	0.7764528571428572	1.1899957142857145	0.8278964285714286	0.4135428571428571	8.392624	8.938056142857143	0.1004275714285714	0.1313714285714285	0.7717108571428571	0.1517204285714286	0.4385871428571429	0.5903075714285714	0.0025821428571428	0.3297892857142858	0.3323714285714286	1.794817428571429	1.9261888571428567	2.0058590532468865	3.266387668394649
male	Omnivore	16.03237328571429	260.5732885714286	105.485996	2422.181342857143	97.7168757142857	35.24838307142857	19.967514285714287	3799.052357142857	1.1522235714285716	0.6965328571428572	1.8638135714285715	0.0	0.1146102857142857	0.0686428571428571	0.4442661428571429	0.6275192857142857	6.354941571428571	7.803941285714286	1.448999714285714	0.6371742857142858	3.2637428571428573	0.0	2.1209077142857145	0.9094857142857142	0.3658351428571428	7.297145714285714	0.2124844285714285	0.4592337142857143	6.234309285714285	0.4040174285714286	0.7420745714285714	1.2753208571428571	0.3380571428571428	8.251704714285713	8.710938428571428	0.2437891428571428	0.1149125714285714	0.4735075714285714	0.1577485714285714	0.3264328571428571	0.4841814285714286	0.0589001428571428	0.4274064285714286	0.4863065714285715	1.6877847142857143	1.8026972857142856	1.619199795787379	2.8841586852049663
male	Omnivore	17.762373857142858	258.48917957142856	97.462065	2365.2305428571426	104.37192	36.8155378	20.41741	3745.9524142857135	0.8759288571428572	0.5505547142857142	1.4964835714285714	0.0699999999999999	0.0840857142857142	0.2709991428571429	0.2976	0.6526848571428572	5.586374142857143	7.487524571428572	1.9011504285714285	0.9672822857142857	1.8871724285714289	0.07015	3.054044714285715	0.3287357142857142	0.0	6.307385142857143	0.7160447142857144	0.5837962857142857	6.694694142857143	0.9150851428571428	1.0961565714285713	0.3287357142857142	0.1810714285714285	8.119586428571429	8.703382714285715	0.3121641428571428	0.1386951428571428	0.5318881428571428	0.2021595714285714	0.2516838571428571	0.4538434285714285	0.0185178571428571	0.3649714285714286	0.3834892857142857	1.681385	1.8200801428571427	1.7246861492897785	2.0171697186051416
male	Omnivore	17.611700857142857	281.4255664285714	102.96567885714286	2452.4202142857143	97.42828228571427	32.78799675714286	19.183645714285717	3738.262128571429	0.827216	0.5953027142857144	1.5251571428571429	0.084067	0.1384391428571428	0.0500714285714285	0.4939295714285714	0.6824401428571428	7.751099571428571	7.9467555714285725	0.195656	0.7996285714285714	1.4629714285714286	0.0	2.1325094285714288	1.0018285714285715	0.6935488571428571	6.090486857142857	1.368151285714286	0.5403981428571428	5.763260714285714	0.8989802857142857	1.1220225714285714	1.6953774285714285	0.2230422857142857	8.580660714285715	9.121058857142858	0.2264338571428572	0.1344767142857142	0.5744405714285714	0.1750278571428571	0.3033232857142857	0.4783511428571428	0.205482	0.1518524285714285	0.3573344285714285	1.63656	1.7710367142857142	1.7392006753212268	3.223186989948093
male	Omnivore	16.13878742857143	273.41729185714286	100.56020542857142	2371.8743	97.7974202857143	33.0198075	20.23385	4222.107585714285	0.9330028571428572	0.7516474285714285	1.8070975714285715	0.1094821428571428	0.2179428571428571	0.0604428571428571	0.2447	0.5230857142857143	7.493215	8.137980428571428	0.6447654285714286	1.8084748571428568	2.5745461428571423	0.0	0.8621428571428572	0.0	1.1328394285714285	6.378003285714286	0.7352879999999999	0.6561985714285713	5.9804518571428575	1.080751	1.442239	1.1328394285714285	0.361488	8.555530285714285	9.211728857142855	0.1668821428571428	0.1633951428571428	0.3567304285714286	0.3051392857142856	0.4476028571428571	0.7527421428571428	0.0202321428571428	0.28045	0.3006821428571428	1.5770368571428572	1.740432	1.3783553851423382	2.438171244692737
male	Omnivore	16.884457285714287	269.91659457142856	103.55545457142856	2391.868742857143	100.67312971428572	33.58008565714285	18.38658571428571	4057.979157142857	0.7776101428571428	0.8783087142857141	1.7754974285714284	0.0078571428571428	0.1654595714285714	0.1947142857142857	0.3551857142857142	0.7153595714285714	6.307664428571428	7.2886938571428574	0.9810294285714284	1.532942857142857	3.593435714285714	0.0	1.5620214285714284	0.0	0.0	6.6884	0.3559485714285714	0.5134741428571429	7.044348571428571	1.0547271428571428	1.224327142857143	0.0	0.1695999999999999	8.268675714285715	8.782149857142857	0.0850499999999999	0.1228407142857142	0.773852857142857	0.1016832857142857	0.2792395714285714	0.3809228571428571	0.0092789999999999	0.3277357142857143	0.3370147142857143	1.5768404285714284	1.6996811428571428	1.86924860938977	2.720912713485496
male	Omnivore	16.17736	272.403995	100.68798842857144	2384.940714285714	100.01727071428571	33.79712177142857	20.571382857142854	4372.411414285714	0.9520218571428573	0.8656824285714285	1.840947142857143	0.0012857142857142	0.5303948571428572	0.0119471428571428	0.2168887142857143	0.7592307142857143	6.907028142857143	7.771699571428572	0.8646714285714285	2.375921428571428	3.2957791428571426	0.0	0.7375182857142858	0.0	0.2736	6.682818857142856	0.8262	0.4925107142857143	7.235418857142856	0.5920875714285714	0.7446590000000001	0.2736	0.1525714285714285	8.253677857142858	8.746188571428572	0.1767702857142857	0.1189964285714285	0.3787038571428572	0.1105947142857142	0.4152157142857143	0.5258104285714286	0.1142999999999999	0.5009117142857143	0.6152117142857143	1.6964962857142858	1.8154927142857145	1.989647766027128	3.9166779228114983
male	Omnivore	17.051452714285713	282.83333242857145	102.32875457142858	2405.0862857142856	99.43405599999998	32.99644858571428	20.82271714285714	3915.5449857142858	0.6410507142857143	0.8305165714285714	1.7617184285714285	0.2811511428571429	0.2119714285714285	0.0084428571428571	0.7649862857142857	0.9854005714285714	7.266122	8.299339857142858	1.033217857142857	0.8285142857142856	1.8745928571428572	0.0875	1.9631588571428569	0.0	1.5158382857142858	6.269604285714286	1.3078814285714286	0.5856345714285714	6.061647428571429	1.190569	1.3212832857142855	1.5158382857142858	0.1307142857142857	8.898769	9.484403571428572	0.1898135714285714	0.1426634285714285	0.7683282857142857	0.2567607142857143	0.2847285714285714	0.5414892857142857	0.0695488571428571	0.1406785714285714	0.2102274285714285	1.7098585714285714	1.852522	2.560720423217367	5.0
male	Omnivore	15.92119585714286	273.21389485714286	103.92972557142856	2435.1093571428573	104.45980085714288	37.204579714285714	20.957427142857146	3949.263228571429	1.0132275714285714	0.8849824285714286	1.89821	0.0	0.3822907142857142	0.0283828571428571	0.3570925714285714	0.7677661428571428	5.729422285714286	7.348663428571428	1.619241142857143	1.029992857142857	4.367332142857143	0.0	0.6803999999999999	0.0	0.0	6.077725	1.1164142857142856	0.536257	7.194139285714286	0.9561142857142856	1.0624	0.0	0.1062857142857143	8.256539285714286	8.792796285714285	0.0028542857142857	0.1340809999999999	0.4421487142857143	0.5617142857142857	0.3082921428571428	0.8700064285714285	0.0904107142857142	0.3108928571428571	0.4013035714285715	1.716313	1.850394	1.9705638183277836	3.795431627872623
male	Omnivore	17.900071857142855	286.3658834285714	101.29110228571427	2420.675414285714	98.21137557142856	34.386051585714284	17.504367142857145	4452.235357142857	1.2035792857142855	0.2944954285714286	1.501931857142857	0.0	0.0184821428571428	0.0879071428571428	0.6556028571428572	0.7619921428571429	8.441765	8.796344428571429	0.3545794285714286	2.129687	1.3254152857142856	0.0	2.3502142857142863	0.0	0.0	5.805316571428572	1.2653571428571428	0.4858897142857143	7.0706737142857135	0.7530464285714287	0.9671378571428572	0.0	0.2140914285714286	8.037811571428572	8.523701285714285	0.253144	0.1239632857142857	0.5278197142857143	0.1191665714285714	0.308602	0.4277685714285714	0.1748451428571428	0.3822877142857143	0.5571328571428571	1.7658651428571428	1.8898284285714284	1.9674058177115965	3.4808725078435754
male	Omnivore	15.781824714285715	280.323487	103.94482971428572	2414.6223285714286	100.16913557142855	38.18116618571428	23.858967142857143	4042.399185714286	0.3127291428571428	1.0909127142857142	1.503175	0.0853902857142857	0.0154928571428571	0.3771428571428571	0.2431611428571428	0.6357968571428572	5.524322428571429	8.134277857142857	2.609955428571429	1.608691857142857	1.4932487142857145	0.262086	2.6593642857142856	0.0	0.2558688571428571	6.279259714285715	1.029681	0.7015840000000001	7.053071857142856	0.91267	1.1617557142857142	0.2558688571428571	0.2490857142857143	8.470696428571427	9.172280428571428	0.2536892857142857	0.1751674285714285	0.4688508571428572	0.1209214285714285	0.2142184285714285	0.3351398571428571	0.15735	0.5178292857142858	0.6751792857142858	1.7328592857142855	1.9080267142857144	1.6456943639272354	1.3389982200292396
male	Omnivore	16.994044	279.29332842857144	105.589023	2486.8033	101.51132842857145	33.715336171428575	20.278851428571432	4284.469957142857	0.7145028571428572	0.9025464285714284	1.9862995714285716	0.2532	0.4982074285714285	0.1515634285714286	0.172958	0.8227288571428572	5.788066857142858	7.341537428571429	1.5534705714285717	1.875557142857143	3.7868915714285714	0.0	0.0	0.0	0.0	5.6624487142857145	1.981225	0.5521034285714286	7.643673714285714	1.0356272857142856	1.2809232857142858	0.0	0.245296	8.924597	9.47670042857143	0.1935958571428571	0.1360925714285714	0.7351218571428572	0.0985712857142857	0.3410642857142857	0.4396355714285714	0.0088222857142857	0.3651712857142857	0.3739935714285714	1.742346857142857	1.8784394285714288	2.0677370651481994	3.373635485019204
male	Omnivore	16.78530842857143	271.3389437142857	94.32688228571428	2389.1399142857144	100.44104185714286	37.25616401428572	20.59949571428572	4070.291942857143	0.9387504285714284	0.6048691428571429	1.5509481428571428	0.0024	0.2928595714285714	0.2797142857142857	0.3991442857142857	0.9717181428571428	6.106978	7.717722285714286	1.610744285714286	1.3134032857142857	2.0978231428571426	0.0	1.748659	0.0	0.2740937142857143	5.433979142857142	1.2008145714285716	0.6169060000000001	6.3607000000000005	1.20806	1.20806	0.2740937142857143	0.0	7.842853714285715	8.459759714285715	0.3031157142857142	0.150646	0.3741991428571428	0.1740562857142857	0.4483707142857142	0.622427	0.0737064285714285	0.4645667142857142	0.5382731428571428	1.838015	1.988661	2.5420187225296385	3.620569964347121
male	Omnivore	16.697235857142857	256.9229325714286	104.62442128571428	2393.6075285714287	97.78612057142855	34.31047778571428	18.841105714285717	4089.519928571429	0.9828592857142856	0.3527395714285714	1.5937702857142857	0.2306714285714285	0.2756495714285714	0.1919294285714285	0.3174241428571429	0.7850031428571429	6.192639142857142	7.800246285714286	1.6076071428571428	0.7408214285714285	2.1159071428571425	0.0	3.644962571428571	0.0	0.0380571428571428	6.539748285714286	1.064820428571429	0.6042071428571428	7.566511571428571	0.9465551428571428	1.007355142857143	0.0380571428571428	0.0608	8.611923857142857	9.216131	0.5545907142857143	0.1489857142857142	0.5786852857142858	0.2108341428571428	0.1920614285714285	0.4028955714285714	0.0124285714285714	0.1563392857142857	0.1687678571428571	1.7049394285714286	1.8539251428571428	2.049738557509192	3.0971750130632167
male	Omnivore	16.674429	289.953947	97.99970942857144	2400.6655571428573	97.39232385714286	30.28153391428572	21.19761285714286	4198.843642857143	0.3634361428571429	1.1991768571428572	1.6037534285714286	0.0196547142857142	0.1607714285714285	0.2081125714285714	0.4818	0.8506840000000001	6.575305999999999	8.137350571428572	1.5620445714285716	0.8266357142857144	2.671966285714286	0.0	1.919757142857143	0.0	1.3125227142857143	6.730881857142857	0.4461432857142857	0.5912448571428571	5.864502428571429	0.9765	1.1894742857142857	1.3125227142857143	0.2129742857142857	8.366499428571428	8.957744285714286	0.0528	0.1472658571428571	0.6937255714285715	0.2647891428571428	0.2077611428571428	0.4725502857142857	0.0465921428571428	0.4379585714285715	0.4845507142857143	1.7036265714285714	1.8508924285714288	2.214708743656796	3.345798348813851
male	Omnivore	16.356448571428572	284.6112911428572	97.85738757142856	2455.1835	96.01547685714286	30.35159402857143	19.20570571428572	4372.477514285714	0.985657857142857	0.4253795714285714	1.4123588571428571	0.0	0.2321142857142857	0.1516571428571428	0.4140571428571428	0.7978285714285713	7.087384999999999	8.536500142857143	1.4491151428571427	1.105486857142857	2.233182571428572	0.04375	1.375641142857143	0.9094857142857142	0.234537	5.902083285714285	0.7661838571428572	0.4152017142857143	5.5242444285714285	0.9976464285714286	0.9976464285714286	1.1440227142857142	0.0	7.665913571428571	8.081115285714287	0.0796477142857142	0.1044988571428571	0.6654595714285715	0.1850944285714285	0.3820291428571428	0.5671235714285714	0.0846047142857142	0.3403257142857143	0.4249304285714286	1.7371612857142855	1.8416601428571429	2.0309799945415774	3.289832656965501
male	Omnivore	15.805912285714284	272.9216694285714	107.04058471428571	2370.591657142857	94.95248228571428	34.4418748	20.158087142857145	4119.318071428572	0.7580097142857144	0.8553267142857142	1.6622581428571428	0.0448714285714285	0.1935428571428571	0.2229705714285714	0.2591555714285714	0.675669	5.873115428571429	7.643903	1.7707875714285717	0.291	4.086869	0.0	1.5595292857142855	0.0	1.329107142857143	7.266505428571429	0.2840741428571429	0.6434087142857142	6.221472428571429	1.2820962857142857	1.4025922857142856	1.329107142857143	0.1204959999999999	8.953171857142857	9.596580571428571	0.0	0.1595521428571428	0.8010838571428572	0.1112025714285714	0.3569364285714286	0.4681389999999999	0.08275	0.4344642857142857	0.5172142857142857	1.7864371428571428	1.9459892857142855	1.7813828194644306	2.387054025138607
male	Omnivore	15.562472571428572	272.678111	109.03292685714288	2425.0878857142857	99.81695214285716	33.064837742857144	22.21303	3783.100142857143	0.86198	0.8560092857142856	1.7512327142857145	0.0	0.1588388571428571	0.1655437142857143	0.4207428571428572	0.7451254285714286	6.424733571428571	7.511265000000001	1.0865314285714285	0.2758642857142857	3.538458285714285	0.0	1.7090027142857145	0.944055	0.4042092857142857	6.871589571428572	0.6769074285714286	0.5502239999999999	6.200232714285714	0.7596064285714286	1.3205984285714287	1.348264285714286	0.5609919999999999	8.869095428571429	9.419319428571429	0.2914264285714286	0.1346854285714285	0.6667741428571429	0.0960678571428571	0.2979	0.3939678571428571	0.0445964285714285	0.2685714285714285	0.3131678571428571	1.6653362857142855	1.8000217142857142	1.9203567656269684	2.9874263408138524
male	Omnivore	17.460589285714285	288.0799095714286	99.42421785714284	2404.4154571428567	97.71424871428572	31.11372442857143	19.3576	3889.267571428572	0.7410757142857143	0.7741239999999998	1.686202714285714	0.0807172857142857	0.0911815714285714	0.1487865714285714	0.546602	0.7865701428571429	7.112900714285715	8.336457571428571	1.223556857142857	0.7504857142857142	1.4913074285714285	0.0	2.891717857142857	0.4400571428571428	0.5304	6.103968142857143	0.898918	0.4277844285714285	6.0324290000000005	0.8357755714285714	0.9628041428571428	0.9704571428571428	0.1270285714285714	7.965690285714286	8.393474714285714	0.0885302857142857	0.1047871428571428	0.4115444285714286	0.0298714285714285	0.3636492857142857	0.3935207142857143	0.1012598571428571	0.5046612857142857	0.6059211428571428	1.4995165714285714	1.6043037142857144	2.0445981488984657	3.3156893161594225
male	Omnivore	16.78164742857143	266.7669167142857	101.77984057142858	2426.750328571429	105.63236542857145	37.87493161428572	20.334304285714285	4419.305571428571	0.8238127142857142	0.5828752857142857	1.6469451428571429	0.126	0.4089805714285714	0.0935714285714285	0.2393844285714285	0.7419364285714286	6.768445999999999	7.794360285714285	1.0259142857142858	1.6968071428571427	2.708867857142857	0.0	1.0475071428571427	0.4852285714285714	0.0	5.938410714285714	1.3358714285714286	0.5273664285714286	6.789053571428572	0.8301850000000001	1.276985	0.4852285714285714	0.4468	8.551267142857144	9.078633571428572	0.2227285714285714	0.128682	0.7234467142857143	0.0954755714285714	0.3158765714285714	0.4113521428571429	0.0167401428571428	0.3824605714285715	0.3992007142857143	1.7567281428571426	1.885410142857143	1.910828083126781	3.339677100104058
male	Omnivore	15.876301285714286	268.0005868571428	101.23893828571428	2369.983057142857	92.77096971428573	31.7597738	18.163954285714286	3922.4116142857138	0.8106674285714286	0.7875334285714286	1.7331804285714285	0.1236601428571428	0.4697507142857143	0.1622857142857143	0.1341774285714286	0.7662138571428571	6.718361	7.327646714285714	0.6092857142857143	0.5266935714285713	3.5770271428571427	0.0	2.2318928571428573	0.0	0.0	6.335613571428572	0.793047	0.6483104285714286	7.128660571428571	0.7607548571428572	1.0390101428571428	0.0	0.2782552857142857	8.167670714285714	8.815981142857142	0.1234285714285714	0.1605524285714286	0.6894158571428571	0.134175	0.3233828571428571	0.4575578571428571	0.0051428571428571	0.2837178571428572	0.2888607142857143	1.5592629999999998	1.7198154285714284	2.0206206085355136	3.1852977863964727
male	Omnivore	15.829141000000002	268.0611754285714	94.50748185714284	2409.5629285714285	105.51149957142856	37.04685832857143	19.43551857142857	4171.275728571429	0.8238318571428572	0.8075092857142856	1.6387482857142857	0.0	0.1427631428571428	0.1396228571428571	0.3021121428571429	0.5844981428571429	7.540506714285714	8.163870142857144	0.6233634285714286	0.8216	3.519444285714286	0.0	1.59369	0.0	0.7945000000000001	6.729234285714286	0.3462048571428572	0.4684312857142857	6.280939142857143	1.215541571428571	1.215541571428571	0.7945000000000001	0.0	8.290980714285714	8.759412	0.0588785714285714	0.1153121428571428	0.6220698571428571	0.1809311428571428	0.1674821428571428	0.3484132857142857	0.1489718571428571	0.3907714285714285	0.5397432857142858	1.569105	1.6844171428571428	1.516089639967604	2.307862976098125
male	Omnivore	18.704649	289.97200128571427	99.47403385714289	2423.5065142857143	97.27332971428572	34.798119057142856	21.265115714285717	3518.219028571428	0.9273864285714284	0.5145048571428571	1.7599904285714283	0.2031428571428571	0.0354107142857142	0.0435642857142857	0.7122912857142857	0.7912662857142856	6.178132142857144	7.556161285714286	1.378029142857143	1.4538817142857143	2.7015174285714285	0.0	0.7050908571428572	0.0	0.5993250000000001	5.459815	1.6712247142857142	0.3759838571428571	6.531714714285714	0.3470017142857143	0.7290937142857142	0.5993250000000001	0.382092	7.860133428571429	8.236117285714286	0.0010985714285714	0.0929068571428571	0.4710725714285714	0.1857755714285714	0.3088555714285714	0.4946311428571429	0.0525391428571428	0.5578141428571429	0.6103532857142857	1.5771555714285714	1.6700624285714285	2.0406028440867874	3.856509130430231
male	Omnivore	17.82093657142857	291.2832415714286	96.46983514285716	2380.348885714285	93.63681671428571	30.365582985714287	20.53648857142857	4107.730571428571	0.6709035714285714	0.5466631428571428	1.3256381428571429	0.0138857142857142	0.2641731428571428	0.2201392857142857	0.341624	0.8259364285714286	5.8417962857142856	7.598747857142857	1.7569515714285713	0.8114285714285714	2.3288714285714285	0.0	2.41031	0.0	0.018	5.56861	1.1165495714285714	0.3849964285714286	6.667159571428571	0.7241294285714286	1.256857428571429	0.018	0.532728	7.942017	8.32701342857143	0.2849	0.0932784285714285	0.4758015714285714	0.0615704285714285	0.3319269999999999	0.3934974285714286	0.2486704285714285	0.2608928571428571	0.5095632857142858	1.6637622857142855	1.7570407142857143	2.1686328040195697	3.1812413428806976
male	Omnivore	16.709884	271.91382	101.78617728571427	2371.5754714285717	95.65537757142856	32.93641972857143	18.343747142857143	3796.566728571429	1.2743224285714283	0.2353215714285714	1.7206145714285714	0.0581142857142857	0.0188428571428571	0.2052642857142857	0.5894388571428573	0.813546	7.181418428571428	8.28683957142857	1.1054211428571428	0.6616137142857142	2.867942857142857	0.0	1.3710780000000002	0.0	1.3548447142857143	6.255479285714285	0.7004172857142857	0.5889695714285714	5.601051857142857	1.3733142857142857	1.6991314285714283	1.3548447142857143	0.3258171428571428	8.655028	9.24399757142857	0.1136607142857143	0.146897	0.7531468571428572	0.1239274285714285	0.4673861428571428	0.5913135714285714	0.0	0.2185597142857143	0.2185597142857143	1.676680857142857	1.8235778571428567	2.1440019772751064	3.206105612144521
male	Omnivore	17.353314571428573	282.93539142857145	104.8792492857143	2469.9046000000003	105.30319885714286	35.8811782	18.111574285714287	3911.1074428571424	1.0884977142857142	0.4874898571428571	1.6183492857142858	0.0	0.1784571428571428	0.2265714285714285	0.48725	0.8922785714285715	7.230002285714286	7.655479428571428	0.4254771428571428	0.5817	3.64205	0.0	2.464075428571429	0.0	0.0	6.687825428571428	1.0424857142857145	0.4418305714285714	7.7303111428571425	0.6821005714285714	1.1323394285714286	0.0	0.4502388571428571	8.86265057142857	9.304481142857142	0.06891	0.1101048571428571	0.4789155714285714	0.024953	0.1961007142857143	0.2210537142857143	0.0601714285714285	0.8195357142857144	0.8797071428571429	1.648586428571429	1.7586912857142856	2.2578771145365577	3.369093399686079
male	Omnivore	17.368681142857145	283.04102057142853	87.28347071428571	2384.5017000000003	101.22207257142858	33.86433364285714	19.307881428571427	4092.038671428571	0.9740794285714286	0.6238012857142856	1.6437734285714285	0.0408299999999999	0.3652388571428571	0.0956571428571428	0.4281068571428572	0.8890028571428571	7.192639285714286	7.707282142857143	0.5146428571428572	2.7103571428571427	2.4330331428571426	0.0	0.0	0.0	0.5173392857142858	5.660729571428571	1.0854127142857144	0.6062501428571428	6.228803	1.248802857142857	1.2993485714285715	0.5173392857142858	0.0505457142857142	8.045490857142857	8.651741	0.0871961428571428	0.1446154285714285	0.5615867142857143	0.0857828571428571	0.2854277142857143	0.3712105714285714	0.1737724285714285	0.502275	0.6760474285714286	1.6960408571428571	1.8406562857142856	2.330158899506281	4.158865321241511
male	Omnivore	15.401018	249.55972885714283	110.99253671428572	2421.4317142857144	105.502771	38.12789615714286	20.17558142857143	4083.3710857142855	1.0578464285714286	0.4760209999999999	1.611781714285714	0.0578571428571428	0.05805	0.2051428571428571	0.363649	0.6268418571428571	6.319878571428572	7.568964285714285	1.2490857142857144	1.4737751428571428	3.425715142857143	0.0	1.5992678571428574	0.0	0.0	6.498758142857143	1.257234285714286	0.5326892857142858	7.755992428571429	0.8481428571428571	1.1996285714285713	0.0	0.3514857142857143	8.955620999999999	9.488310285714286	0.1770714285714285	0.1336714285714285	0.7723175714285714	0.1137321428571428	0.3155462857142857	0.4292784285714285	0.0520955714285714	0.3243178571428571	0.3764134285714285	1.755080857142857	1.8887522857142856	1.617952546020294	2.176909416400757
male	Omnivore	17.18353257142857	274.0392501428572	98.55462157142856	2411.0325714285714	89.23178628571429	30.93339188571429	18.32604857142857	3749.3919285714287	0.8175335714285714	0.6363011428571428	1.6182971428571429	0.126	0.2394702857142857	0.2175	0.267908	0.7248782857142857	6.474990714285714	7.5966434285714275	1.1216527142857142	1.0238714285714283	2.076889285714286	0.0	2.177739285714286	0.0	0.8842285714285715	6.162728571428572	0.6931288571428572	0.4468857142857142	5.971628857142858	1.0311481428571427	1.2604052857142858	0.8842285714285715	0.2292571428571428	8.116262714285714	8.563148428571429	0.0806024285714285	0.1069857142857142	0.7773209999999999	0.2239428571428572	0.3747142857142857	0.5986571428571429	0.0	0.1698214285714286	0.1698214285714286	1.626402	1.7333877142857144	1.8790659816884616	2.6305030660248234
male	Omnivore	16.038944285714287	274.37510385714285	98.57778485714286	2396.224642857143	102.46874342857144	35.3512719	18.06063142857143	4036.5592714285713	0.9406592857142858	0.6627272857142856	1.7453977142857142	0.1420111428571428	0.4246905714285714	0.1102285714285714	0.1401071428571428	0.6750262857142857	6.591406	7.869672857142858	1.278266857142857	1.981542857142857	2.338592857142857	0.0	0.5076964285714286	0.0	0.1767	5.004532142857143	2.0089128571428576	0.6466515714285714	6.836745	0.9433607142857142	0.9433607142857142	0.1767	0.0	7.956805714285714	8.603457285714285	0.0842285714285714	0.1572184285714285	0.3057332857142857	0.2113142857142857	0.1290111428571428	0.3403254285714285	0.0092789999999999	0.9081428571428573	0.9174218571428572	1.647709142857143	1.8049275714285715	1.760650571009843	2.946289468149972
male	Omnivore	16.09438342857143	278.238072	99.22544628571428	2412.8550285714286	94.833228	32.0289405	19.017725714285717	3902.267128571428	0.4390857142857142	0.911315	1.541089	0.178924	0.3227142857142857	0.1062857142857142	0.3201714285714286	0.7491714285714286	6.2243070000000005	7.720523714285714	1.4962167142857143	0.7433142857142857	3.4197085714285715	0.07015	1.3038732857142858	0.0	0.018	5.555046142857143	1.3722592857142857	0.45928	6.909305428571429	0.6528887142857143	0.8112887142857143	0.018	0.1584	7.738594142857143	8.197874142857144	0.0842177142857143	0.1122114285714285	0.5883798571428571	0.1620917142857142	0.2224662857142857	0.384558	0.0185178571428571	0.6360285714285715	0.6545464285714286	1.711702	1.823913428571429	1.940573044433455	3.3305239367527686
male	Omnivore	17.659050142857144	279.775575	97.04703171428572	2436.386871428572	98.2621232857143	32.57259882857143	19.64497	4172.204342857142	0.5680142857142857	0.7115372857142856	1.5096287142857143	0.2255771428571428	0.2609065714285714	0.2905714285714286	0.1949392857142857	0.7464172857142858	6.410268	7.524028	1.11376	1.1493142857142855	3.087082857142857	0.0	2.2592142857142856	0.0	0.0	6.495611428571428	0.315918	0.4800001428571429	6.811529428571428	0.9090521428571428	0.9090521428571428	0.0	0.0	7.720581571428572	8.200581714285715	0.1954285714285714	0.1159618571428571	0.6359964285714286	0.2814071428571428	0.3477119999999999	0.6291191428571429	0.0248571428571428	0.2217857142857142	0.2466428571428571	1.707187	1.8231488571428571	1.9147648882949808	2.338739089882166
male	Omnivore	17.054664	268.4801858571428	103.351306	2423.238642857143	101.56038771428572	33.3709061	21.51664285714286	3759.916057142857	1.057045	0.6241052857142858	1.7104337142857144	0.0	0.2776881428571428	0.0042865714285714	0.3953441428571428	0.6773188571428571	6.502286857142857	7.689577857142857	1.187291	1.2302391428571429	3.008611857142857	0.0	1.1643568571428573	0.0	0.7754142857142857	6.178622142857143	0.7361858571428571	0.6184061428571429	6.139393714285715	0.8881251428571428	1.3412500000000005	0.7754142857142857	0.4531248571428571	8.256058	8.874464142857143	0.1181457142857142	0.153153	0.8285417142857143	0.1008982857142857	0.4256824285714286	0.5265807142857143	0.0370357142857142	0.2776285714285714	0.3146642857142857	1.7879324285714286	1.9410854285714283	1.7469360145856745	3.4717602396391523
male	Omnivore	15.32433885714286	283.093928	103.20373871428572	2402.3341571428573	93.12078657142855	32.16118455714286	22.055812857142858	3621.343428571429	0.4272279999999999	1.1590997142857142	1.730427714285714	0.1336428571428571	0.0433428571428571	0.2922071428571428	0.3058672857142857	0.6414172857142857	7.129488	8.611316	1.481828	0.4579782857142856	2.764381142857143	0.0	1.1964497142857144	1.0798714285714286	0.7152107142857144	6.213891285714285	0.6442827142857143	0.6637878571428572	5.063091857142857	1.0205492857142855	1.271695	1.7950821428571433	0.2511457142857142	8.129869000000001	8.793656857142858	0.1681271428571429	0.162357	0.654371	0.2236928571428571	0.2598387142857143	0.4835315714285714	0.1238321428571428	0.242575	0.3664071428571428	1.6724368571428572	1.8347938571428573	1.6687345612577469	1.817035641247268
male	Omnivore	15.773773285714286	269.0926142857143	98.77561128571428	2411.9998571428573	100.43902157142858	36.49572851428572	21.03437142857143	3968.826942857143	1.0358528571428571	0.5952635714285713	1.7724072857142856	0.088148	0.1275571428571428	0.2072851428571428	0.280972	0.6158142857142856	5.852728	8.243879714285715	2.3911517142857144	1.0475428571428569	2.752371428571428	0.0	1.6395587142857144	0.0	0.9704571428571428	6.409930142857143	0.6550374285714285	0.5826768571428571	6.0945104285714296	0.8633049999999999	0.9058192857142856	0.9704571428571428	0.0425142857142857	7.970786857142857	8.553463714285714	0.2649014285714285	0.1406575714285714	0.9034001428571428	0.1714344285714285	0.1966774285714285	0.3681118571428571	0.0299908571428571	0.1692322857142857	0.1992231428571428	1.7356365714285715	1.876294142857143	1.5957046076584105	2.117170227266656
male	Omnivore	17.17795057142857	273.5054271428571	104.55082428571428	2380.9104285714284	97.39498057142858	35.260695385714286	19.26904142857143	3945.2937857142856	0.919617857142857	0.7107967142857143	2.013071714285714	0.2560857142857143	0.3481182857142857	0.0452714285714285	0.4450694285714285	0.8384591428571427	6.776834000000001	7.655129	0.8782950000000002	1.637957142857143	3.2907617142857144	0.0	0.4002	0.1566	1.171625	6.657143857142857	0.5879078571428572	0.6290788571428572	5.916826714285714	0.816332142857143	0.9449892857142856	1.3282250000000002	0.1286571428571428	8.190040999999999	8.819119857142857	0.27237	0.1568835714285714	0.6463378571428572	0.0801814285714285	0.2817378571428571	0.3619192857142857	0.0062401428571428	0.4702205714285714	0.4764607142857143	1.7570878571428572	1.9139714285714289	2.200994031514835	4.16430887512238
male	Omnivore	15.163363142857142	268.01284	105.85810628571429	2389.192614285714	102.10805485714286	36.11649802857143	23.035202857142856	3881.4734	0.6454615714285714	0.5125877142857143	1.6300992857142858	0.1935	0.2623662857142857	0.0325722857142857	0.3699285714285714	0.664867142857143	7.428662428571428	8.221751999999999	0.7930895714285714	1.4686359999999998	2.3723071428571427	0.0	2.2884425714285714	0.0	0.2740937142857143	6.403479428571429	0.9413555714285714	0.5224735714285714	7.070741285714285	0.8484171428571428	1.0874742857142858	0.2740937142857143	0.2390571428571428	8.432309285714286	8.954782857142856	0.1154999999999999	0.1267614285714285	0.6420421428571429	0.1835979999999999	0.2147571428571429	0.3983551428571428	0.1561435714285714	0.335082	0.4912255714285714	1.647122857142857	1.7738842857142856	1.7392568594137692	3.30809900676369
male	Omnivore	16.84511985714286	269.7047961428571	104.31833271428572	2387.130142857143	101.09153485714286	33.5984307	19.88584142857143	3984.1859	0.901458	0.9198325714285712	1.9405248571428568	0.05832	0.1427452857142857	0.2068285714285714	0.3211725714285714	0.6707464285714286	6.7480392857142855	7.493135857142858	0.7450965714285714	0.4469854285714286	3.303782428571429	0.04375	0.9790262857142856	0.0	0.1685798571428571	4.942124	1.860155857142857	0.5413857142857142	6.633699999999999	1.1807214285714287	1.2218642857142856	0.1685798571428571	0.0411428571428571	8.024144142857143	8.565529857142858	0.2318	0.13415	0.4949731428571429	0.2874214285714285	0.4592868571428571	0.7467082857142857	0.0124285714285714	0.29875	0.3111785714285714	1.78466	1.91881	1.756152755690919	2.4292656316362184
male	Omnivore	16.350153428571428	283.693018	96.38109671428572	2447.649014285714	101.95651028571427	35.48804405714286	21.938764285714285	4491.238128571428	0.4192827142857143	1.075810857142857	1.7516578571428572	0.2108571428571428	0.1429642857142857	0.1664428571428571	0.5181065714285714	0.8275137142857144	6.355891428571428	7.755280714285715	1.3993892857142858	1.6656714285714285	1.414564285714286	0.0	1.076280285714286	0.5068857142857144	1.6853142857142858	6.3487160000000005	0.8620581428571429	0.5520142857142857	5.018574142857142	0.6076428571428572	1.3607297142857142	2.1922	0.7530868571428572	8.571503857142858	9.123518142857142	0.2252964285714285	0.1322714285714285	0.8332231428571427	0.1243964285714285	0.2887657142857143	0.4131621428571428	0.041381	0.1023071428571428	0.1436881428571428	1.6153698571428572	1.7476412857142856	2.1130320091236707	3.376050106063585
male	Omnivore	17.255671285714286	261.992969	97.24498757142858	2397.7321285714283	101.70846928571429	36.16283611428572	20.862982857142857	3565.054042857143	0.7652921428571429	0.8826627142857143	1.7077548571428571	0.0442285714285714	0.2230285714285714	0.1099008571428571	0.4287835714285714	0.7617130000000001	5.923685571428571	7.412705571428572	1.48902	0.7565035714285714	3.0978057142857147	0.04375	1.4649642857142855	0.5670000000000001	0.1685798571428571	6.098603428571429	0.9067485714285716	0.5448711428571429	6.269772142857143	0.8176621428571428	0.934865	0.7355798571428573	0.1172028571428571	7.940217	8.485088142857142	0.2218892857142857	0.135316	0.5602971428571429	0.1232292857142857	0.2207491428571428	0.3439784285714286	0.0941142857142857	0.4762142857142857	0.5703285714285714	1.6964934285714288	1.8318094285714288	1.9855037988903437	3.39806590095144
male	Omnivore	17.323223857142857	267.0436091428572	101.27180257142857	2388.5988	101.567706	35.6782264	19.94634428571429	4185.82	1.0324214285714286	0.6560369999999999	1.820744142857143	0.0771428571428571	0.228856	0.2101457142857143	0.3070488571428571	0.7460505714285715	6.162240142857143	7.640911571428572	1.4786714285714286	1.2847292857142858	2.2356892857142854	0.0	1.666928571428571	0.1714571428571428	0.0825852857142857	5.441389571428571	1.538095714285714	0.5149338571428571	6.725442857142857	0.990015	1.1867721428571427	0.2540424285714285	0.1967571428571428	8.166257428571429	8.681191285714286	0.3685841428571428	0.1229315714285714	0.6879507142857142	0.0824692857142857	0.2814591428571428	0.3639284285714286	0.0721362857142857	0.2719052857142857	0.3440415714285714	1.7645048571428572	1.887436428571429	1.9521135451581788	2.804493879125165
male	Omnivore	17.876390285714287	314.36182928571424	97.15023814285712	2461.3927285714285	92.25032614285716	30.43229504285714	19.818487142857144	4035.047885714285	0.2092392857142857	0.9554324285714284	1.5701614285714285	0.2031428571428571	0.1624714285714285	0.1417142857142857	0.5485535714285714	0.8527392857142857	6.722674285714286	7.766481428571429	1.0438071428571427	1.7407642857142858	1.840766285714286	0.0	1.394857142857143	0.0	1.3743205714285711	6.350708285714286	0.6091424285714285	0.5300592857142857	5.585530142857143	0.9595992857142858	1.2109135714285717	1.3743205714285711	0.2513142857142857	8.170764285714286	8.700823571428572	0.0	0.1240177142857142	0.6555301428571428	0.1685921428571428	0.4346725714285714	0.6032647142857143	0.0062401428571428	0.3851962857142857	0.3914364285714286	1.6502312857142858	1.774249	2.1652865362966893	3.610887607179375
male	Omnivore	17.864364571428574	281.1079837142857	99.81870014285714	2391.910757142857	90.83432814285712	31.63598107142857	20.375072857142857	3545.4629857142854	0.3711184285714285	1.1259907142857142	1.5779162857142857	0.0038571428571428	0.1867857142857143	0.0539285714285714	0.5633227142857142	0.804037	5.792560142857143	7.331472	1.538911857142857	1.7156701428571428	1.3565252857142858	0.0	2.650769142857143	0.0	0.7945000000000001	6.517464571428572	0.4914067142857143	0.4801285714285714	6.214371285714286	0.9633892857142856	0.9633892857142856	0.7945000000000001	0.0	7.9722605714285715	8.452389142857143	0.2551692857142857	0.1168	0.2826032857142856	0.406593	0.364054	0.7706470000000001	0.0446928571428571	0.3566464285714286	0.4013392857142857	1.7097588571428572	1.826558857142857	2.1009275680513477	3.9200272540029606
male	Omnivore	16.105313	273.342269	103.77630085714286	2412.205857142857	101.77526157142856	35.17460272857143	17.961067142857143	4312.014185714285	0.9607857142857144	0.5222707142857143	1.4977695714285717	0.0	0.1143167142857142	0.0052571428571428	0.4871274285714286	0.6067012857142858	7.703625714285715	8.014025714285713	0.3104	0.4923108571428571	4.066838142857143	0.0	1.4424	0.3282428571428571	0.4656428571428571	6.795434714285714	0.4483714285714285	0.4935672857142857	6.449920428571429	0.655677	1.0936465714285717	0.7938857142857143	0.4379695714285714	8.337452714285714	8.831019999999999	0.0730985714285714	0.1207274285714285	0.4416308571428571	0.0928532857142857	0.2607124285714285	0.3535657142857142	0.3207214285714285	0.4758821428571428	0.7966035714285714	1.6648987142857143	1.785626142857143	1.5719566489261374	3.1166708941744545
male	Omnivore	18.441750142857146	279.2715	100.68710485714288	2401.645414285714	100.92816985714286	35.75487981428571	19.804077142857142	4239.7636571428575	0.7427975714285714	0.7714892857142857	1.546344	0.0	0.3571611428571429	0.27745	0.3416285714285714	0.9762397142857144	7.087064	8.038414000000001	0.95135	1.2117285714285713	3.3111245714285715	0.0644	1.7671285714285716	0.0	0.1216	6.475981714285714	0.7169028571428573	0.536111	7.071284571428572	0.9079384285714286	1.0419384285714286	0.1216	0.134	8.234823	8.770934	0.2735421428571428	0.1307344285714285	0.5524951428571429	0.2189977142857143	0.410375	0.6293727142857143	0.0383214285714285	0.1875	0.2258214285714286	1.6812314285714287	1.8119658571428567	2.540549149342428	3.637036248820816
male	Omnivore	16.599473	261.42909085714285	99.11272485714288	2367.6429857142857	97.16100857142858	34.43145737142857	18.504017142857144	4025.0172857142857	0.7414718571428571	0.6988045714285713	1.520805	0.0471857142857142	0.3318674285714285	0.0044285714285714	0.3547548571428572	0.6910508571428571	6.499854	7.918439714285715	1.4185857142857146	1.863153	1.962422428571429	0.07015	2.025635714285714	0.0	0.2463964285714286	6.167757571428572	1.0733392857142858	0.6308697142857144	6.994700428571429	0.9585565714285716	0.9602708571428572	0.2463964285714286	0.0017142857142857	8.201367714285714	8.832237428571428	0.0023142857142857	0.1545254285714285	0.4834118571428571	0.0713274285714285	0.2930468571428571	0.3643742857142857	0.0252714285714285	0.6869821428571429	0.7122535714285715	1.5623540000000002	1.7168794285714284	1.8242057114197276	3.625030726006718
male	Omnivore	17.608755	275.86172671428574	97.21403	2375.536285714286	94.185531	33.37221735714286	21.64672	4077.597357142857	1.0447027142857144	0.3189534285714285	1.526212142857143	0.1584571428571428	0.3040414285714285	0.3613571428571429	0.1922357142857143	0.8576342857142858	6.016417714285715	7.66511	1.6486922857142858	2.4782964285714284	2.335903857142857	0.0	1.0872	0.0	0.4235428571428571	6.324943142857143	0.3894054285714285	0.5741881428571428	6.290805714285715	0.6930191428571428	0.8995241428571429	0.4235428571428571	0.206505	7.613872714285714	8.188060857142856	0.0537947142857142	0.1424158571428571	0.5854714285714285	0.3614357142857143	0.2866591428571428	0.6480948571428572	0.0012857142857142	0.5140357142857143	0.5153214285714286	1.802682428571429	1.9450982857142856	2.256422820374876	2.611395297567093
male	Omnivore	17.02497957142857	274.2164758571429	107.00501785714286	2417.919157142857	95.457509	34.02567651428571	19.90248	4297.952057142857	1.041268	0.614768857142857	1.807677571428572	0.1434121428571428	0.0936775714285714	0.4781571428571429	0.3869285714285714	0.9587632857142856	7.266948	7.882756142857143	0.6158081428571428	1.174057142857143	2.8045777142857142	0.0	1.6595928571428569	0.0	0.4852285714285714	6.123456285714285	0.8784548571428571	0.5618748571428572	6.516682571428572	0.8674928571428572	1.232292857142857	0.4852285714285714	0.3647999999999999	8.234204	8.796078857142858	0.0371428571428571	0.1345274285714285	0.8041857142857143	0.2386402857142857	0.2710107142857142	0.509651	0.0432054285714285	0.1591642857142857	0.2023697142857143	1.5533492857142857	1.6878767142857145	2.478275800914317	2.484606140766576
male	Omnivore	15.93830185714286	281.794383	92.09613914285715	2383.5051857142857	101.21882985714284	34.44404367142857	21.276874285714285	4083.549942857143	0.8487692857142858	0.8302925714285713	1.7178118571428571	0.0	0.3506524285714286	0.0036	0.4803104285714286	0.8345628571428572	6.853545285714286	7.805215	0.9516697142857142	2.27583	1.9699	0.0	0.7461000000000001	0.0	0.3282428571428571	5.320072857142857	1.121357142857143	0.5649631428571429	6.113187142857143	1.6147407142857142	1.6147407142857142	0.3282428571428571	0.0	8.056170714285715	8.621133857142857	0.0	0.1317491428571428	0.6449938571428572	0.2888107142857143	0.4064062857142856	0.6952170000000001	0.0	0.27725	0.27725	1.6174608571428573	1.74921	2.188381165858352	4.357882574177385
male	Omnivore	16.73366485714286	269.8324302857143	104.66300985714284	2353.4400142857144	98.72594928571428	35.725622328571426	19.366828571428574	3950.9681142857135	1.1759435714285715	0.2492821428571428	1.5744355714285714	0.1435	0.1478571428571428	0.006382	0.6111214285714286	0.7653605714285714	7.348131285714286	8.139715857142857	0.7915845714285714	1.2242484285714286	2.3185607142857143	0.0	2.710146714285714	0.0	0.2105812857142857	6.463537142857143	0.5536785714285715	0.4649401428571428	6.806634428571429	1.2424335714285717	1.4115615714285714	0.2105812857142857	0.169128	8.428777285714286	8.89371742857143	0.0034971428571428	0.1128055714285714	0.5214018571428573	0.0047607142857142	0.207581	0.2123417142857143	0.1846357142857142	0.6739928571428572	0.8586285714285715	1.5958692857142858	1.7086748571428572	2.032558103198733	4.031219017807253
male	Omnivore	16.574185142857143	280.16477714285713	104.03627842857144	2381.077528571429	92.99187642857144	32.783447814285715	19.570668571428573	3901.323028571429	1.1330907142857145	0.3903724285714285	1.764206	0.126	0.0704914285714285	0.1328571428571428	0.4151428571428571	0.6184914285714286	7.2522905714285715	7.4503191428571425	0.1980285714285714	0.7586214285714286	1.418990857142857	0.0	3.501842857142857	0.0	1.100284	6.779739142857143	0.2010984285714285	0.6382522857142857	5.880553571428572	0.7008035714285714	1.0813492857142857	1.100284	0.3805457142857142	8.062186857142859	8.700439142857144	0.1428714285714285	0.1602295714285714	0.3868222857142857	0.285147	0.4503022857142857	0.7354492857142858	0.0210901428571428	0.4208774285714285	0.4419675714285714	1.7071105714285717	1.867340142857143	1.6234546679757416	2.549445996019557
male	Omnivore	16.458686	281.5256247142857	105.67949914285714	2419.6	96.63749328571429	33.7141021	19.86469428571429	3612.9963142857146	0.7987275714285715	0.8532537142857143	1.8018014285714283	0.1422772857142857	0.3652714285714286	0.0289428571428571	0.3618	0.7560142857142857	7.180553857142857	7.611414285714287	0.4308604285714285	0.1330434285714285	2.572942857142857	0.0	3.5648214285714284	0.0	0.0	6.270807714285715	0.6361432857142857	0.5278054285714286	6.906951	0.7099000000000001	1.0919857142857143	0.0	0.3820857142857142	7.998936714285714	8.526742142857143	0.0955071428571428	0.1312277142857142	0.5625694285714287	0.2324495714285714	0.4637632857142857	0.6962128571428572	0.0	0.3871464285714285	0.3871464285714285	1.7414358571428572	1.8726635714285715	1.9528390170748413	3.7561550905698704
male	Omnivore	16.550087	269.2133648571429	96.11917528571428	2377.1051142857145	96.32377485714288	32.68896752857143	19.75549	4107.339671428571	0.6340037142857143	0.8240397142857142	1.5222777142857142	0.0	0.2936334285714285	0.0082357142857142	0.4035044285714286	0.7053735714285715	5.807292	7.032679285714286	1.2253872857142858	1.9953571428571428	2.18825	0.0	1.0204642857142858	0.5020428571428571	0.018	5.724114285714286	0.5721764285714287	0.3694267142857143	5.776247857142857	0.7480857142857144	1.1804285714285714	0.5200428571428571	0.4323428571428571	7.476719285714286	7.846146	0.1921785714285714	0.0912191428571428	0.9493687142857142	0.1417498571428571	0.2008322857142857	0.3425821428571428	0.018567	0.2852874285714286	0.3038544285714286	1.787983857142857	1.879203	1.8546023879778188	3.665897297479928
male	Omnivore	16.812497428571426	266.8976324285714	109.10511528571428	2412.4089285714285	102.617815	36.90596784285714	20.06185142857143	3752.029485714286	1.0614007142857145	0.2354011428571428	1.7361378571428572	0.4352217142857143	0.1846285714285714	0.1492484285714286	0.3928482857142857	0.7267252857142857	7.003324285714286	7.786081571428572	0.7827572857142856	0.27425	1.9081002857142857	0.0	1.8134165714285717	0.6065357142857143	0.3860685714285715	4.988371142857142	2.642759571428571	0.655461	6.638526428571429	0.7776077142857144	1.1380077142857143	0.9926042857142858	0.3603999999999999	8.769138428571429	9.424599428571428	0.3116084285714285	0.1637987142857142	0.4561342857142857	0.2097142857142857	0.5073165714285715	0.7170308571428572	0.0	0.2113428571428571	0.2113428571428571	1.6961164285714287	1.8599151428571428	1.882779068639897	2.9922210238876525
male	Pescatarian	15.789939571428572	357.034661	81.86653228571429	2373.4636	65.83334114285715	15.541289357142858	28.637282857142857	3452.1382857142858	0.0299	1.0073161428571429	1.401695	0.231	0.2476777142857142	0.0337705714285714	0.5731621428571428	0.8546104285714285	8.893841571428572	10.125710714285717	1.2318691428571429	0.0	0.0	0.0	0.0	0.0	0.2463964285714286	0.2463964285714286	1.0027142857142857	1.138550142857143	1.0027142857142857	3.4304551428571424	4.012163428571428	0.2463964285714286	0.5817082857142857	5.261274142857142	6.399824285714287	0.1089938571428571	0.2846948571428571	0.573845	0.2807541428571428	0.4315172857142857	0.7122714285714286	0.0315115714285714	0.3553891428571428	0.3869007142857143	1.782011	2.066705857142857	2.2504306274473422	4.323006349996567
male	Pescatarian	13.190572571428572	356.1859172857143	89.93736357142858	2354.466342857143	64.47860171428572	16.67470512857143	30.18005857142857	3657.7587	0.2055394285714286	0.3416249999999999	1.4436958571428573	0.4070314285714285	0.4565442857142857	0.3278271428571428	0.6328828571428572	1.4172542857142858	7.671610285714285	9.64839542857143	1.9767851428571428	0.0	0.0	0.0	0.0	0.5220857142857144	1.1005125714285715	1.6225982857142858	0.5150874285714285	1.1065918571428572	0.5150874285714285	2.4172935714285715	3.309857571428572	1.6225982857142858	0.892564	5.447543285714285	6.554135142857143	0.0885357142857142	0.2768651428571428	0.6190592857142858	0.3475648571428572	0.3045551428571428	0.65212	0.2755714285714286	0.1450748571428571	0.4206462857142857	1.7803612857142856	2.057226428571429	3.762143091400196	5.0
male	Pescatarian	17.671304285714285	349.86108285714283	81.73182114285714	2352.129942857143	73.04131014285714	19.30306871428571	28.79229571428572	3344.608142857143	0.3088442857142857	1.0689054285714286	1.6103299999999998	0.2130454285714285	0.199818	0.4187428571428571	0.5418692857142857	1.1604301428571429	6.990660142857143	9.023470857142856	2.032810714285714	0.0	0.0	0.0	0.0	0.3234857142857143	0.5571678571428571	0.8806535714285715	0.6958657142857143	0.9000194285714286	0.6958657142857143	3.182088142857143	3.794810857142857	0.8806535714285715	0.6127227142857142	5.371330142857143	6.271349571428571	0.1114405714285714	0.2238682857142857	0.75675	0.331244	0.3539897142857143	0.6852337142857143	0.4087034285714285	0.0766071428571428	0.4853105714285714	2.038734857142857	2.262603142857143	3.0834556631880927	3.941572658254984
male	Pescatarian	14.532227285714288	361.1138181428572	71.71803757142858	2385.3488	70.64984814285715	17.970340042857142	27.226051428571427	3259.5399	0.192454	1.0726192857142858	1.4668775714285716	0.2018042857142857	0.8706214285714287	0.0104571428571428	0.7952847142857141	1.6763632857142858	7.462201571428571	9.551177571428571	2.088976	0.0	0.0	0.0	0.0	0.2688428571428571	0.1475	0.4163428571428572	1.1372838571428572	0.7455774285714286	1.1372838571428572	3.051203571428571	3.5912035714285717	0.4163428571428572	0.54	5.144830285714286	5.890407714285715	0.1765568571428571	0.1893195714285714	0.4716117142857143	0.032182	0.3140498571428571	0.3462318571428571	0.3297411428571429	0.4254105714285714	0.7551517142857144	1.7495521428571428	1.9388717142857144	4.392343180885868	5.0
male	Pescatarian	16.333511285714287	359.8619277142857	88.78441285714287	2404.2520857142854	69.96782885714286	19.4671405	30.45096857142857	3736.2623857142858	0.3217988571428571	0.9620684285714284	1.8674358571428569	0.4901971428571428	0.2371812857142857	0.4393137142857143	1.0713964285714286	1.7478914285714284	8.159849285714285	10.141578999999998	1.9817297142857144	0.0	0.0	0.0	0.0	0.2688428571428571	0.4395857142857143	0.7084285714285715	0.8234598571428572	1.0305035714285715	0.8234598571428572	1.9695211428571429	3.699921142857143	0.7084285714285715	1.7304	5.231809571428571	6.262313142857143	0.0517271428571428	0.2569932857142857	0.6527175714285715	0.0280102857142857	0.4925824285714286	0.5205927142857143	0.191367	0.1435714285714286	0.3349384285714286	1.5599758571428572	1.8169691428571428	4.543750421797344	5.0
male	Pescatarian	20.89421628571429	344.1423821428571	73.17370600000001	2364.8525285714286	64.31155942857143	15.638199942857142	23.371444285714286	3498.2245857142857	0.2848428571428571	0.9477441428571428	1.534551857142857	0.218622	0.0610714285714285	0.1673682857142857	0.69795	0.9263897142857144	6.911580714285714	9.16767157142857	2.256090857142857	0.0	0.0	0.0	0.0	0.1688285714285714	0.7519697142857142	0.9207982857142856	0.8383178571428571	1.0087292857142856	0.8383178571428571	2.6511142857142858	3.5604642857142856	0.9207982857142856	0.90935	5.319580428571428	6.328309714285715	0.1404414285714285	0.251637	1.055653857142857	0.0974425714285714	0.1607655714285714	0.2582081428571428	0.0185178571428571	0.2668562857142857	0.2853741428571428	1.7396775714285713	1.9913145714285716	2.448328445149739	4.011991336675134
male	Pescatarian	16.496094857142857	358.3509367142857	78.45590942857143	2357.229714285714	69.67034471428572	17.25600677142857	27.246244285714287	3190.4105285714286	0.1720485714285714	1.35415	1.5964842857142858	0.0067714285714285	0.0369642857142857	0.8371414285714286	0.4903214285714286	1.3644271428571428	8.058088428571429	9.830361714285717	1.7722732857142858	0.0	0.0	0.0	0.0	0.3234857142857143	0.2015697142857142	0.5250554285714285	0.9202892857142856	1.2353714285714286	0.9202892857142856	3.1435071428571426	3.799507142857143	0.5250554285714285	0.656	5.244851857142857	6.480223285714286	0.0476142857142857	0.3083785714285714	0.7166492857142858	0.3262857142857142	0.4621647142857142	0.7884504285714286	0.3855178571428571	0.0736128571428571	0.4591307142857143	2.011844714285714	2.320223285714285	3.6176659369157793	2.796109088828727
male	Pescatarian	16.362878285714284	365.6590711428571	85.14299985714285	2423.344657142857	68.31589657142857	19.98396837142857	29.67920857142857	3683.1123571428575	0.1814157142857142	1.3843872857142856	1.815745857142857	0.1414285714285714	0.5073	0.1784357142857143	1.18365	1.8693857142857144	8.459834857142857	9.497292	1.0374571428571429	0.0	0.0	0.0	0.0	0.2688428571428571	0.2742857142857143	0.5431285714285714	1.0144478571428572	1.128999	1.0144478571428572	2.727287857142857	3.999659285714286	0.5431285714285714	1.2723714285714287	5.5572357142857145	6.686234714285715	0.0408571428571428	0.2931072857142857	0.436357	0.4254674285714285	0.5667005714285714	0.9921679999999998	0.0092632857142857	0.2234602857142857	0.2327235714285714	1.7021057142857143	1.995213	4.821295509843344	5.0
male	Pescatarian	15.03294	362.0510092857143	86.4286637142857	2402.6861	62.596147	16.88813544285714	26.221247142857145	3159.5168285714285	0.165675	1.7278012857142857	2.22044	0.3055351428571428	0.6070811428571429	0.3072571428571429	0.7759791428571428	1.6903174285714286	6.819275571428571	8.813243428571429	1.9939678571428567	0.0	0.0	0.0	0.0	0.0	0.5376857142857143	0.5376857142857143	0.892982142857143	1.0461754285714286	0.892982142857143	2.10334	4.007311428571429	0.5376857142857143	1.9039714285714289	5.4379792857142855	6.484154714285714	0.00737	0.2623497142857143	0.5956931428571429	0.0621037142857142	0.2375965714285714	0.2997002857142857	0.4524464285714286	0.1241465714285714	0.576593	1.479356428571429	1.741706142857143	4.39694720361991	5.0
male	Pescatarian	18.757485857142857	367.2363577142857	79.68392485714286	2340.0216	64.92875642857142	19.45638927142857	26.987602857142857	4043.629828571428	0.1455907142857143	1.005366	1.643603714285714	0.3473612857142857	0.0582357142857142	0.3575414285714285	0.5954035714285715	1.0111807142857143	7.828847571428571	9.819919	1.9910714285714288	0.0	0.0	0.0	0.0	0.0	0.7675051428571429	0.7675051428571429	0.9218327142857142	0.9755601428571428	0.9218327142857142	2.634252857142857	3.621052857142857	0.7675051428571429	0.9868	5.310390714285715	6.285950857142857	0.0940857142857143	0.2571714285714285	0.6107982857142857	0.2478429999999999	0.7290368571428572	0.9768798571428572	0.0155034285714285	0.2499922857142857	0.2654957142857143	1.9472595714285716	2.204431	2.7007782596048315	3.4916306206013537
male	Pescatarian	17.343011571428573	361.69388357142856	74.6811027142857	2392.3243857142857	70.93990471428572	16.937694014285714	27.849131428571432	3596.159971428572	0.2844661428571428	0.7589881428571428	1.1402828571428572	0.0	0.1777999999999999	0.7612571428571427	0.3024571428571428	1.2415142857142858	8.257955571428571	10.079998428571429	1.822042857142857	0.0	0.0	0.0	0.0	0.3234857142857143	0.4304220000000001	0.7539077142857143	0.7954434285714286	1.416625	0.7954434285714286	3.460883285714285	3.751340428571429	0.7539077142857143	0.2904571428571428	5.300691571428572	6.717316571428571	0.4159934285714285	0.3523821428571428	0.478558	0.2804891428571429	0.4224371428571429	0.7029262857142857	0.056073	0.0371428571428571	0.0932158571428571	1.6906935714285716	2.043075714285714	3.243483338651632	2.509364667083758
male	Pescatarian	14.239263142857142	347.0026728571429	81.250267	2360.5078	65.23139885714286	16.313900271428572	31.223532857142857	3727.039442857143	0.0768285714285714	0.9850832857142856	1.4674475714285715	0.3101071428571428	0.2614714285714285	0.4427999999999999	1.0670345714285714	1.7713060000000005	7.960964	9.476153428571427	1.5151894285714285	0.0	0.0	0.0	0.0	0.1688285714285714	0.6452448571428572	0.8140734285714286	0.8985267142857143	1.276042857142857	0.8985267142857143	2.5684909999999994	3.619691	0.8140734285714286	1.0512	5.332291142857144	6.608334	0.2225958571428571	0.3216428571428572	0.7999121428571428	0.1998214285714285	0.4306321428571428	0.6304535714285714	0.0437892857142857	0.122375	0.1661642857142857	1.8191258571428568	2.140768714285714	4.689949552380213	5.0
male	Pescatarian	18.571448	371.43033214285714	88.170992	2379.381642857143	62.81146642857142	15.594176942857144	27.89769285714286	3359.1637142857144	0.0327014285714285	1.3756114285714285	2.064903714285714	0.5845194285714286	0.2737142857142857	0.2717708571428571	0.9620844285714286	1.5075695714285715	6.928806285714286	9.25370814285714	2.324901857142857	0.0	0.0	0.0	0.0	0.0	0.8954035714285714	0.8954035714285714	0.5892299999999999	0.825497	0.5892299999999999	2.7004675714285717	3.868010428571429	0.8954035714285714	1.1675428571428572	5.352644	6.178140999999999	0.0408571428571428	0.2067049999999999	0.5699678571428571	0.0907607142857142	0.2878214285714286	0.3785821428571428	0.6341302857142858	0.1924414285714286	0.8265717142857143	1.8159788571428568	2.0226838571428574	3.95998256509802	5.0
male	Pescatarian	14.929276285714286	344.17735614285715	76.02104514285715	2368.963885714286	63.22988728571428	16.208161571428573	26.947002857142856	3252.134771428572	0.0659037142857142	1.3386422857142857	1.6731745714285713	0.1349428571428571	0.4746571428571428	0.2645714285714285	0.5533535714285714	1.292582142857143	7.022008428571428	8.789694142857142	1.767685714285714	0.0	0.0	0.0	0.0	0.0	0.82425	0.82425	0.9241798571428572	0.8551845714285715	0.9241798571428572	2.8040971428571426	3.5548114285714285	0.82425	0.7507142857142857	5.303241285714286	6.158425857142857	0.0532285714285714	0.2159164285714285	0.7584471428571428	0.1498385714285714	0.3525307142857143	0.5023692857142857	0.156158	0.3071927142857143	0.4633507142857143	1.7773957142857142	1.993312142857143	3.410199050130849	5.0
male	Pescatarian	14.317694285714284	348.5276432857143	98.33533942857144	2398.714357142857	68.67058085714287	18.382668228571426	32.63400428571428	3464.540614285714	0.0	1.3065975714285714	1.8506981428571427	0.2152857142857143	0.0858744285714285	0.4281028571428572	0.5453372857142857	1.0593145714285714	7.363959	9.960721	2.5967620000000005	0.0	0.0	0.0	0.0	0.4394888571428571	0.2463964285714286	0.6858852857142858	0.9677498571428572	1.0304168571428571	0.9677498571428572	2.336943857142857	3.8279715714285714	0.6858852857142858	1.4910277142857145	5.4816067142857134	6.512023571428571	0.1535264285714286	0.2570211428571428	0.7956601428571428	0.081325	0.4407061428571429	0.5220311428571429	0.2901892857142857	0.1569142857142857	0.4471035714285714	1.918321285714286	2.1753424285714287	2.760110244770704	3.2893230513571847
male	Pescatarian	16.648226142857144	378.0967444285714	79.96725385714285	2376.1279	66.70953	16.421821014285715	29.620467142857144	3350.8263285714283	0.07713	1.903076	2.117134571428571	0.0831428571428571	0.4775	0.321426	0.6671428571428571	1.4660688571428573	7.610306714285714	9.176066	1.565759285714286	0.0	0.0	0.0	0.0	0.0	0.7717090000000001	0.7717090000000001	0.8429214285714286	0.8675764285714286	0.8429214285714286	2.5987084285714284	3.618863571428571	0.7717090000000001	1.020155142857143	5.233494	6.101070428571428	0.1550365714285714	0.218423	0.3934094285714286	0.1587131428571428	0.4368892857142857	0.5956024285714285	0.5849252857142856	0.1436785714285714	0.7286038571428571	1.8726522857142855	2.0910752857142856	3.8562445889982855	5.0
male	Pescatarian	13.899841142857143	359.0695205714286	81.40488528571429	2341.811	62.44910985714286	15.7603472	26.88163	3644.1480571428574	0.2943394285714285	1.0308492857142857	1.7259114285714283	0.2092084285714285	0.2716785714285714	0.2087419999999999	0.6071571428571428	1.0875777142857144	8.411261285714286	9.946284142857142	1.5350228571428572	0.0	0.0	0.0	0.0	0.0	0.861207142857143	0.861207142857143	0.7312839999999999	1.1131735714285715	0.7312839999999999	2.3783199999999995	3.80647	0.861207142857143	1.4281500000000005	5.398961142857142	6.512134714285715	0.2216078571428571	0.2808177142857143	0.4648745714285715	0.0968838571428571	0.245678	0.3425618571428571	0.5112044285714286	0.133532	0.6447364285714287	1.6737807142857142	1.9545984285714284	2.90260858552877	4.691004708992923
male	Pescatarian	15.499557	365.95676057142856	74.62370271428571	2381.9647	65.59401142857143	16.323151457142856	34.18442	3561.7519428571427	0.3204964285714285	0.3921954285714285	0.7624597142857142	0.0403392857142857	0.5230178571428572	0.2488428571428571	0.6981	1.469960714285714	9.284310571428572	10.239136428571427	0.9548258571428572	0.0	0.0	0.0	0.0	0.0	0.3435428571428571	0.3435428571428571	0.982	1.1542654285714284	0.982	3.462418857142857	3.855933142857143	0.3435428571428571	0.3935142857142857	5.181475999999999	6.335741428571429	0.3383379999999999	0.2935721428571428	0.5978208571428573	0.0819979999999999	0.5424538571428571	0.624451857142857	0.6029052857142858	0.1222087142857142	0.7251139999999999	2.285724714285714	2.579296857142857	3.857006975916021	5.0
male	Pescatarian	17.79938957142857	367.9788381428571	80.73027957142857	2372.6790285714283	69.46132728571429	17.572167014285714	29.71457714285714	3430.2177	0.0393428571428571	1.2290118571428572	1.7073955714285711	0.2645542857142857	0.0260428571428571	0.2808	1.2550004285714285	1.5618432857142857	7.056417714285715	8.526875428571428	1.4704577142857145	0.0	0.0	0.0	0.0	0.3234857142857143	0.0	0.3234857142857143	0.8695828571428572	1.082645	0.8695828571428572	3.0011404285714285	4.041850714285714	0.3234857142857143	1.0407102857142858	5.234919285714286	6.317564285714285	0.0646557142857142	0.2718319999999999	0.6613295714285715	0.4627614285714285	0.5579401428571428	1.0207015714285714	0.0062401428571428	0.0946927142857142	0.1009328571428571	1.8476197142857145	2.1194517142857143	4.114134452307956	5.0
male	Pescatarian	15.776741285714284	367.0746278571429	78.86381957142858	2395.7934	68.95145014285714	18.734572028571428	27.76321714285714	3807.9641142857145	0.3678285714285714	1.0151688571428572	1.8349972857142856	0.4404938571428571	0.4249285714285714	0.0171785714285714	0.9558952857142858	1.3980024285714288	8.505471142857143	9.298682714285714	0.7932115714285715	0.0	0.0	0.0	0.0	0.0	0.9636071428571428	0.9636071428571428	0.7565962857142857	0.832287	0.7565962857142857	3.8059065714285714	3.927847571428571	0.9636071428571428	0.121941	5.648051	6.480337999999999	0.5721124285714286	0.209533	0.3333077142857143	0.1836488571428571	0.2508325714285714	0.4344814285714285	0.2263411428571428	0.2156717142857142	0.4420128571428571	1.7819144285714283	1.9914474285714283	3.647023645098709	5.0
male	Pescatarian	16.067523714285716	369.9788327142857	78.91676457142856	2410.5839	66.789044	16.5269337	28.414817142857142	3252.982957142857	0.1782827142857143	1.2881249999999995	1.586636142857143	0.0441927142857142	0.8638714285714286	0.1457702857142857	0.6357782857142856	1.64542	7.551564857142857	9.371477714285714	1.8199128571428569	0.0	0.0	0.0	0.0	0.0	0.6381184285714286	0.6381184285714286	0.9958692857142858	1.0477447142857144	0.9958692857142858	2.3674115714285717	3.8370972857142855	0.6381184285714286	1.4696857142857145	5.471085	6.518829714285714	0.1774285714285714	0.2620398571428571	0.7239667142857142	0.2633531428571428	0.0411584285714285	0.3045115714285714	0.287406	0.2439991428571428	0.5314051428571428	1.737312	1.9993518571428568	4.2661344415350975	5.0
male	Pescatarian	14.058868142857142	369.7309877142857	82.47714371428572	2423.4633285714285	67.49112885714285	16.737523328571427	30.70156571428572	3087.2380857142857	0.0299	1.50032	1.6662921428571429	0.0382815714285714	0.338297	0.0569114285714285	1.0695071428571428	1.4647155714285716	9.065819	10.334391857142858	1.2685728571428572	0.0	0.0	0.0	0.0	0.0	0.2742857142857143	0.2742857142857143	0.9007	1.0556717142857144	0.9007	2.9011511428571426	4.016347428571429	0.2742857142857143	1.1151962857142856	5.191333142857142	6.247004857142857	0.2031152857142857	0.2627214285714285	0.9425754285714284	0.0566071428571428	0.3883228571428571	0.44493	0.0481249999999999	0.0711842857142857	0.1193092857142857	1.70993	1.9726514285714285	3.7774338128008345	5.0
male	Pescatarian	18.351380857142857	355.88838671428573	80.25110785714286	2339.013614285714	72.61203857142857	17.382721514285713	31.35071142857143	3878.9195	0.0564871428571428	1.0722407142857142	1.6525002857142856	0.304801	0.5635214285714286	0.0737999999999999	0.9161571428571428	1.5534785714285717	5.7052307142857135	8.854546428571428	3.149315714285714	0.0	0.0	0.0	0.0	0.0	0.1294714285714286	0.1294714285714286	1.033	1.164909857142857	1.033	2.785511142857143	3.966152	0.1294714285714286	1.180640857142857	5.128623428571428	6.293533285714285	0.2259617142857142	0.2923524285714285	0.6813284285714286	0.0842168571428571	0.6352924285714286	0.7195092857142856	0.0299691428571428	0.3519991428571428	0.3819682857142857	2.0087677142857143	2.301120142857143	4.150998101134854	5.0
male	Pescatarian	13.854383142857143	357.1561975714285	82.50466171428572	2371.004757142857	72.93684314285714	19.521764257142856	30.817292857142856	3527.2048142857143	0.7217678571428571	0.4606247142857143	1.442956857142857	0.1353857142857142	0.7431714285714285	0.0841344285714285	0.6302417142857143	1.4575475714285715	8.340428	11.087550714285712	2.7471227142857138	0.0	0.0	0.0	0.0	0.1688285714285714	0.6798607142857144	0.8486892857142857	0.9756364285714286	0.9670734285714288	0.9756364285714286	2.7614844285714284	3.5085701428571423	0.8486892857142857	0.7470857142857142	5.332895857142858	6.299969285714285	0.1497622857142857	0.2442948571428571	0.562304	0.1645648571428571	0.4565427142857143	0.6211075714285714	0.2927277142857143	0.1670037142857143	0.4597314285714285	1.7929052857142858	2.037200142857143	3.842114738059844	5.0
male	Pescatarian	17.251985714285716	356.477137	84.60327814285714	2353.368985714286	68.64669542857142	17.316902785714287	28.374220000000005	2991.121957142857	0.3069948571428572	1.3865634285714283	1.955980714285714	0.1967652857142856	0.207738	0.1653428571428571	1.2531375714285715	1.6262184285714287	7.102108285714286	9.487537571428572	2.385429285714286	0.0	0.0	0.0	0.0	0.26973	0.6837214285714286	0.9534514285714286	0.6621167142857143	1.0851534285714286	0.6621167142857143	2.4163557142857144	3.660927142857143	0.9534514285714286	1.2445714285714284	5.276495285714286	6.361648714285714	0.2625397142857142	0.2733631428571428	0.3659391428571429	0.0650642857142857	0.4720817142857142	0.537146	0.0252714285714285	0.3251657142857143	0.3504371428571429	1.516062	1.7894251428571428	4.31885745085849	5.0
male	Pescatarian	15.613916857142856	372.1091502857143	84.26055899999999	2340.443057142857	61.28046542857143	14.555940614285715	23.84034142857143	3763.685057142857	0.128125	0.6987925714285713	1.4644044285714286	0.3184582857142857	0.2136142857142857	0.1701399999999999	0.853663142857143	1.2374174285714286	8.42484457142857	9.686916	1.2620714285714285	0.0	0.0	0.0	0.0	0.0	1.5713858571428572	1.5713858571428572	0.5194177142857143	1.2267715714285714	0.5194177142857143	2.967948857142857	3.548291714285714	1.5713858571428572	0.5803428571428572	5.639095285714285	6.865866857142857	0.0	0.3091511428571428	0.7979531428571429	0.0863832857142857	0.3700555714285714	0.4564388571428571	0.1420697142857142	0.1329784285714285	0.2750481428571428	1.5294401428571427	1.8385912857142857	3.304442252917997	5.0
male	Pescatarian	14.425754857142858	357.57888514285713	73.03313357142858	2351.0682	66.890374	17.220811442857144	28.757954285714284	3258.4922571428574	0.2570585714285714	0.6986027142857142	1.2162684285714285	0.2606071428571428	0.1848	0.5444785714285714	0.84025	1.5695285714285716	7.4164135714285715	9.795585	2.3791714285714285	0.0	0.0	0.0	0.0	0.0	0.3498	0.3498	0.8543812857142857	1.2672711428571428	0.8543812857142857	3.234904285714286	3.8526185714285712	0.3498	0.6177142857142857	5.056799857142857	6.324070999999999	0.0754285714285714	0.3174899999999999	0.373653	0.1379458571428571	0.3605234285714285	0.4984692857142856	0.1476634285714285	0.2573965714285714	0.40506	1.352610857142857	1.6701008571428573	4.172381546153605	5.0
male	Pescatarian	15.027358571428572	353.9619175714285	78.87835357142856	2379.211928571429	66.22348985714287	17.937382514285712	25.24841571428572	3655.8047571428574	0.4751442857142857	0.6904135714285714	1.3939724285714286	0.2032214285714285	0.0096428571428571	0.5561142857142858	0.5599371428571429	1.1256942857142858	8.312350285714286	9.994333142857142	1.6819828571428572	0.0	0.0	0.0	0.0	0.0	0.1045714285714285	0.1045714285714285	1.01205	1.0176312857142855	1.01205	2.680660714285714	4.048842428571429	0.1045714285714285	1.3681817142857144	5.165463857142858	6.183095142857143	0.2777774285714285	0.2599028571428571	0.5405168571428571	0.472548	0.2330988571428571	0.7056468571428571	0.025549	0.2653944285714286	0.2909434285714286	1.8148845714285715	2.0747874285714287	2.957109117193577	2.992482474764228
male	Pescatarian	11.794696428571427	350.78864814285714	92.95325957142856	2302.1196142857143	64.05553328571429	16.552296728571427	30.31314571428572	4344.487271428572	0.0034285714285714	1.313516	1.6525445714285714	0.144	0.0104999999999999	0.2980462857142857	1.360245857142857	1.6687921428571428	6.4516037142857146	9.818169142857142	3.366565428571429	0.0	0.0	0.0	0.0	0.0	0.5315142857142857	0.5315142857142857	0.9541357142857142	1.3426428571428572	0.9541357142857142	1.246973857142857	3.831043285714286	0.5315142857142857	2.584069428571429	5.316693285714286	6.659336142857144	0.1889428571428571	0.3391857142857142	0.7093408571428572	0.0963428571428571	0.7007142857142857	0.7970571428571429	0.0262285714285714	0.1898571428571428	0.2160857142857143	1.9114265714285716	2.250612285714286	4.53058599915247	5.0
male	Pescatarian	18.060418428571428	364.9006408571428	88.518951	2401.7109142857144	64.85202671428571	18.14366935714286	28.07097	3534.3293000000003	0.2768945714285714	1.1738271428571427	1.8025134285714288	0.2345499999999999	0.0646071428571428	0.0192	1.2383701428571428	1.3221772857142855	7.472074	9.344555571428572	1.8724815714285712	0.0	0.0	0.0	0.0	0.2688428571428571	0.7080428571428572	0.9768857142857144	0.8015285714285715	1.297127	0.8015285714285715	2.030610571428572	3.6096944285714287	0.9768857142857144	1.5790838571428572	5.388108714285714	6.685235714285715	0.1299745714285714	0.3248398571428571	0.5186647142857144	0.0270821428571428	0.4905857142857143	0.5176678571428572	0.4307142857142857	0.3864285714285714	0.8171428571428573	1.98345	2.308289857142857	3.4407171931314395	5.0
male	Pescatarian	17.11162714285714	397.2859294285714	78.80941971428571	2422.4247	61.02593385714285	14.266796842857143	27.28407142857143	3609.115457142857	0.0701375714285714	1.0223204285714285	1.4885501428571428	0.1827801428571428	0.4134857142857143	0.0958057142857142	1.1599892857142855	1.6692807142857142	9.32597242857143	9.87662957142857	0.5506571428571428	0.0	0.0	0.0	0.0	0.1688285714285714	0.7354411428571429	0.9042697142857145	0.676	0.9135574285714286	0.676	3.048236857142857	3.930918857142857	0.9042697142857145	0.882682	5.511188571428571	6.424746	0.1897921428571428	0.2278357142857142	0.8690738571428572	0.0067142857142857	0.4144657142857142	0.42118	0.0778795714285714	0.0805142857142857	0.1583938571428571	1.6384398571428571	1.8662755714285717	4.306843661347126	5.0
male	Pescatarian	15.622448285714286	360.377575	82.93480857142858	2334.679757142857	60.812808857142855	16.326849985714286	25.22088	3687.545442857143	0.0566142857142857	1.239855	1.8090807142857144	0.2679828571428571	0.0190152857142857	0.0354	0.954375	1.0087902857142856	8.16697157142857	9.769875714285714	1.6029041428571429	0.0	0.0	0.0	0.0	0.0	0.3942	0.3942	0.8596491428571429	0.9599342857142856	0.8596491428571429	2.727462857142857	4.02792	0.3942	1.3004571428571428	5.281769142857143	6.241703428571428	0.1163638571428571	0.2416498571428571	0.2376411428571428	0.1458338571428571	0.4537354285714285	0.5995692857142857	0.2215972857142857	0.0683891428571428	0.2899864285714285	1.243560714285714	1.4852105714285713	2.700558509759029	5.0
male	Pescatarian	14.795062714285717	347.15013728571427	83.77297	2371.066685714285	66.70836285714286	17.873711085714284	28.01862857142857	3742.7350714285712	0.2180641428571428	1.2456101428571429	1.5495005714285714	0.0096285714285714	0.1273142857142856	0.2242571428571428	0.8125301428571429	1.1641015714285714	8.344775285714286	9.41623242857143	1.0714571428571429	0.0	0.0	0.0	0.0	0.0	0.7978107142857144	0.7978107142857144	0.9450607142857144	0.7411397142857143	0.9450607142857144	2.5911017142857142	3.6205837142857145	0.7978107142857144	1.029482	5.363455142857142	6.104594857142857	0.2066081428571428	0.1854011428571428	0.4350322857142857	0.1176142857142857	0.2788557142857142	0.39647	0.5324035714285714	0.1935892857142857	0.7259928571428571	1.7641032857142858	1.9495044285714285	3.068507041689037	4.954755354594232
male	Pescatarian	15.900878714285714	371.8202412857143	77.36462414285714	2423.4427	70.54737471428572	16.743296785714286	27.67919285714286	3656.989142857143	0.3348678571428571	1.0074635714285711	1.4886894285714285	0.0899579999999999	0.3889568571428571	0.2904	0.4044997142857143	1.0838565714285715	7.722521428571428	9.634822857142856	1.9123014285714284	0.0	0.0	0.0	0.0	0.4923142857142857	0.0	0.4923142857142857	1.0387875714285717	1.315167857142857	1.0387875714285717	3.344082142857143	3.885453571428571	0.4923142857142857	0.5413714285714286	5.416555428571429	6.731723285714286	0.3637362857142857	0.3288821428571428	0.4751742857142858	0.4606535714285714	0.4236571428571428	0.8843107142857143	0.0	0.0569642857142857	0.0569642857142857	1.7801855714285717	2.109067714285714	2.795239834401107	4.092610542373105
male	Pescatarian	19.050839857142854	359.6506367142857	75.8637142857143	2331.852885714285	69.86924685714287	16.994581785714285	29.58692	3995.180857142857	0.0985571428571428	1.0463212857142856	1.2863272857142858	0.0086071428571428	0.1503142857142857	0.1075785714285714	1.0713932857142858	1.3292861428571427	7.084325428571428	9.881022714285717	2.7966972857142856	0.0	0.0	0.0	0.0	0.0	0.907177	0.907177	0.9893738571428572	1.2946127142857142	0.9893738571428572	3.022306857142857	3.8499407142857134	0.907177	0.8276338571428571	5.746491571428572	7.041104285714285	0.571203	0.3251255714285714	0.4042278571428571	0.0814642857142857	0.2875535714285714	0.3690178571428571	0.0	0.2487285714285714	0.2487285714285714	1.5931772857142856	1.918302857142857	3.562848429999584	5.0
male	Pescatarian	15.13862157142857	356.0319205714286	82.889266	2441.088014285714	71.39579414285714	20.068377614285712	29.71842285714286	3335.5494	0.0732928571428571	1.8558185714285715	1.994290857142857	0.0	0.1526571428571428	0.4207999999999999	0.4767107142857143	1.050167857142857	6.296647428571428	9.593340857142858	3.296693428571429	0.0	0.0	0.0	0.0	0.3234857142857143	0.2426142857142857	0.5661	0.993125	0.7484445714285715	0.993125	2.402673142857143	3.781161142857143	0.5661	1.3784879999999995	5.340386142857143	6.088830714285714	0.1089938571428571	0.1883164285714285	0.8777472857142857	0.3004017142857143	0.1671231428571428	0.4675248571428572	0.1309821428571428	0.4379659999999999	0.5689481428571429	2.023214142857143	2.211530571428572	2.688780195032588	3.222783516303365
male	Pescatarian	16.972685000000002	362.56041371428574	78.49737514285714	2371.248085714286	69.7737582857143	17.1808167	23.756008571428573	3633.879628571429	0.4401494285714285	0.7746845714285714	1.2901375714285714	0.0367321428571428	0.1446477142857143	0.2016451428571428	0.6802148571428572	1.0265077142857142	8.803251285714286	10.304075428571426	1.500824142857143	0.0	0.0	0.0	0.0	0.0	0.5774107142857143	0.5774107142857143	0.8707571428571429	1.239536	0.8707571428571429	2.738707	4.152571285714286	0.5774107142857143	1.4138642857142858	5.600739142857143	6.840275142857143	0.2028214285714285	0.3112134285714285	0.5372308571428571	0.0017142857142857	0.4732907142857143	0.475005	0.1007545714285714	0.1672321428571428	0.2679867142857143	1.483044	1.7942574285714288	2.705610287231137	4.348251119305068
male	Pescatarian	14.684292714285714	356.087504	81.64159428571429	2340.630285714286	63.56464485714286	17.281458657142856	29.32015428571429	3394.086071428572	0.2808428571428571	1.1324161428571426	1.688094714285714	0.2081071428571428	0.3709285714285714	0.3882848571428571	1.0156607142857144	1.774874142857143	7.202968571428571	9.309397142857142	2.106428571428572	0.0	0.0	0.0	0.0	0.2688428571428571	0.553327	0.8221698571428572	0.791424	0.8698335714285715	0.791424	2.2552607142857144	3.645975	0.8221698571428572	1.3907142857142856	5.259568857142857	6.129402428571429	0.0	0.2193597142857142	0.8970974285714286	0.0346802857142857	0.3918731428571428	0.4265534285714286	0.04575	0.2887052857142857	0.3344552857142857	1.6581061428571429	1.877465857142857	4.739306100823148	5.0
male	Pescatarian	16.528406	356.2922055714285	77.44020342857142	2364.183485714286	69.78138542857143	19.64415214285714	26.82862	3460.341685714286	0.4361442857142857	1.101506	1.714608	0.126	0.2483857142857142	0.0759214285714285	1.0834564285714288	1.4077635714285714	8.093577714285715	8.729727714285714	0.63615	0.0	0.0	0.0	0.0	0.0	1.1677285714285717	1.1677285714285717	0.6129049999999999	0.9433317142857142	0.6129049999999999	2.7048904285714284	3.591596714285714	1.1677285714285717	0.8867062857142857	5.372230285714286	6.315562	0.2546722857142857	0.2373328571428571	0.220098	0.1148559999999999	0.38328	0.498136	0.8001392857142857	0.17875	0.9788892857142856	1.9517955714285715	2.1891284285714288	3.721590297281978	5.0
male	Pescatarian	17.028602857142854	360.3090505714286	78.99922185714286	2334.971771428572	64.20938671428571	17.0099781	28.225284285714288	3665.328571428571	0.0237014285714285	1.1994852857142857	1.5538948571428572	0.2409292857142857	0.1367464285714285	0.2754542857142857	0.6668637142857142	1.0790644285714286	7.500565	9.083803571428572	1.5832385714285715	0.0	0.0	0.0	0.0	0.0	0.6495358571428572	0.6495358571428572	0.871662	1.1246997142857142	0.871662	3.132864857142857	4.125910857142857	0.6495358571428572	0.993046	5.647108714285714	6.771808428571428	0.0712602857142857	0.2797408571428571	0.586278	0.1636921428571428	0.2315892857142857	0.3952814285714286	0.416035857142857	0.1907607142857143	0.6067965714285714	1.6596162857142858	1.9393571428571428	2.888323002913757	4.30203350148791
male	Pescatarian	15.877309285714286	364.0127244285714	80.99218485714286	2348.031657142857	65.96910957142858	17.372001985714284	29.997252857142858	3180.2398	0.3804571428571429	0.8225225714285713	1.4889225714285712	0.1468571428571428	0.0	0.4336857142857143	0.6741250000000001	1.1078107142857143	6.405489714285714	10.173033428571427	3.7675437142857136	0.0	0.0	0.0	0.0	0.2688428571428571	0.7591571428571429	1.028	0.9313848571428572	0.7597607142857143	0.9313848571428572	2.321326	3.750738285714285	1.028	1.4294122857142857	5.710123142857143	6.4698838571428565	0.2695137142857143	0.1896892857142857	0.5746587142857144	0.0397857142857142	0.2442071428571428	0.2839928571428571	0.3278214285714286	0.1744285714285714	0.50225	1.6304152857142855	1.8201045714285715	2.948774963584088	3.588777210207485
male	Pescatarian	14.376154285714287	360.7499268571429	80.79347714285714	2441.7220285714284	66.87363471428571	16.301364971428573	31.384814285714288	3451.522371428572	0.0571355714285714	0.9279118571428572	1.410293857142857	0.2877172857142857	0.0715285714285714	0.0082277142857142	1.112317857142857	1.1920741428571429	7.791984857142857	9.311492	1.5195071428571427	0.0	0.0	0.0	0.0	0.0	0.5746857142857144	0.5746857142857144	0.8690354285714286	1.0061404285714286	0.8690354285714286	2.771195428571428	3.846587428571429	0.5746857142857144	1.075392	5.290308571428571	6.296449	0.3794875714285713	0.2543674285714286	0.9261587142857144	0.1961172857142857	0.4829122857142857	0.6790295714285713	0.087303	0.208412	0.295715	2.2803908571428573	2.5347582857142856	3.0513151397565776	5.0
male	Pescatarian	16.06816442857143	350.31046242857144	86.74448857142856	2384.6831285714284	67.22722385714285	17.420778942857144	26.38888714285714	3677.812085714286	0.3104571428571429	1.0577975714285714	2.055885	0.6434445714285715	0.4504425714285714	0.1624571428571428	0.6998318571428571	1.3127315714285714	8.375782142857142	9.346467857142857	0.9706857142857144	0.0	0.0	0.0	0.0	0.0	0.6156714285714285	0.6156714285714285	0.8801062857142857	0.9333751428571428	0.8801062857142857	2.9220841428571425	3.827227	0.6156714285714285	0.9051428571428572	5.323004714285714	6.256379857142856	0.3137611428571428	0.2338797142857142	0.4970202857142857	0.0338749999999999	0.2898442857142856	0.3237192857142857	0.2392241428571428	0.1825428571428571	0.421767	1.5562677142857144	1.7901474285714285	3.4405293613762487	5.0
male	Pescatarian	17.71456757142857	362.436027	79.07525628571429	2384.245171428571	64.59834942857142	15.640151085714283	29.05087142857143	3782.0864714285713	0.4024185714285714	0.5203757142857143	1.5801755714285712	0.6419241428571427	0.2179607142857142	0.1007142857142857	0.4792185714285714	0.7978935714285714	7.330064999999999	9.73039357142857	2.400328571428572	0.0	0.0	0.0	0.0	0.0	0.5502928571428571	0.5502928571428571	1.1008104285714286	0.7095891428571429	1.1008104285714286	2.835015	3.576129285714285	0.5502928571428571	0.7411142857142857	5.227232571428572	5.936821714285713	0.5946902857142857	0.1778702857142857	0.7636892857142857	0.0445499999999999	0.4673014285714286	0.5118514285714285	0.0927678571428571	0.1197428571428571	0.2125107142857143	2.082741714285714	2.260612	2.091578031147108	3.6551362988425176
male	Pescatarian	17.440118428571427	366.6517802857143	91.30684742857144	2415.658628571429	64.82490314285714	16.76150092857143	30.240044285714287	3483.766857142857	0.0327857142857142	1.2055651428571428	1.7670991428571428	0.128994	0.2068285714285714	0.1617414285714285	0.3841257142857143	0.7526957142857142	7.884440285714285	9.300568857142858	1.4161285714285714	0.0	0.0	0.0	0.0	0.0	0.5538447142857142	0.5538447142857142	0.8782482857142858	0.8947958571428571	0.8782482857142858	3.255268571428572	4.062483571428571	0.5538447142857142	0.807215	5.494576571428572	6.389372428571428	0.5319338571428571	0.2232812857142857	0.3247941428571428	0.0142642857142857	0.5329397142857143	0.547204	0.5574301428571428	0.1135585714285714	0.6709887142857143	2.0749207142857142	2.298202	1.9474391615787905	3.0579356222187117
male	Pescatarian	14.552053285714283	330.05909871428565	76.18684685714285	2393.4285142857143	75.495985	19.591691914285715	25.656902857142857	3643.281128571428	0.176	1.244513571428571	1.6887992857142855	0.126	0.6883357142857143	0.0213714285714285	0.3573354285714286	1.0670425714285714	7.465789999999999	8.217916857142857	0.7521268571428571	0.0	0.0	0.0	0.0	0.0	0.2426142857142857	0.2426142857142857	1.0875447142857142	0.4256571428571428	1.0875447142857142	3.1544958571428574	3.714981571428571	0.2426142857142857	0.5604857142857143	5.045140571428571	5.470797714285714	0.4790618571428571	0.1168467142857142	0.1829467142857143	0.0923115714285714	0.4545875714285713	0.5468991428571428	0.1976071428571428	0.565973	0.7635801428571429	1.9724878571428568	2.089334571428572	2.786386153429297	5.0
male	Pescatarian	14.022167714285716	361.5252062857143	73.18281971428571	2332.8519571428574	70.10543671428572	18.815943928571432	28.899067142857145	3412.1919285714284	0.3016275714285714	1.0652785714285713	1.6194894285714283	0.1737261428571428	0.0138571428571428	0.5414428571428571	0.5852357142857143	1.1405357142857144	7.784678714285714	9.513695285714286	1.7290165714285717	0.0	0.0	0.0	0.0	0.0	0.2998285714285714	0.2998285714285714	0.995914285714286	1.369977714285714	0.995914285714286	3.2386642857142856	3.792264285714285	0.2998285714285714	0.5536	5.088007142857143	6.457984857142857	0.2698214285714285	0.3491341428571428	0.8547857142857144	0.0835944285714285	0.3633592857142857	0.4469537142857143	0.0648081428571428	0.1214265714285714	0.1862347142857142	1.7577955714285716	2.106929714285714	3.055636767888222	3.2100882747216395
male	Pescatarian	16.16552528571429	360.4076362857143	77.74056557142856	2370.9189857142856	68.82572028571428	17.3630355	33.15156428571429	3021.053457142857	0.0733428571428571	1.1453574285714283	1.7054818571428572	0.3470387142857142	0.9063571428571428	0.1466277142857142	1.135709	2.1886938571428574	6.451938714285714	8.131535285714286	1.6795965714285717	0.0	0.0	0.0	0.0	0.0	0.7260265714285714	0.7260265714285714	1.064798	1.4144500000000002	1.064798	2.720066428571428	3.506923571428572	0.7260265714285714	0.7868571428571428	5.297748142857143	6.712198142857143	0.0037714285714285	0.3565071428571428	0.8277244285714287	0.105	0.3166428571428571	0.4216428571428571	0.4141874285714285	0.2285	0.6426874285714286	1.8958261428571428	2.2523332857142857	5.0	5.0
male	Pescatarian	15.025973857142857	337.7041828571428	72.34557828571428	2360.610471428572	62.10277842857143	15.774404957142858	28.58545857142857	3306.5560571428573	0.2169877142857143	0.571582	1.1225304285714286	0.1842321428571428	0.4647101428571428	0.3969208571428572	0.5652158571428572	1.4268468571428572	7.546490285714285	9.490942	1.9444517142857145	0.0	0.0	0.0	0.0	0.0	0.3879612857142858	0.3879612857142858	1.0304138571428572	1.1234362857142857	1.0304138571428572	3.211319	3.860776142857143	0.3879612857142858	0.6494571428571428	5.279151285714286	6.402587571428571	0.0572857142857142	0.2816157142857142	0.8490328571428573	0.1207498571428571	0.2468464285714285	0.3675962857142857	0.3353738571428571	0.0367321428571428	0.372106	1.646020857142857	1.9276365714285717	3.777748580326373	5.0
male	Pescatarian	15.08963085714286	343.7273781428572	85.25666742857142	2340.4301285714287	68.68492657142858	16.9906078	30.84954	3247.4735571428573	0.3950797142857142	0.8929697142857143	1.5579922857142858	0.0053571428571428	0.0576142857142857	0.1436571428571428	0.9210951428571428	1.122366571428571	7.194773428571429	9.561464571428573	2.3666911428571424	0.0	0.0	0.0	0.0	0.2688428571428571	0.4613188571428572	0.7301617142857143	0.7633565714285714	1.1296857142857142	0.7633565714285714	3.266714285714285	3.758371428571429	0.7301617142857143	0.4916571428571429	5.251889714285714	6.381575428571429	0.2432727142857143	0.2823071428571428	0.6955381428571429	0.0994892857142857	0.3903005714285714	0.4897898571428571	0.7374338571428571	0.0625892857142857	0.8000231428571428	2.2286238571428574	2.510931	2.9972230257137897	5.0
male	Pescatarian	15.333312857142856	353.56804028571423	81.777379	2398.9152	63.86180771428571	17.382026442857143	28.96278142857143	3704.600985714285	0.018	0.6784935714285714	1.586676714285714	0.8847831428571428	0.090265	0.0373142857142857	0.6526935714285714	0.7802728571428571	7.038433571428572	9.942535	2.904101428571429	0.0	0.0	0.0	0.0	0.0	0.6665142857142856	0.6665142857142856	0.7908285714285714	0.8754654285714285	0.7908285714285714	2.663593428571428	3.905593428571428	0.6665142857142856	1.2419999999999998	5.3629362857142855	6.238401714285714	0.3512951428571428	0.2242578571428571	0.8325801428571429	0.0848551428571428	0.2756738571428571	0.3605289999999999	0.3292259999999999	0.1173658571428571	0.4465918571428571	1.9909961428571428	2.2152540000000003	2.032879426977184	3.871325732088047
male	Pescatarian	15.484512	371.93403	72.61822485714285	2353.576828571429	64.54751785714286	15.6383821	27.009925714285718	3654.646314285714	0.0212205714285714	0.908416857142857	1.191563142857143	0.1486614285714285	0.0929071428571428	0.2978285714285714	0.8842747142857144	1.2750104285714283	8.057223714285714	9.573350571428572	1.5161268571428572	0.0	0.0	0.0	0.0	0.2688428571428571	0.5114571428571429	0.7803000000000001	0.7963062857142857	1.174692857142857	0.7963062857142857	2.8158857142857143	3.606342857142857	0.7803000000000001	0.7904571428571429	5.182949142857142	6.357641999999999	0.0517271428571428	0.2929357142857142	0.499384	0.0805178571428571	0.691475	0.7719928571428571	0.2245714285714286	0.1121214285714285	0.3366928571428572	1.659796857142857	1.9527325714285717	3.3858317611872177	5.0
male	Pescatarian	16.178262285714286	374.3746461428572	78.9812782857143	2396.501742857143	70.05776257142857	16.363356385714287	28.140592857142856	3202.456214285714	0.1117142857142857	0.9587368571428572	1.4459695714285714	0.2609672857142857	0.5850142857142858	0.5141857142857142	0.5348202857142857	1.6340202857142856	7.795928714285714	9.200787714285712	1.404859	0.0	0.0	0.0	0.0	0.4923142857142857	0.2688428571428571	0.7611571428571429	0.4689642857142857	1.502349857142857	0.4689642857142857	2.784401857142857	4.248905	0.7611571428571429	1.464503142857143	5.479026428571428	6.981376285714285	0.1429142857142857	0.3765997142857142	0.8593854285714286	0.413282	0.2620324285714285	0.6753144285714285	0.3137654285714286	0.0249605714285714	0.338726	2.016340142857143	2.392939857142857	4.261472713780982	5.0
male	Pescatarian	16.582119714285714	362.33122057142856	79.79831228571427	2349.6716	66.61599642857144	17.74102202857143	29.080415714285717	3527.9108	0.1628571428571428	0.9078777142857144	1.5901091428571428	0.4979457142857142	0.3727178571428572	0.1680021428571428	1.5505107142857144	2.091230714285714	7.769549571428572	8.762518857142856	0.9929692857142856	0.0	0.0	0.0	0.0	0.0	0.7440125714285715	0.7440125714285715	0.9891142857142858	1.2141204285714289	0.9891142857142858	2.835023857142857	3.5993218571428574	0.7440125714285715	0.764298	5.3324487142857135	6.546569142857144	0.2106964285714285	0.3044727142857142	0.7812808571428571	0.0574527142857142	0.4136461428571428	0.4710988571428571	0.0683715714285714	0.2801099999999999	0.3484815714285714	1.8115577142857144	2.1160304285714284	5.0	5.0
male	Pescatarian	15.767067	374.8334561428571	72.14798085714285	2353.851485714286	64.42415014285714	13.81267722857143	30.797097142857144	3622.7054	0.2842848571428572	0.6476085714285714	1.209051285714286	0.2543578571428571	0.5475971428571428	0.0192	1.258964	1.825761142857143	7.614676428571428	10.02781757142857	2.4131411428571425	0.0	0.0	0.0	0.0	0.1688285714285714	0.5895857142857144	0.7584142857142858	0.8606732857142857	1.081767857142857	0.8606732857142857	3.263975571428571	3.405689857142857	0.7584142857142858	0.1417142857142857	5.024777428571428	6.106545285714286	0.3099597142857143	0.2704107142857143	0.6082621428571429	0.0392571428571428	0.1776085714285714	0.2168657142857142	0.0648081428571428	0.1642714285714286	0.2290795714285714	1.364167142857143	1.634577857142857	4.847802510953414	5.0
male	Pescatarian	16.466729714285716	367.49015371428567	85.21147457142857	2383.4838000000004	67.02216014285715	18.869559142857145	26.959102857142856	3407.3088	0.2287742857142857	1.1656854285714289	1.826560142857143	0.3287798571428571	0.2409664285714285	0.8069142857142857	0.6938285714285716	1.7417092857142855	7.853064571428571	9.880878857142855	2.027814285714286	0.0	0.0	0.0	0.0	0.1688285714285714	0.5996571428571429	0.7684857142857143	0.95794	0.9656611428571428	0.95794	2.8768118571428576	3.777493857142857	0.7684857142857143	0.900682	5.503919571428571	6.469580714285714	0.2080571428571428	0.2403797142857142	0.4066848571428571	0.1503035714285714	0.5877714285714285	0.738075	0.1406857142857142	0.2186271428571428	0.3593128571428571	1.7121298571428571	1.9525095714285716	4.567131119462311	4.902461472572206
male	Pescatarian	15.907006999999998	346.750097	81.33573714285714	2352.545814285714	69.85444828571428	18.50697697142857	26.96484142857143	3184.4863285714287	0.2403494285714285	1.1617592857142858	1.6766465714285714	0.1192198571428571	0.1335354285714285	0.1509571428571428	0.6283325714285715	0.9128251428571428	6.928893142857143	9.880816142857142	2.951923	0.0	0.0	0.0	0.0	0.1688285714285714	0.6549714285714285	0.8238000000000001	0.9008357142857144	0.8587238571428573	0.9008357142857144	2.568777	3.662	0.8238000000000001	1.0932229999999998	5.386635714285714	6.245359571428572	0.4278714285714285	0.2140481428571428	0.9230027142857145	0.0272392857142857	0.0555571428571428	0.0827964285714285	0.0130714285714285	0.2205142857142857	0.2335857142857143	1.667256285714286	1.8813044285714289	2.4250992725467317	4.048103948569223
male	Pescatarian	16.176036285714286	363.8392872857143	83.23879157142856	2385.8816285714283	69.42280857142858	18.31448967142857	28.545112857142858	3559.688414285714	0.1550714285714285	1.1268372857142857	2.0000712857142857	0.691334	0.3666665714285714	0.5320494285714286	0.9086557142857145	1.8073717142857144	7.318660428571428	8.799243571428573	1.4805831428571428	0.0	0.0	0.0	0.0	0.26973	0.965314285714286	1.2350442857142858	0.5091694285714287	1.0668944285714286	0.5091694285714287	2.738279285714285	3.7291844285714286	1.2350442857142858	0.9909051428571428	5.473398142857143	6.540292571428572	0.0149128571428571	0.2682195714285714	0.4159607142857143	0.0113821428571428	0.6894411428571429	0.7008232857142858	0.3267917142857142	0.1291142857142857	0.455906	1.587602857142857	1.8558224285714284	4.734548889187498	5.0
male	Pescatarian	16.887527285714288	352.76526199999995	90.53683042857143	2366.5707	69.80700928571427	19.111166014285715	27.80166142857143	3422.6810571428573	0.1759784285714285	1.823811857142857	2.4716438571428574	0.3244821428571428	0.5595321428571428	0.6239035714285714	0.3457714285714286	1.5292071428571428	7.804303857142857	8.690975285714286	0.8866714285714286	0.0	0.0	0.0	0.0	0.0	0.6801928571428572	0.6801928571428572	0.9983594285714286	1.2015021428571429	0.9983594285714286	2.751207142857143	3.6396071428571424	0.6801928571428572	0.8884	5.318159428571428	6.519661571428571	0.0776249999999999	0.2992891428571428	0.8424512857142857	0.4702934285714286	0.2496637142857142	0.7199571428571429	0.0094544285714285	0.234082	0.2435364285714285	1.8835698571428567	2.182859	4.038562905750985	4.7817268433422
male	Pescatarian	17.885512142857145	354.68586985714285	80.88384671428571	2353.631014285714	70.92104742857143	18.164856757142857	29.63276	3611.073585714286	0.1683571428571428	1.0668141428571427	1.5736111428571429	0.1760552857142857	0.5712097142857143	0.0174999999999999	0.662681142857143	1.2513908571428571	7.314261428571428	10.406563285714286	3.092301857142857	0.0	0.0	0.0	0.0	0.0	0.2463964285714286	0.2463964285714286	1.0330777142857142	0.7069194285714285	1.0330777142857142	2.4346441428571426	3.943535142857143	0.2463964285714286	1.508891	5.223009285714285	5.929928714285714	0.2057387142857142	0.1814651428571428	0.634743142857143	0.0784248571428571	0.4902355714285714	0.5686604285714286	0.0900795714285714	0.4249498571428571	0.5150294285714285	1.9241717142857144	2.105636857142857	3.323032713994233	5.0
male	Pescatarian	17.184120714285715	363.8097298571429	80.77764942857142	2383.0861857142854	72.43320614285714	17.85811272857143	27.14309714285714	3330.932342857144	0.0534285714285714	1.1591034285714286	1.7590934285714286	0.3957042857142857	0.3171035714285715	0.1125714285714285	0.64481	1.074485	7.748508999999999	9.604214428571428	1.8557054285714285	0.0	0.0	0.0	0.0	0.0	0.0	0.0	1.0203285714285717	1.0149098571428572	1.0203285714285717	3.4491142857142854	4.039514285714286	0.0	0.5903999999999999	5.059842857142857	6.074752714285714	0.5165945714285715	0.2574008571428571	0.3139244285714286	0.1331612857142857	0.4676208571428571	0.6007821428571428	0.3312401428571428	0.2169605714285714	0.5482007142857143	1.979501857142857	2.2369027142857143	2.8179976411499963	5.0
male	Pescatarian	14.539217	358.0212562857143	88.30181028571428	2344.551371428571	64.41103128571429	16.23943322857143	27.813622857142857	3493.948885714286	0.1175714285714285	0.9591334285714284	1.7100215714285714	0.4637738571428572	0.3219178571428571	0.6490851428571428	0.5088571428571429	1.479860142857143	6.630013571428571	10.069651857142857	3.439638285714285	0.0	0.0	0.0	0.0	0.0	0.2141999999999999	0.2141999999999999	0.9748211428571428	1.1403914285714285	0.9748211428571428	2.632606571428572	4.107463714285714	0.2141999999999999	1.474857142857143	5.2964848571428575	6.436876285714286	0.0	0.2865777142857142	0.5515597142857144	0.0507142857142857	0.429154	0.4798682857142857	0.1450581428571428	0.3665442857142857	0.5116024285714287	1.5430304285714285	1.829608142857143	3.944944864748905	4.429285545435692
male	Pescatarian	13.963946000000002	363.5170608571429	77.59663371428572	2339.955942857143	65.38719114285715	14.683104771428573	27.28781857142857	3727.745942857143	0.1485947142857142	0.7195962857142858	1.393393	0.3660967142857143	0.2487599999999999	0.582118	0.5836675714285714	1.4145455714285713	7.703500285714286	9.687460428571429	1.9839601428571427	0.0	0.0	0.0	0.0	0.0	1.0975682857142857	1.0975682857142857	0.4843622857142857	1.0200484285714286	0.4843622857142857	3.4778471428571427	3.957847142857143	1.0975682857142857	0.48	5.539777714285714	6.559826142857142	0.1705975714285714	0.2557587142857142	0.519827	0.064775	0.414654	0.479429	0.2434285714285714	0.0582857142857142	0.3017142857142857	1.471567857142857	1.7273265714285717	3.778237726405056	4.446812203716949
male	Pescatarian	14.93654042857143	352.685042	89.10722557142857	2401.506557142857	65.53710128571429	16.161735885714286	29.72991142857143	3451.798485714286	0.3018682857142857	1.103982	1.698147857142857	0.2065832857142857	1.0210428571428571	0.041428	0.3688357142857142	1.431306571428571	6.395046714285714	9.213487142857144	2.8184404285714284	0.0	0.0	0.0	0.0	0.2688428571428571	0.769507142857143	1.03835	0.653449142857143	1.08182	0.653449142857143	1.898286142857143	3.719543285714285	1.03835	1.821257142857143	5.411342428571428	6.493162428571429	0.0	0.2700062857142856	0.5411199999999999	0.1739142857142857	0.119986	0.2939002857142857	0.319	0.4737142857142857	0.7927142857142858	1.6277345714285716	1.897740857142857	3.7250225467098	5.0
male	Pescatarian	16.942064285714284	365.13263128571424	78.64056685714286	2353.1847	63.83146371428571	17.29128844285714	24.14661285714286	3293.9372857142853	0.1938	1.212141857142857	1.6408489999999998	0.1185208571428571	0.018	0.2310142857142857	0.8769642857142858	1.1259785714285715	6.607351571428572	8.770679428571428	2.163327857142857	0.0	0.0	0.0	0.0	0.1688285714285714	0.7803000000000001	0.9491285714285714	0.9045428571428572	0.6802434285714286	0.9045428571428572	2.3207175714285717	3.494966714285714	0.9491285714285714	1.1742491428571429	5.348638142857142	6.028881571428571	0.1272222857142857	0.1721141428571428	0.7134875714285714	0.1498391428571428	0.1452517142857143	0.2950908571428571	0.4541521428571428	0.277841	0.7319931428571429	1.8677938571428567	2.039908	2.990571063728474	4.754005740148052
male	Pescatarian	18.849055714285715	335.6906057142857	81.5267512857143	2339.554757142857	71.95195671428571	16.782543042857142	26.650357142857143	3643.836714285714	0.1946014285714286	1.0231934285714286	1.837396857142857	0.6031694285714285	0.3878147142857143	0.2191642857142857	0.7434004285714285	1.3503794285714286	7.115628285714286	9.118114	2.002485714285714	0.0	0.0	0.0	0.0	0.170646	0.7790071428571429	0.9496531428571428	0.8514905714285714	0.7277302857142857	0.8514905714285714	3.607669	3.966165	0.9496531428571428	0.358496	5.767308714285714	6.495038999999999	0.3385987142857142	0.1810925714285714	0.6245991428571428	0.0867068571428571	0.1757214285714285	0.2624282857142858	0.0010607142857142	0.16595	0.1670107142857143	1.3926368571428571	1.5737294285714287	3.607469071969268	5.0
male	Pescatarian	13.890615	335.165188	79.32321457142858	2411.8938428571428	69.72048614285714	19.547804857142857	26.514324285714288	3058.450214285714	0.1837722857142857	1.243959857142857	1.773774	0.2603275714285714	0.3243499999999999	0.290799	1.0578444285714286	1.6729934285714287	7.637947285714285	9.084475857142856	1.4465285714285712	0.0	0.0	0.0	0.0	0.0	0.0	0.0	1.113664	1.1808762857142856	1.113664	3.090016	4.098015999999999	0.0	1.008	5.211679999999999	6.392556285714285	0.0223428571428571	0.2957404285714285	0.9558535714285714	0.1047035714285714	0.2707397142857143	0.3754432857142857	0.0204464285714285	0.26513	0.2855764285714285	1.6392161428571428	1.9349565714285717	4.335269132817615	5.0
male	Pescatarian	15.085947	344.4310235714286	75.99762857142856	2366.8581	64.419454	17.123556985714284	28.719097142857144	3506.602214285714	0.2296285714285714	0.9565014285714284	1.372954	0.1131097142857142	0.5577305714285714	0.4185142857142856	1.008715142857143	1.98496	6.507117857142857	9.237464857142855	2.730347	0.0	0.0	0.0	0.0	0.0	0.159877	0.159877	0.9105015714285716	0.7980478571428572	0.9105015714285716	3.1712834285714284	4.024083428571428	0.159877	0.8528	5.094462	5.892509857142857	0.251864	0.2027454285714285	0.5896362857142857	0.0150517142857142	0.3795338571428571	0.3945855714285714	0.1973867142857142	0.3437695714285714	0.5411562857142858	1.7772421428571428	1.9799875714285715	5.0	5.0
male	Pescatarian	15.90745157142857	356.15986057142857	79.37189457142857	2383.178371428571	67.84753785714285	18.295161242857144	31.480637142857145	3264.029785714286	0.5683462857142857	1.008066857142857	1.8326852857142852	0.0826458571428571	0.2436714285714285	0.180228	0.7952837142857144	1.219183142857143	6.678995571428572	9.743218142857144	3.064222571428572	0.0	0.0	0.0	0.0	0.0	0.0	0.0	0.9809714285714284	0.8572224285714286	0.9809714285714284	3.497235857142857	4.119974999999999	0.0	0.6227391428571429	5.1009464285714285	5.958168857142858	0.2264547142857143	0.2145847142857142	0.803839142857143	0.3447785714285714	0.5829371428571429	0.9277157142857144	0.0455714285714285	0.0115714285714285	0.0571428571428571	2.0151524285714286	2.229737142857142	3.197366480919125	5.0
male	Pescatarian	15.496240857142856	353.37851885714286	76.01867485714286	2372.9355285714287	67.630181	17.754729871428573	28.055451428571427	3458.9913571428574	0.223199	0.9323091428571428	1.4389584285714283	0.1229999999999999	0.3854571428571428	0.0144	0.7380571428571429	1.137914285714286	7.34746	8.813596714285714	1.4661367142857142	0.0	0.0	0.0	0.0	0.0	0.9628714285714286	0.9628714285714286	0.6667447142857144	1.0722657142857144	0.6667447142857144	3.042578571428572	3.731488857142857	0.9628714285714286	0.6889102857142857	5.361105	6.433370714285714	0.2751604285714286	0.2704704285714285	0.6407774285714286	0.0322522857142857	0.3280057142857143	0.3602579999999999	0.5261678571428572	0.0334464285714285	0.5596142857142857	1.835810142857143	2.106280571428571	2.997116525115152	5.0
male	Pescatarian	18.319405	375.4161742857143	76.63246114285714	2430.9040142857143	73.16352099999999	16.986533085714285	29.04897857142857	3475.3780571428574	0.4447305714285714	1.0644821428571427	1.5254412857142856	0.006	0.2957142857142857	0.3619771428571429	0.8419714285714285	1.4996628571428572	8.158623142857142	10.627408857142855	2.4687857142857146	0.0	0.0	0.0	0.0	0.0	0.3738785714285715	0.3738785714285715	1.0556857142857143	1.4410500000000002	1.0556857142857143	3.3940628571428566	3.990362857142857	0.3738785714285715	0.5963	5.419927142857143	6.860977142857143	0.1729637142857142	0.3612571428571428	0.6140281428571429	0.021	0.312962	0.333962	0.2309285714285714	0.1640535714285714	0.3949821428571428	1.515936	1.877193142857143	3.855723139235896	5.0
male	Pescatarian	17.512956	358.122402	64.30842885714286	2348.845142857143	75.45684428571428	17.593863485714287	28.540612857142857	3258.7284857142854	0.5683521428571429	0.4443864285714285	1.1238241428571427	0.1049427142857142	0.3605691428571428	0.2377142857142857	0.5829122857142858	1.1811957142857143	7.610390857142856	9.984469	2.374078142857143	0.0	0.0	0.0	0.0	0.0	0.5012571428571428	0.5012571428571428	0.7397937142857144	0.8459190000000001	0.7397937142857144	3.1861127142857137	3.922969857142857	0.5012571428571428	0.7368571428571428	5.164020714285714	6.009939714285714	0.3304214285714285	0.2111404285714286	0.2170948571428571	0.458714	0.1402691428571428	0.5989831428571428	0.3859499999999999	0.3857491428571428	0.7716991428571429	1.9181985714285712	2.1293390000000003	3.1430225345999823	5.0
male	Pescatarian	18.23905657142857	343.2265452857143	76.08850271428572	2331.3235	70.51125085714285	18.483901414285715	23.19216714285714	2753.5497571428573	0.1795947142857143	1.6898827142857142	2.145110857142857	0.2636905714285714	0.203175	0.1230848571428571	0.8050428571428572	1.1313027142857144	6.786226571428571	8.282694428571428	1.4964678571428571	0.0	0.0	0.0	0.0	0.0	0.5376857142857143	0.5376857142857143	1.008471428571429	0.8001324285714285	1.008471428571429	3.482860714285714	3.482860714285714	0.5376857142857143	0.0	5.029017857142857	5.829150285714285	0.0	0.1988701428571428	0.5935094285714285	0.018325	0.1240214285714285	0.1423464285714285	0.62355	0.2513571428571429	0.874907142857143	1.6107630000000002	1.8096331428571428	3.0328875268857862	5.0
male	Pescatarian	13.876952714285713	362.2981411428572	82.80730414285713	2386.976814285714	65.70635485714286	16.689279614285716	26.896781428571423	3153.326557142857	0.2070571428571428	1.0927935714285713	1.7987465714285713	0.4372695714285713	0.2347311428571428	0.4288	0.4862887142857143	1.1498198571428573	7.6407871428571426	9.830379142857142	2.189592	0.0	0.0	0.0	0.0	0.2688428571428571	0.2141999999999999	0.4830428571428571	0.9859027142857144	0.6917612857142857	0.9859027142857144	2.315004571428571	3.730200857142857	0.4830428571428571	1.4151962857142857	5.199146428571429	5.8909077142857145	0.2159994285714286	0.1732415714285714	0.4309338571428571	0.053	0.8558214285714285	0.9088214285714286	0.0010607142857142	0.2004642857142857	0.201525	1.7572797142857142	1.9305212857142853	3.0106593680061904	3.775800485511927
male	Pescatarian	14.642361142857142	339.1761982857143	75.86265485714286	2360.9775142857143	67.65133885714286	19.486644585714284	30.01127571428572	3933.228257142857	0.3463314285714285	0.7140064285714285	1.3017951428571428	0.1876927142857142	0.2757	0.4381	0.6048571428571429	1.3186571428571428	7.680429857142856	8.520930714285715	0.840500857142857	0.0	0.0	0.0	0.0	0.0	0.374077	0.374077	0.8214847142857142	1.1431872857142855	0.8214847142857142	3.2546402857142853	3.9909934285714286	0.374077	0.7363531428571429	5.186555142857143	6.3297424285714285	0.2299571428571429	0.2972487142857142	0.3040117142857143	0.2286814285714285	0.5729239999999999	0.8016054285714286	0.2104598571428571	0.3808522857142857	0.5913121428571427	1.9268864285714284	2.224135142857143	3.4907605400683126	4.66203689747732
male	Pescatarian	17.278118	369.87377	77.23836042857144	2355.9184142857143	66.62699657142858	18.198167957142857	33.16558142857143	3615.3076142857135	0.1461991428571428	1.4877454285714289	1.6627305714285714	0.0056071428571428	0.5043142857142857	0.0662851428571428	0.4816054285714286	1.0522048571428573	7.486633571428571	9.92379642857143	2.4371628571428574	0.0	0.0	0.0	0.0	0.0	0.436464	0.436464	0.8119982857142858	1.1159887142857143	0.8119982857142858	2.992422285714286	3.862318285714285	0.436464	0.869896	5.110780571428571	6.226769285714285	0.3421327142857143	0.2843448571428571	0.6489168571428571	0.1421587142857142	0.5409944285714285	0.6831531428571428	0.0947142857142857	0.1960337142857142	0.2907479999999999	1.9649507142857143	2.249295571428571	2.7913871368659877	5.0
male	Pescatarian	18.33994257142857	352.71902600000004	86.09842342857142	2400.776457142857	68.18481014285713	18.40703842857143	31.91451	3466.7582	0.2367537142857143	1.023172	1.7536729999999998	0.4431324285714285	0.6393821428571428	0.3128	0.5798	1.5319821428571427	4.429425142857143	8.862360285714285	4.432935142857143	0.0	0.0	0.0	0.0	0.0	0.729298	0.729298	1.0669562857142858	0.4894932857142857	1.0669562857142858	2.809601142857143	3.6111571428571434	0.729298	0.8015559999999999	5.407411428571429	5.896904714285713	0.6568101428571429	0.1234621428571428	0.7276267142857142	0.0763537142857142	0.1545608571428571	0.2309145714285714	0.1551064285714285	0.4238287142857143	0.5789351428571429	2.1942865714285715	2.317748714285714	3.988246537643964	5.0
male	Pescatarian	15.759176714285717	392.4448014285714	79.30784000000001	2418.7752571428573	63.443947	15.117720328571428	30.17896142857143	3873.6100857142856	0.2141065714285714	0.6110801428571427	1.333169	0.3719894285714286	0.7395691428571428	0.2071642857142857	0.306614	1.2533474285714286	7.7682775714285714	9.544229857142856	1.7759522857142858	0.0	0.0	0.0	0.0	0.0	0.2998285714285714	0.2998285714285714	0.9425962857142858	0.7762422857142857	0.9425962857142858	3.0600714285714288	4.0582714285714285	0.2998285714285714	0.9982	5.300696285714285	6.076938571428571	0.1294642857142857	0.1941371428571428	0.9237802857142856	0.0423995714285714	0.4756424285714286	0.518042	0.3873715714285714	0.0720251428571428	0.4593967142857143	2.030683285714286	2.224820428571429	3.238590028337127	5.0
male	Pescatarian	15.12225642857143	339.0682942857143	82.98657357142858	2347.4664142857146	72.696422	18.643762285714285	32.85586	3341.549228571428	0.0237014285714285	1.054825142857143	1.6048511428571428	0.22896	0.4596757142857143	0.2808	0.5224998571428572	1.2629755714285713	5.168068428571429	9.068144428571427	3.900076	0.0	0.0	0.0	0.0	0.4923142857142857	0.4971107142857143	0.989425	0.5616095714285715	1.0866527142857143	0.5616095714285715	3.222049	4.027895	0.989425	0.805846	5.578929571428572	6.665582285714286	0.0408571428571428	0.2762528571428571	0.6730288571428572	0.3770337142857142	0.3242874285714285	0.7013211428571429	0.1087847142857142	0.2787658571428571	0.3875505714285714	1.8027577142857143	2.079010571428572	3.362602878316548	5.0
male	Pescatarian	14.498363714285714	358.4801805714286	86.16848871428571	2362.9144	69.23459657142857	16.884535985714287	32.26594142857143	3652.3429	0.0	1.4541967142857142	1.8712971428571428	0.2816789999999999	0.0828141428571428	0.4881	0.5610438571428572	1.131958	5.763125714285715	9.735797142857145	3.9726714285714286	0.0	0.0	0.0	0.0	0.3234857142857143	0.8422714285714287	1.165757142857143	0.6404828571428572	1.0359285714285715	0.6404828571428572	2.871895714285714	3.5358957142857146	1.165757142857143	0.6639999999999999	5.342135714285715	6.378064285714286	0.0888214285714285	0.2599285714285714	0.4529714285714286	0.299025	0.6164784285714286	0.9155034285714284	0.0813107142857142	0.1976071428571428	0.2789178571428571	1.736214142857143	1.9961427142857144	2.9940727010678003	3.406058636741136
male	Pescatarian	16.087879142857144	348.2946474285714	79.04626385714286	2361.360114285714	69.70821857142857	17.537480814285715	26.171432857142857	3423.2033428571426	0.5494832857142857	0.4280214285714286	1.4945434285714287	0.2718958571428571	0.3271071428571428	0.0839428571428571	0.5024964285714286	0.9135464285714284	8.492854571428571	10.331833142857144	1.8389785714285716	0.0	0.0	0.0	0.0	0.2688428571428571	1.2850607142857144	1.5539035714285716	0.4728185714285714	0.7827864285714285	0.4728185714285714	2.716253571428571	3.583167857142857	1.5539035714285716	0.8669142857142856	5.60989	6.392676428571428	0.0037947142857142	0.1972705714285714	0.6019378571428572	0.328917	0.4986109999999999	0.8275279999999999	0.2673472857142857	0.1772462857142857	0.4445935714285714	1.8778541428571427	2.0751247142857143	2.417956136393258	4.391555773353089
male	Pescatarian	16.12130242857143	343.4536927142857	85.57139128571428	2348.3810285714285	72.75807085714287	17.99502542857143	32.011222857142855	3643.1683571428575	0.1843285714285714	0.956415	1.6688864285714284	0.0984285714285714	0.2835857142857143	0.4893499999999999	0.7987515714285714	1.5716872857142856	6.317568571428572	10.45598742857143	4.138418857142858	0.0	0.0	0.0	0.0	0.3620571428571429	0.6547857142857143	1.0168428571428572	0.6069822857142858	1.059257142857143	0.6069822857142858	2.738922142857142	3.836522142857143	1.0168428571428572	1.0976	5.460347285714286	6.519604428571428	0.283578	0.2645142857142856	0.47509	0.3209464285714286	0.3156407142857143	0.6365871428571428	0.07425	0.1545714285714285	0.2288214285714286	1.6240765714285714	1.888590857142857	4.182901077892738	5.0
male	Pescatarian	15.611899	355.84090100000003	84.63564114285714	2335.8293857142858	67.89389485714285	19.47991968571429	32.31756142857143	3841.289	0.0079	1.1830619999999998	1.5726107142857142	0.1498355714285714	0.4020214285714285	0.4048357142857143	0.0793857142857143	0.8862428571428571	5.710481142857143	10.267569428571427	4.557088285714285	0.0	0.0	0.0	0.0	0.0	0.5397785714285714	0.5397785714285714	0.8693665714285714	0.9816388571428571	0.8693665714285714	1.8811691428571429	3.851660142857143	0.5397785714285714	1.970491	5.2608052857142855	6.242444142857143	0.2880137142857143	0.2457731428571428	0.4969769999999999	0.011714	0.2675798571428571	0.2792938571428571	0.3026785714285714	0.5122491428571428	0.8149277142857143	1.8792122857142857	2.1249854285714287	2.371328099140704	2.5762109692245927
male	Pescatarian	16.742212142857145	343.2845784285714	75.19999757142857	2339.043942857143	78.18629842857142	20.75733512857143	28.42461142857143	3396.375414285714	0.0316014285714285	1.8677025714285715	2.279758571428572	0.3804545714285714	0.8896928571428572	0.5853142857142857	0.4361864285714286	1.9111935714285715	5.915761571428571	8.061716714285714	2.145955142857143	0.0	0.0	0.0	0.0	0.0	0.8359428571428571	0.8359428571428571	0.6015978571428572	0.7835731428571429	0.6015978571428572	3.776343142857143	3.935257428571428	0.8359428571428571	0.1589142857142857	5.372798142857143	6.156371285714285	0.1814714285714285	0.1972414285714285	0.557784142857143	0.0800282857142857	0.5489084285714286	0.6289367142857143	0.0299025714285714	0.6112491428571429	0.6411517142857143	2.009344	2.2065854285714286	5.0	5.0
male	Pescatarian	16.043231857142857	365.80120957142856	78.92012585714285	2379.497271428572	69.69535428571429	19.272330971428573	27.28575	3302.196614285714	0.4737395714285714	1.1502524285714286	1.959224857142857	0.3016614285714286	0.0274642857142857	0.3844997142857142	1.2716511428571429	1.6836151428571429	7.273066428571427	8.830861142857142	1.5577947142857145	0.0	0.0	0.0	0.0	0.170646	0.5398595714285714	0.7105055714285714	0.8352227142857144	1.3394657142857145	0.8352227142857144	3.365875714285714	3.7606757142857137	0.7105055714285714	0.3948	5.306404	6.645869714285714	0.00737	0.3401958571428571	0.980487	0.1348621428571428	0.3350631428571428	0.4699252857142856	0.1564168571428571	0.1731801428571428	0.329597	1.7873792857142856	2.1275751428571428	4.422192355169091	5.0
[truncated: 115 more rows]
[truncated: 12 more columns]
